# Supplementary material for: Recurrent viral capture of cellular phosphodiesterases that antagonize OAS-RNase L
Source: Proc Natl Acad Sci U S A. 2024 Jan 26;121(5):e2312691121. doi: 10.1073/pnas.2312691121 (PMC10835031; doi:10.1073/pnas.2312691121)
Supplement: Supplementary file 1 — Appendix 01 (ZIP) [file pnas.2312159120.sapp.zip]

Archive with 119 entries (111 files):
- Supplementary Files/
- __MACOSX/._Supplementary Files
- Supplementary Files/.DS_Store
- __MACOSX/Supplementary Files/._.DS_Store
- Supplementary Files/Supplementary File 1/
- __MACOSX/Supplementary Files/._Supplementary File 1
- Supplementary Files/Supplementary File 2/
- __MACOSX/Supplementary Files/._Supplementary File 2
- Supplementary Files/Supplementary File 3/
- __MACOSX/Supplementary Files/._Supplementary File 3
- Supplementary Files/Supplementary File 4.pdf
- __MACOSX/Supplementary Files/._Supplementary File 4.pdf
- Supplementary Files/Supplementary File 5.rtf
- __MACOSX/Supplementary Files/._Supplementary File 5.rtf
- Supplementary Files/Supplementary File 1/.DS_Store
- __MACOSX/Supplementary Files/Supplementary File 1/._.DS_Store
- Supplementary Files/Supplementary File 1/L2_AKAP/
- __MACOSX/Supplementary Files/Supplementary File 1/._L2_AKAP
- Supplementary Files/Supplementary File 1/Mac_AKAP/
- __MACOSX/Supplementary Files/Supplementary File 1/._Mac_AKAP
- Supplementary Files/Supplementary File 2/.DS_Store
- __MACOSX/Supplementary Files/Supplementary File 2/._.DS_Store
- Supplementary Files/Supplementary File 2/L2_ORF2/
- __MACOSX/Supplementary Files/Supplementary File 2/._L2_ORF2
- Supplementary Files/Supplementary File 2/Mac_ORF2/
- __MACOSX/Supplementary Files/Supplementary File 2/._Mac_ORF2
- Supplementary Files/Supplementary File 3/HKU1_ORF2.fasta
- Supplementary Files/Supplementary File 3/HKU14_ORF2.fasta
- Supplementary Files/Supplementary File 3/ORF2 PHEV.fasta
- Supplementary Files/Supplementary File 1/L2_AKAP/L2.3_p9_del2 .fasta
- Supplementary Files/Supplementary File 1/L2_AKAP/L2.3_p5_del2.fasta
- Supplementary Files/Supplementary File 1/L2_AKAP/L2.3_p7_del1.fasta
- Supplementary Files/Supplementary File 1/L2_AKAP/L2.1_p9.fasta
- Supplementary Files/Supplementary File 1/L2_AKAP/L2.2_p10_del2.fasta
- Supplementary Files/Supplementary File 1/L2_AKAP/L2.1_p10_del1.fasta
- Supplementary Files/Supplementary File 1/L2_AKAP/L2.3_p6.fasta
- Supplementary Files/Supplementary File 1/L2_AKAP/L2.2_p6.fasta
- Supplementary Files/Supplementary File 1/L2_AKAP/L2.3_p4.fasta
- Supplementary Files/Supplementary File 1/L2_AKAP/L2.2_P9_del1.fasta
- __MACOSX/Supplementary Files/Supplementary File 1/L2_AKAP/._L2.2_P9_del1.fasta
- Supplementary Files/Supplementary File 1/L2_AKAP/L2.2_p4.fasta
- Supplementary Files/Supplementary File 1/L2_AKAP/L2.3_p8_del2.fasta
- Supplementary Files/Supplementary File 1/L2_AKAP/L2.1_p6_del.fasta
- Supplementary Files/Supplementary File 1/L2_AKAP/L2.2_p5_del.fasta
- Supplementary Files/Supplementary File 1/L2_AKAP/L2.3_p10_del2.fasta
- Supplementary Files/Supplementary File 1/L2_AKAP/L2.3_p2.fasta
- Supplementary Files/Supplementary File 1/L2_AKAP/L2.2_p2.fasta
- Supplementary Files/Supplementary File 1/L2_AKAP/L2.2_p8_del.fasta
- Supplementary Files/Supplementary File 1/L2_AKAP/L2.1_p15.fasta
- Supplementary Files/Supplementary File 1/L2_AKAP/L2.2_p10_del1.fasta
- Supplementary Files/Supplementary File 1/L2_AKAP/L2.3_p5.fasta
- Supplementary Files/Supplementary File 1/L2_AKAP/L2.2_p5.fasta
- Supplementary Files/Supplementary File 1/L2_AKAP/L2.1_p10_del2.fasta
- Supplementary Files/Supplementary File 1/L2_AKAP/L2.3_p7_del2.fasta
- Supplementary Files/Supplementary File 1/L2_AKAP/L2.3_p5_del1.fasta
- Supplementary Files/Supplementary File 1/L2_AKAP/L2.1_p10.fasta
- Supplementary Files/Supplementary File 1/L2_AKAP/L2.3_p8_del1.fasta
- Supplementary Files/Supplementary File 1/L2_AKAP/L2.3_p7.fasta
- Supplementary Files/Supplementary File 1/L2_AKAP/L2.2_p7.fasta
- Supplementary Files/Supplementary File 1/L2_AKAP/L2.2_p9_del2.fasta
- Supplementary Files/Supplementary File 1/L2_AKAP/L2.2_p10_del3.fasta
- Supplementary Files/Supplementary File 1/L2_AKAP/L2.1_p8.fasta
- Supplementary Files/Supplementary File 1/L2_AKAP/L2.3_p3.fasta
- Supplementary Files/Supplementary File 1/L2_AKAP/L2.2_p3.fasta
- Supplementary Files/Supplementary File 1/L2_AKAP/L2.3_p10_del3.fasta
- Supplementary Files/Supplementary File 1/L2_AKAP/L2.3_p10_del1.fasta
- Supplementary Files/Supplementary File 1/L2_AKAP/L2.2_p4.2_del.fasta
- Supplementary Files/Supplementary File 1/L2_AKAP/L2.3_p1.fasta
- Supplementary Files/Supplementary File 1/L2_AKAP/L2.2_p1.fasta
- Supplementary Files/Supplementary File 1/L2_AKAP/L2.1_p2.fasta
- Supplementary Files/Supplementary File 1/L2_AKAP/L2.3_p9_del4.fasta
- Supplementary Files/Supplementary File 1/L2_AKAP/L2.2_p10.fasta
- Supplementary Files/Supplementary File 1/L2_AKAP/L2.3_p9_del3 .fasta
- Supplementary Files/Supplementary File 1/L2_AKAP/L2.2_p7_del.fasta
- Supplementary Files/Supplementary File 1/L2_AKAP/L2.3_p4_del2.fasta
- Supplementary Files/Supplementary File 1/L2_AKAP/L2.3_p6_del1.fasta
- Supplementary Files/Supplementary File 1/L2_AKAP/L2.1_p4.fasta
- Supplementary Files/Supplementary File 1/L2_AKAP/L2.2_p9.fasta
- Supplementary Files/Supplementary File 1/L2_AKAP/L2.3_p9.fasta
- Supplementary Files/Supplementary File 1/L2_AKAP/L2.1_p6.fasta
- Supplementary Files/Supplementary File 1/L2_AKAP/L2.1_p1.fasta
- Supplementary Files/Supplementary File 1/L2_AKAP/L2.1_p3.fasta
- Supplementary Files/Supplementary File 1/L2_AKAP/L2.2_p6_del.fasta
- Supplementary Files/Supplementary File 1/L2_AKAP/L2.1_p7.fasta
- Supplementary Files/Supplementary File 1/L2_AKAP/L2.3_p6_del2.fasta
- Supplementary Files/Supplementary File 1/L2_AKAP/L2.3_p4_del1.fasta
- Supplementary Files/Supplementary File 1/L2_AKAP/L2.2_p8.fasta
- Supplementary Files/Supplementary File 1/L2_AKAP/L2.3_p8.fasta
- Supplementary Files/Supplementary File 1/L2_AKAP/L2.1_p8_del.fasta
- Supplementary Files/Supplementary File 1/L2_AKAP/L2.1_p5.fasta
- Supplementary Files/Supplementary File 1/L2_AKAP/L2.3_p9_del1.fasta
- Supplementary Files/Supplementary File 1/Mac_AKAP/Mac.3_p15.fasta
- Supplementary Files/Supplementary File 1/Mac_AKAP/Mac.3_p5.fasta
- Supplementary Files/Supplementary File 1/Mac_AKAP/Mac.2_p5.fasta
- Supplementary Files/Supplementary File 1/Mac_AKAP/Mac.2_p10.fasta
- Supplementary Files/Supplementary File 1/Mac_AKAP/Mac.2_p15.fasta
- Supplementary Files/Supplementary File 1/Mac_AKAP/Mac.3_p10.fasta
- Supplementary Files/Supplementary File 1/Mac_AKAP/Mac.1_p15.fasta
- Supplementary Files/Supplementary File 1/Mac_AKAP/Mac.1_p5.fasta
- Supplementary Files/Supplementary File 1/Mac_AKAP/Mac.1_p10.fasta
- Supplementary Files/Supplementary File 2/L2_ORF2/L2.2_p10 extraction alignment.fasta
- Supplementary Files/Supplementary File 2/L2_ORF2/L2.1_p10.fasta
- Supplementary Files/Supplementary File 2/L2_ORF2/L2.2_p10.fasta
- Supplementary Files/Supplementary File 2/L2_ORF2/L2.1_p10_consensus_align.fasta
- Supplementary Files/Supplementary File 2/L2_ORF2/L2.3_p10.fasta
- Supplementary Files/Supplementary File 2/L2_ORF2/L2.3_p10_consensus_align.fasta
- Supplementary Files/Supplementary File 2/Mac_ORF2/Mac.3_p15_consensus_align.fasta
- Supplementary Files/Supplementary File 2/Mac_ORF2/Mac.3_p15.fasta
- Supplementary Files/Supplementary File 2/Mac_ORF2/.DS_Store
- __MACOSX/Supplementary Files/Supplementary File 2/Mac_ORF2/._.DS_Store
- Supplementary Files/Supplementary File 2/Mac_ORF2/Mac.2_p10.fasta
- Supplementary Files/Supplementary File 2/Mac_ORF2/Mac.2_p10_consensus_align.fasta
- Supplementary Files/Supplementary File 2/Mac_ORF2/mac.2_p15.fasta
- Supplementary Files/Supplementary File 2/Mac_ORF2/Mac.3_p10.fasta
- Supplementary Files/Supplementary File 2/Mac_ORF2/Mac.1_p10_consensus_align.fasta
- Supplementary Files/Supplementary File 2/Mac_ORF2/Mac.1_p15.fasta
- Supplementary Files/Supplementary File 2/Mac_ORF2/Mac.3_p10_consensus_align.fasta
- Supplementary Files/Supplementary File 2/Mac_ORF2/Mac.2_p15_consensus_align.fasta
- Supplementary Files/Supplementary File 2/Mac_ORF2/Mac.1_p10.fasta
