# Supplementary material for: Recurrent viral capture of cellular phosphodiesterases that antagonize OAS-RNase L
Source: Proc Natl Acad Sci U S A. 2024 Jan 26;121(5):e2312691121. doi: 10.1073/pnas.2312691121 (PMC10835031; doi:10.1073/pnas.2312691121)
Supplement: Supplementary file 1 — Appendix 01 (ZIP) [file pnas.2312159120.sapp.zip › Supplementary Files/Supplementary File 3/HKU1_ORF2.fasta]

>AY391777
GAUUGUGAGCGAUUUGCGUGCGUGCAUCCCGCUUCA----CUGAUCUCUUGUUAGAUCUUUUUGUAAUCUAAACUUUAUAAAAACAUCCACUCCCUGUAAUCUAUGCUUGUGGGCGUAGAUUUUUCAUAGUGGUGUUUAUAUUCAUUUCUGCUGUUAACAGCUUUCAGCCAGGGACGUGUUGUAUCCUAGGCAGUGGCCCGCCCAUAGGU--CACAAUGUCGAAGAUCAACAAAUACGGUCUCGAACUACACUGGGCUCCAGAAUUUCCAUGGAUGUUUGAGGACGCAGAGGAGAAGUUGGAUAACCCUAGUAGUUCAGAGGUGGAUAUGAUUUGCUCCACCACUGCGCAAAAGCUGGAAACAGACGGAAUUUGUCCUGAAAAUCAUGUGAUGGUGGAUUGUCGCCGACUUCUUAAACAAGAGUGUUGUGUGCAGUCUAGCCUAAUACGUGAAAUUGUUAUGAAUGCAAGUCCAUAUGAUUUGGAGGUGCUACUUCAAGAUGCUUUGCAGUCCCGUGAAGCAGUUUUGGUUACAACCCCCUUAGGUAUGUCUUUAGAGGCAUGCUAUGUGAGAGGUUGUAAUCCUAAAGGAUGGACCAUGGGUUUGUUUCGGCGUAGAAGUGUGUGUAACACUGGUCGUUGCACUGUUAAUAAGCAUGUGGCCUAUCAGUUAUAUAUGAUUGAUCCUGCAGGUGUCUGUCUUGGUGCAGGUCAAUUCGUGGGUUGGGUCAUACCCUUAGCCUUUAUGCCUGUGCAAUCCCGGAAAUUUAUUGUUCCAUGGGUUAUGUACUUGCGUAAGCGUGGCGAAAAGGGUGCUUACAAUAAAGAUCAUGGACGUGGCGGUUUU---GGACAUGUUUAUGAUUUUAAAGUUGAAGAUGCUUAUGACCAGGUGCAUGAUGAGCCUAAGGGUAAGUUUUCUAAGAAGGCUUAUGCUUUAAUUAGAGGGUAUCGUGGUGUUAAACCACUUCUCUAUGUAGACCAGUAUGGUUGUGAUUAUACUGGUAGUCUUGCAGAUGGCUUAGAGGCUUAUGCUGAUAAGACAUUGCAAGAAAUGAAGGCAUUAUUUCCUACUUGGAGUCAGGAACUCCUUUUUGAUGUAAUUGUGGCAUGGCAUGUUGUGCGUGAUCCACGUUAUGUUAUGAGAUUGCAGAGUGCUGCUACUAUACGUAGUGUUGCAUAUGUUGCUAAUCCUACUGAAGACUUGUGUGAUGGUUCUGUUGUUAUAAAAGAACCUGUGCAUGUUUAUGCAGAUGACUCUAUUAUUUUACGUCAAUAUAAUUUAGUUGACAUUAUGAGUCAUUUUUAUAUGGAGGCAGAUACAGUUGUAAAUGCUUUUUAUGGUGUUGCUUUGAAAGAUUGCGGUUUUGUUAUGCAGUUUGGUUACAUUGAUUGCGAACAAGACUCGUGUGAUUUUAAAGGUUGGAUUCCUGGUAACAUGAUAGAUGGUUUUGCUUGCACCACUUGUGGUCAUGUUUAUGAAGUAGGUGAUUUGAUAGCACAAUCUUCAGGUGUUUUGCCUGUUAACCCUGUAUUGCAUACUAAGAGUGCAGCAGGCUAUGGUGGUUUUGGUUGUAAAGAUUCUUUUACUCUGUAUGGCCAAACUGUAGUUUAUUUUGGAGGUUGUGUGUAUUGGAGUCCAGCACGUAAUAUAUGGAUUCCUAUAUUAAAAUCCUCUGUUAAGUCAUAUGACAGUUUGGUUUAUACUGGAGUUUUAGGUUGCAAGGCUAUUGUAAAGGAAACAAAUCUCAUUUGCAAAGCUUUGUACCUUGAUUAUGUUCAACACAAGUGUGGCAAUUUACACCAACGGGAGUUGCUAGGUGUUUCAGAUGUGUGGCAUAAACAAUUGCUAUUAAAUAGAGGUGUUUAUAAACCUCUGUUAGAGAAUAUUGAUUAUUUUAAUAUGCGGCGCGCUAAAUUUAGUUUAGAAACUUUUACUGUUUGUGCAGAUGGCUUUAUGCCUUUUCUUUUAGAUGAUUUAGUUCCACGCGCAUAUUAUUUGGCAGUAAGUGGUCAAGCAUUUUGUGAUUAUGCAGAUAAACUUUGCCAUGCCGUUGUGUCUAAGAGUAAAGAGUUACUUGAUGUGUCUCUGGAUUCUUUAGGUGCAGCUAUACAUUAUUUGAAUUCUAAGAUUGUUGAUUUGGCUCAACAUUUUAGUGAUUUUGGAACAAGUUUCGUUUCUAAAAUUGUUCAUUUCUUUAAGACUUUUACUACUAGCACUGCUCUUGCAUUUGCAUGGGUUUUAUUUCAUGUUUUGCAUGGUGCUUAUAUAGUAGUGGAGAGUGAUAUAUAUUUUGUUAAAAACAUUCCUCGUUAUGCUAGUGCUGUUGCACAAGCAUUUCAGAGUGUUGCUAAAGUUGUACUGGACUCUUUAAGAGUUACUUUUAUUGAUGGCCUUUCUUGUUUUAAGAUUGGACGUAGAAGAAUUUGUCUUUCAGGCAGAAAAAUUUAUGAAGUUGAGCGUGGCUUGUUACAUUCAUCCCAAUUGCCAUUAGAUGUUUAUGAUUUAACCAUGCCUAGUCAAGUUCAGAAAGCCAAGCAAAAACCUAUUUAUUUAAAAGGUUCUGGUUCUGAUUUUUCAUUAGCGGAUAGUGUAGUUGAAGUUGUUACAACUUCACUUACACCAUGUGGUUAUUCUGAACCACCUAAAGUUGCAGAUAAAAUUUGCAUUGUGGAUAAUGUUUAUAUGGCCAAGGCUGGUGACAAAUAUUACCCUGUUGUGGUUGAUGAUCA---UGUUGGACUCUUGGAUCAAGCAUGGAGAGUUCCUUGUGCUGGAAGGCGUGUUACAUUUAAGGAACAGCCUACAGUAAAGGAGAUUAUAAGCAUGCCUAAGAUUAUUAAGGUUUUUUAUGAGCUUGACAACGAUUUUAAUACUAUUUUAAAUACUGCGUGUGGAGUGUUUGAAGUGGAUGAUACUGUUGAUAUGGAGGAAUUUUAUGCUGUGGUGAUUGAUGCCAUAGAAGAGAAACUUUCUCCAUGUAAGGAGCUUGAAGGUGUAGGUGCUAAAGUUAGUGCCUUUUUACAGAAAUUAGAGGAUAAUCCCCUAUUUUUAUUUGAUGAGGCUGGCGAGGAAGUUCUUGCUCCUAAAUUGUAUUGUGCCUUUACAGCUCCUGAAGAUGAUGACUUUCU------------------------------------------------------------UGAGGAAAGUGAUGUUGAAGAAGAUGAUGUAGAAGGUGAGGAAACUGAUUUAACUGU-----------------------CACAAGUGCUGGACAGCCUUG-------------------------------------------UGUUGCUAGUGAACAGGAG------------------------------------------------GAGUCUUCUGAAGUCUUAGAG------------------------------------------------GACACUUUGGAUGAUGGUCCAAGU-------------------------GUGGAGACAUCUGA-----------------------------------------------------------------------------------------------------UUCACAAGUUGAAGAAGAUGUAGAAAUGUCGGAUUUUGUUGAUCUUGAAUCUGUGAUU------------------CAGGAUUAUGAAAAUGUUU----GUUUUGAGUUUUAUACUACAGAGCCAGAAUUUG---------------------------------------UUAAAGUUUUGGGUCUGUAUGUGCCUAAAGCAACUCGCAACAAUUGCUGGUUGCGAUCAGUUUUGGCAGUGAUGCAGAAAUUGCCCUGUCAAUUUAAAGAUAAAAAUUUGCAGGAUCUUUGGGUGUUAUACAAGCAACAGUAUAGUCAGUUGUUUGUUGAUACCUUGGUUAAUAAGAUACCUGCUAAUAUUGUACUUCCACAAGGUGGUUAUGUUGCUGAUUUUGCAUAUUGGUUUUUAACCUUAUGUGAUUGGCAGUGUGUUGCAUACUGGAAAUGCAUUAAAUGUGAUUUAGCUCUUAAGCUUAAAGGCUUGGAUGCUAUGUUCUUUUAUGGUGAUGUUGUUUCACAUAUAUGCAAGUGUGGUGAGUCUAUGGUACUUAUUGAUGUUGAUGUGCCAUUUACAGCCCACUUUGCUCUUAAAGAUAAGUUGUUUUGUGCAUUUAUUACUAAGCGUAUUGUGUAUAAAGCAGCUUGUGUUGUGGAUGUUAAUGAUAGUCAUUCUAUGGCUGUUGUUGAUGGUAAACAAAUUGAUGAUCAUCGUAUCACUAGUAUUACUAGUGAUAAGUUUGAUUUUAUUAUUGGGCAUGGUAUGUCAUUUUCAAUGACUACUUUUGAAAUUGCCCAAUUGUAUGGUUCUUGUAUAACACCUAAUGUGUGUUUUGUUAAAGGUGAUAUAAUUAAAGUAUCUAAGCUUGUUAAAGCAGAAGUUGUUGUAAACCCUGCUAAUGGCCAUAUGGCACAUGGUGGUGGUGUUGCAAAAGCUAUUGCAGUAGCAGCUGGACAGCAGUUUGUUAAAGAGACUACCGAUAUGGUUAAGUCUAAAGGAGUUUGUGCUACUGGAGAUUGUUAUGUCUCUACAGGGGGCAAAUUAUGUAAAACUGUGCUUAAUGUUGUUGGACCUGAUGCGAGAACACAGGGUAAACAAAGUUAUGUAUUGUUAGAGCGUGUUUAUAAACAUCUUAACAACUAUGACUGUGUUGUUACAACUUUGAUCUCAGCUGGUAUAUUUAGUGUGCCUUCUGAUGUGUCUUUAACAUAUCUACUUGGUACUGCUAAGAAACAAGUUGUUCUUGUUAGCAAUAAUCAAGAGGAUUUUGAUCUUAUUUCUAAGUGUCAGAUAACUGCUGUUGAGGGCACUAAGAAAUUGGCAGCGCGUCUUUCUUUUAAUGUUGGACGUUCCAUUGUUUACGAAACAGAUGCUAAUAAGUUGAUUUUAAUCAAUGACGUUGCAUUUGUUUCGACAUUUAAUGUUUUACAGGAUGUUUUAUCCUUAAGACAUGAUAUAGCACUUGAUGAUGAUGCACGAACCUUCGUUCAGAGCAAUGUUGAUGUUGUACCUGAGGGUUGGCGUGUUGUCAAUAAGUUUUAUCAAAUUAAUGGUGUUAGAACCGUUAAGUAUUUUGAGUGUACUGGAGGCAUAGAUAUAUGCAGCCAGGAUAAAGUUUUUGGUUAUGUACAGCAGGGUAUUUUUAAUAAGGCUACUGUUGCUCAAAUUAAAGCCUUGUUUUUGGAUAAAGUGGACAUCUUGCUAACUGUUGAUGGUGUUAAUUUCACUAAUAGGUUUGUGCCUGUUGGUGAAAGUUUUGGUAAGAGUCUAGGAAAUGUGUUUUGUGAUGGAGUUAAUGUCACGAAGCAUAAGUGUGAUAUAAAUUAUAAAGGUAAAGUCUUUUUCCAGUUUGAUAAUCUUUCUAGUGAAGAUUUAAAGGCUGUAAGAAGUUCCUUUAAUUUUGAUCAGAAGGAAUUGCUUGCCUAUUACAACAUGCUUGUUAAUUGUUUUAAGUGGCAGGUUGUUGUUAAUGGUAAGUAUUUCACUUUUAAGCAAGCUAAUAACAAUUGUUUUGUUAAUGUUUCUUGCUUAAUGCUCCAGAGUUUGCAUCUGACAUUUAAAAUUGUUCAAUGGCAAGAGGCAUGGCUUGAAUUUCGUUCUGGCCGCCCUGCUAGAUUUGUAGCUUUGGUUUUGGCCAAAGGUGGGUUUAAAUUUGGAGAUCCUGCUGAUUCUAGAGAUUUCUUGCGUGUUGUGUUUAGUCAAGUUGAUUUGACUGGGGCAAUAUGUGAUUUUGAAAUUGCAUGUAAAUGUGGUGUAAAGCAGGAACAGCGUACUGGUCUGGACGCUGUUAUGCAUUUUGGUACAUUGAGUCGUGAAGAUCUUGAGAUUGGUUAUACCGUGGACUGUUCUUGCGGUAAAAAGCUAAUUCAUUGUGUACGAUUUGAUGUACCAUUUUUAAUUUGCAGUAAUACACCUGCUAGUGUAAAAUUACCUAAGGGUGUAGGAAGUGCAAAUAUUUUUAUAGGUGAUAAGGUUGGUCAUUAUGUUCAUGUUAAGUGUGAACAAUCUUAUCAGCUUUAUGAUGCUUCUAAUGUUAAGAAGGUUACAGAUGUUACUGGCAAGUUGUCAGAUUGUCUGUAUCUUAAAAAUUUGAAACAAACUUUUAAAUCGGUGUUAACCACCUAUUAUUUGGAUGAUGUUAAGAAAAUUGAGUAUAAACCUGACUUGUCACAAUAUUAUUGUGACGGAGGUAAGUAUUAUACUCAGCGUAUUAUUAAAGCCCAAUUUAAAACAUUCGAGAAAGUAGAUGGUGUGUAUACUAAUUUUAAAUUGAUAGGACACACCGUCUGUGACAGUCUUAAUGCUAAGUUGGGUUUUGAUAGCUCUAAAGAGUUUGUUGAAUAUAAGAUUACUGAGUGGCCAACAGCUACAGGUGAUGUGGUGUUGGCUACUGAUGAUUUGUAUGUUAAGAGAUAUGAGAGGGGUUGUAUUACUUUUGGUAAACCUGUUAUAUGGUUAAGCCAUGAGAAAGCUUCCCUCAAUUCUUUAACAUAUUUUAAUAGACCUUCAUUGGUUGAUGAUAAUAAAUUUGAUGUUUUAAAAGUGGAUGAUGUUGA------------------------------------------------CGAUGGUGGUGACAGCUCAGAGAGUG------GUGCCAAAGAAACCAAA-------------------------------------------------------------------------GAAAUCAACAUUAUUAAGUUAAGUGGUGUUAAAAAACCAUUUAAGGUUGAAGAUAGUGUCAUUGUUAAUGAUGAUACUAGUGAAACCAAAUAUGUUAAGAGUUUGUCUAUUGUUGAUGUGUAUGAUAUGUGGCUUACAGGUUGUAAGUAUGUUGUUAGAACUGCUAAUGCUUUGAGCAGAGCAGUUAACGUACCUACAAUACGUAAGUUUAUAAAAUUUGGUAUGACUCUUGUUAGUAUACCAAUUGAUUUGUUAAAUUUAAGAGAGAUUAAGCCUGCUGUUAAUGUGGUUAAAGCUGUGCGAAAUAAAAUUUCUGUAUGCUUUAAUUUUAUUAAAUGGCUUUUUGUCUUAUUAUUUGGCUGGAUUAAAAUAUCCGCUGAUAAUAAAGUAAUCUACACCACAGAAAUUGCAUCAAAGCUUACGUGUAAGCUUGUAGCUUUAGCUUUUAAAAAUGCAUUUUUGACAUUUAAGUGGAGUAUGGUUGCUAGAGGUGCUUGCAUUAUAGCGACUAUAUUUCUAUUGUGGUUUAAUUUUAUAUAUGCCAAUGUAAUUUUUAGUGAUUUUUAUUUGCCUAAAAUCGGUUUCUUGCCGACUUUUGUUGGUAAGAUUGCACAGUGGAUUAAGAACACUUUUAGUCUUGUAACUAUUUGUGAUCUAUAUUCCAUGCAGGAUGUGGGUUUUAAGAAUCAGUAUUGUAAUGGAAGUAUUGCAUGUCAGUUCUGCUUGGCAGGAUUUGAUAUGUUAGAUAAUUAUAAAGCCAUUGAUGUAGUACAGUAUGAAGCUGAUAGGAGAGCAUUUGUUGAUUAUACAGGUGUGUUAAAGAUUGUCAUUGAAUUGAUAGUUAGUUACGCCCUGUAUACGGCAUGGUUUUAUCCAUUGUUUGCCCUUAUCAGUAUUCAGAUCUUGACCACUUGGCUGCCUGAGCUUUUUAUGCUUAGUACAUUACAUUGGAGUUUUAGGUUGCUGGUGGCUUUAGCUAAUAUGUUACCAGCACAUGUGUUUAUGAGGUUUUAUAUUAUUAUUGCCUCUUUUAUUAAGCUCUUUAGCUUGUUUAGGCAUGUUGCCUAUGGUUGUAGUAAAUCUGGUUGUUUGUUUUGUUACAAGAGGAAUCGUAGUCUACGUGUUAAAUGUAGUACUAUCGUUGGUGGCAUGAUACGCUAUUACGAUGUUAUGGCUAAUGGUGGCACUGGCUUUUGUUCAAAACAUCAAUGGAAUUGCAUUGAUUGUGAUUCUUAUAAACCAGGUAAUACUUUUAUUACUGUUGAGGCCGCUCUUGAUCUAUCUAAGGAAUUGAAACGGCCCAUUCAGCCUACAGAUGUUGCUUAUCAUACGGUUACUGAUGUUAAGCAAGUUGGUUGUUCUAUGCGCUUGUUCUAUGAUCGUGAUGGACAGCGCACAUAUGAUGAUGUUAAUGCUAGUUUGUUUGUGGAUUAUAGUAAUUUGCUACAUUCUAAGGUUAAGAGUGUGCCUAAUAUGCAUGUUGUGGUAGUGGAAAAUGAUGCUGAUAAAGCCAAUUUUCUGAAUGCUGCUGUAUUUUAUGCACAGUCUUUGUUUAGACCUAUUUUAAUGGUUGAUAAAAAUCUGAUAACUACUGCUAACACUGGUACGUCUGUUACAGAAACUAUGUUUGAUGUUUAUGUGGAUACAUUUUUGUCUAUGUUUGAUGUGGAUAAAAAGAGUCUUAAUGCUUUAAUAGCAACUGCGCAUUCUUCUAUAAAACAGGGUACGCAGAUUUAUAAAGUUUUGGAUACCUUUUUAAGCUGUGCUCGUAAAAGUUGUUCUAUUGAUUCAGAUGUUGAUACUAAGUGUUUAGCUGAUUCUGUCAUGUCUGCUGUAUCGGCAGGUCUUGAAUUGACGGAUGAAAGUUGUAAUAACUUGGUGCCAACAUAUUUGAAGAGUGACAACAUUGUGGCAGCUGAUUUAGGUGUUCUGAUUCAAAAUUCUGCAAAGCAUGUGCAGGGUAAUGUUGCUAAAAUAGCUGGUGUUUCCUGUAUAUGGUCUGUGGAUGCUUUUAAUCAGUUUAGUUCUGAUUUCCAGCAUAAAUUGAAGAAAGCAUGUUGUAAAACUGGUUUGAAACUGAAGCUUACUUAUAAUAAGCAGAUGGCUAAUGUCUCUGUUUUAACUACACCCUUUAGUCUUAAAGGGGGUGCAGUUUUUAGUUAUUUUGUUUAUGUGUGUUUUGUGUUGAGUUUGGUCUGUUUUAUUGGACUGUGGUGCUUAAUGCCCACUUACACAGUACACAAAUCAGAUUUUCAGCUUCCCGUUUAUGCCAGUUAUAAAGUUUUAGAUAAUGGUGUUAUUAGAGAUGUUAGCGUUGAAGAUGUUUGUUUCGCUAACAAAUUUGAACAAUUUGAUCAAUGGUAUGAGUCUACAUUUGGUCUAAGUUAUUAUAGUAACAGUAUGGCUUGUCCCAUUGUUGUUGCUGUAAUAGAUCAGGAUUUUGGCUCUACAGUGUUUAAUGUCCCUACCAAAGUGUUACGAUAUGGUUAUCAUGUGUUGCACUUUAUUACACAUGCACUUUCUGCUGAUGGAGUGCAGUGUUAUACGCCACAUAGUCAAAUAUCGUAUUCUAAUUUUUAUGCUAGUGGCUGUGUGCUUUCCUCUGCUUGCACUAUGUUUACAAUGGCCGAUGGUAGUCCACAACCUUAUUGUUAUACAGAGGGGCUUAUGCAAAAUGCUUCUCUGUAUAGUUCAUUGGUACCUCACGUGCGGUAUAAUCUUGCUAAUGCUAAAGGUUUUAUCCGUUUUCCAGAAGUGUUGCGAGAAGGGCUUGUACGUAUCGUGCGUACUCGUUCUAUGUCGUAUUGCAGAGUUGGAUUAUGUGAGGAAGCUGAUGAGGGUAUAUGCUUUAAUUUUAAUGGUUCUUGGGUGCUUAAUAAUGAUUAUUAUAGAUCAUUGCCUGGGACCUUUUGUGGUAGAGAUGUUUUUGAUUUAAUUUAUCAGCUAUUUAAAGGUUUAGCACAGCCUGUGGAUUUUUUGGCAUUGACUGCUAGUUCCAUUGCUGGUGCUAUACUCGCUGUAAUUGUUGUUUUGGUGUUUUAUUACCUAAUAAAGCUUAAACGUGCUUUUGGUGAUUACACCAGUGUUGUUUUUGUUAACGUGAUUGUGUGGUGUGUAAAUUUUAUGAUGCUUUUUGUGUUUCAAGUUUACCCCAUACUUUCUUGUGUAUAUGCUAUUUGUUAUUUUUAUGCCACGCUUUAUUUCCCUUCGGAGAUAAGUGUGAUAAUGCACUUACAAUGGCUAGUUAUGUAUGGCACUAUUAUGCCUUUAUGGUUUUGUUUGCUAUAUAUAGCUGUUGUUGUUUCAAAUCAUGCUUUUUGGGUAUUUUCUUACUGCAGAAAGCUUGGUACUUCUGUUCGUAGUGAUGGUACAUUUGAAGAAAUGGCUCUCACUACUUUUAUGAUUACAAAAGAUUCUUAUUGUAAGCUUAAGAAUUCUUUGUCUGAUGUUGCUUUUAAUAGAUAUUUGAGUUUGUAUAAUAAAUAUAGGUAUUACAGCGGUAAAAUGGAUACUGCUGCAUAUAGGGAGGCUGCUUGCUCUCAGUUGGCUAAAGCAAUGGACACAUUUACCAAUAAUAAUGGUAGUGAUGUGCUUUACCAACCGCCUACUGCUUCCGUCUCAACUUCAUUCUUGCAAUCUGGUAUUGUGAAAAUGGUAAAUCCUACUUCUAAGGUAGAACCAUGUGUUGUCAGUGUUACCUAUGGUAAUAUGACAUUGAAUGGUUUAUGGUUGGAUGACAAGGUCUACUGUCCCAGACAUGUAAUAUGUUCUGCUUCAGAUAUGACUAAUCCAGAUUAUACAAAUUUGUUGUGUAGAGUAACAUCAAGUGAUUUUACUGUAUUGUUUGAUCGUCUAAGCCUUACAGUGAUGUCUUAUCAAAUGCGGGGUUGUAUGCUUGUUCUUACAGUGACCCUGCAAAAUUCUCGUACGCCAAAAUAUACAUUUGGUGUGGUUAAACCUGGUGAGACUUUUACUGUUUUAGCUGCUUAUAACGGCAAACCACAAGGAGCCUUUCAUGUAACUAUGCGUAGUAGUUAUACCAUUAAGGGUUCCUUUUUAUGCGGAUCUUGUGGAUCUGUUGGUUAUGUAAUAAUGGGUGAUUGUGUUAAAUUUGUUUAUAUGCAUCAAUUGGAGCUUAGUACUGGUUGUCAUACUGGUACUGACUUCAAUGGGGAUUUUUAUGGUCCUUAUAAGGAUGCUCAGGUUGUUCAGUUGCUCAUUCAGGAUUAUAUACAAUCUGUUAAUUUUGUAGCAUGGCUUUAUGCUGCUAUACUUAACAAUUGUAAUUGGUUUGUACAAAGUGAUAAGUGUUCUGUAGAAGAUUUUAAUGUGUGGGCUCUGUCCAAUGGAUUUAGCCAAGUUAAAUCUGACCUUGUUAUAGAUGCUUUAGCUUCUAUGACUGGUGUGUCUUUGGAAACACUGUUGGCUGCUAUUAAGCGUCUUAAGAAUGGUUUCCAAGGACGUCAGAUUAUGGGUAGUUGCUCUUUUGAGGAUGAAUUGACACCUAGCGAUGUUUAUCAACAACUCGCUGGUAUCAAGUUACAAUCAAAACGCACUAGAUUGUUUAAAGGCACUGUUUGUUGGAUUAUGGCUUCUACAUUUUUGUUUAGUUGCAUAAUUACAGCAUUUGUGAAAUGGACUAUGUUUAUGUAUGUAACUACUAAUAUGUUUAGUAUUACGUUUUGUGCACUUUGUGUUAUAAGUUUGGCCAUGUUGUUGGUUAAGCAUAAGCAUCUUUAUUUGACUAUGUAUAUAACUCCUGUGCUUUUUACACUGUUGUAUAACAACUAUUUGGUUGUGUACAAGCAUACAUUUAGAGGCUAUGUCUAUGCAUGGCUAUCAUAUUAUGUUCCAUCAGUUGAGUACACUUAUACUGAUGAAGUUAUUUAUGGCAUGUUAUUGCUUGUAGGAAUGGUCUUUGUUACAUUACGUAGCAUUAACCAUGAUUUGUUUUCUUUUAUAAUGUUUGUUGGUCGUUUGAUUUCUGUUUUCUCUUUGUGGUACAAGGGUUCUAACUUAGAGGAAGAAAUUCUUCUUAUGUUGGCUUCCCUUUUUGGUACUUACACAUGGACAACAGUUUUAUCUAUGGCUGUAGCAAAGGUUAUUGCUAAGUGGGUUGCUGUGAAUGUCUUGUAUUUCACAGAUAUACCUCAAAUUAAGAUAGUGCUUUUGUGCUAUUUGUUUAUUGGUUAUAUUAUUAGCUGUUAUUGGGGCUUGUUUUCCUUGAUGAACAGUUUGUUUAGAAUGCCUUUGGGUGUUUAUAAUUAUAAAAUUUCAGUACAGGAAUUAAGAUAUAUGAAUGCUAAUGGAUUGCGCCCUCCUAAGAAUAGUUUUGAAGCCCUUAUGCUUAAUUUUAAGCUGUUGGGUAUUGGAGGUGUUCCAAUCAUUGAAGUAUCUCAAUUUCAAUCAAAAUUGACUGAUGUCAAAUGUGCUAAUGUCGUCUUGCUUAAUUGCUUGCAACAUUUGCAUGUUGCUUCUAAUUCUAAGUUGUGGCAUUAUUGUAGCACUUUGCACAAUGAAAUACUUGCCACUUCGGAUCUGAGUGUUGCUUUUGAAAAGCUUGCUCAGUUAUUAAUUGUUUUGUUUGCUAAUCCAGCUGCUGUGGAUAGCAAGUGCCUGACUAGUAUUGAAGAAGUUUGCGAUGAUUACGCAAAGGACAAUACUGUUUUGCAGGCUUUACAGAGUGAAUUUGUUAAUAUGGCUAGCUUCGUUGAAUAUGAAGUUGCUAAGAAAAAUCUUGAUGAGGCGCGUUUUAGUGGUUCUGCUAAUCAACAGCAGUUAAAACAGCUAGAGAAAGCCUGUAAUAUUGCUAAAUCUGCUUAUGAACGCGACCGUGCUGUAGCAAAAAAGUUGGAGCGUAUGGCUGAUUUGGCUCUCACUAAUAUGUAUAAAGAAGCUAGAAUUAAUGAUAAGAAGAGUAAGGUUGUUUCUGCCUUGCAAACUAUGCUUUUUAGUAUGGUGCGUAAGUUAGAUAAUCAAGCUCUGAAUUCAAUAUUAGAUAACGCUGUGAAGGGUUGUGUACCAUUGAAUGCAAUACCUUCAUUGGCAGCAAAUACUCUGAAUAUAAUUGUACCAGAUAAAAGUGUUUAUGACCAGGUAGUUGAUAAUGUCUAUGUUACCUAUGCGGGUAAUGUAUGGCAGAUUCAAACUAUCCAGGAUUCAGAUGGUACAAAUAAGCAGUUGAAUGAGAUAUCUGAUGAUUGUAACUGGCCACUAGUUAUUAUUGCAAAUCGGUAUAAUGAGGUAUCUGCUACUGUUUUGCAAAAUAAUGAAUUAAUGCCUGCUAAGUUGAAAAUUCAGGUUGUUAAUAGUGGUCCAGAUCAGACUUGUAAUACACCUACUCAAUGUUACUAUAAUAAUAGUAACAAUGGGAAGAUUGUUUAUGCUAUACUUAGUGAUGUUGAUGGUCUUAAGUAUACAAAAAUUCUUAAAGAUGAUGGCAAUUUUGUUGUUUUGGAGUUAGAUCCUCCUUGUAAAUUUACUGUUCAAGAUGCUAAAGGUCUUAAAAUUAAGUACCUUUAUUUUGUAAAAGGUUGUAACACACUAGCAAGAGGCUGGGUUGUUGGUACAAUUUCUUCUACAGUUAGAUUGCAAGCUGGAACUGCUACUGAAUAUGCUUCCAACUCAUCUAUAUUGUCUUUAUGUGCGUUUUCUGUAGAUCCUAAGAAAACGUAUUUAGAUUUUAUACAACAAGGAGGAACACCUAUUGCCAAUUGUGUUAAAAUGUUGUGUGACCAUGCUGGUACCGGUAUGGCCAUUACUGUUAAACCCGAUGCUACCACUAGUCAGGAUUCAUAUGGUGGUGCGUCUGUUUGUAUAUAUUGCCGCGCACGAGUUGAACACCCAGAUGUUGAUGGGUUGUGCAAAUUACGCGGCAAGUUUGUACAAGUGCCUGUAGGUAUAAAAGAUCCUGUGUCUUAUGUUUUGACACAUGAUGUUUGUCGAGUUUGUGGAUUUUGGCGGGAUGGAAGUUGUUCAUGUGUUAGCACUGACACUACUGUUCAAUCAAAAGAUACUAAUUUUUUAAACGGGUUCGGGGUACGAGUGUAGAUGCCCGUCUCGUACCCUGCGCCAGUGGUUUAUCUACUGAUGUACAAUUAAGGGCAUUUGAUAUUUACAAUGCUAGUGUUGCUGGCAUUGGUUUACAUUUAAAAGUUAAUUGUUGCCGUUUUCAGCGUGUUGAUGAGAACGGUGAUAAAUUAGAUCAGUUCUUUGUUGUUAAGAGGACAGAUCUGACUAUAUAUAAUAGAGAGAUGAAAUGCUAUGAGCGUGUAAAAGAUUGUAAGUUUGUGGCUGAACACGAUUUCUUUACAUUUGAUGUAGAAGGUAGUCGUGUGCCACACAUUGUACGCAAGGAUUUAACAAAGUAUACUAUGUUGGAUCUUUGCUAUGCAUUGCGACAUUUUGAUCGCAAUGAUUGCAUGCUGCUUUGUGACAUUCUCUCUAUAUAUGCUGGUUGUGAACAAUCCUACUUUACUAAGAAGGAUUGGUAUGAUUUUGUUGAAAAUCCUGAUAUUAUUAAUGUGUAUAAAAAGCUAGGACCUAUUUUUAAUAGAGCCCUAGUUAGCGCUACUGAGUUUGCGGACAAAUUGGUGGAGGUAGGCUUAGUAGGCGUUUUAACACUUGAUAAUCAAGAUUUAAAUGGUAAAUGGUAUGAUUUUGGUGACUAUGUUAUUGCAGCCCCAGGAUGUGGUGUUGCUAUAGCAGAUUCUUAUUAUUCUUAUAUCAUGCCUAUGCUGACCAUGUGUCAUGCAUUGGAUUGCGAAUUGUAUGUGAAUAAUGCUUAUAGACUAUUUGAUCUUGUACAGUAUGAUUUUACUGAUUACAAGCUUGAAUUGUUUAAUAAGUAUUUUAAGCACUGGAGUAUGCCAUAUCAUCCUAACACUGUUGAUUGUCAGGAUGAUCGGUGUAUUAUACAUUGUGCUAAUUUUAACAUACUUUUUAGUAUGGUUUUACCUAAUACAUGUUUUGGGCCUCUUGUUAGGCAAAUUUUUGUGGAUGGUGUGCCUUUUGUUGUUUCAAUUGGCUACCAUUAUAAAGAACUUGGUAUUGUGAUGAAUAUGGAUGUGGAUACACAUCGUUAUCGCUUGUCUUUAAAAGACUUGCUUUUAUAUGCUGCUGAUCCAGCUUUGCAUGUAGCUUCUGCUAGUGCAUUGUAUGAUUUACGCACUUGCUGUUUUAGUGUUGCCGCUAUAACAAGCGGUGUAAAAUUUCAAACAGUUAAACCUGGUAAUUUUAAUCAGGAUUUUUAUGAUUUUGUUUUAAGUAAAGGCCUGCUUAAAGAGGGUAGCUCAGUUGAUCUGAAGCACUUUUUCUUUACACAGGAUGGUAAUGCUGCUAUUACUGAUUAUAAUUAUUAUAAGUAUAAUUUGCCCACCAUGGUGGACAUUAAGCAGUUGUUGUUUGUUUUGGAAGUUGUUUAUAAGUAUUUUGAGAUUUAUGAUGGUGGGUGUAUACCGGCAUCACAAGUCAUUGUUAAUAAUUAUGAUAAGAGUGCUGGCUAUCCAUUUAACAAAUUUGGAAAAGCCAGGCUCUAUUAUGAAGCAUUAUCAUUUGAGGAACAGGAUGAAAUUUACGCUUAUACUAAGCGUAAUGUCCUGCCAACACUUACUCAAAUGAAUUUGAAAUAUGCUAUUAGUGCUAAGAAUAGAGCCCGCACUGUUGCUGGUGUUUCCAUACUUAGUACUAUGACUGGCAGAAUGUUUCAUCAAAAAUGUUUGAAAAGUAUAGCAGCUACACGUGGUGUUCCUGUAGUUAUAGGCACCACUAAAUUUUAUGGUGGCUGGGAUGAUAUGUUACGCCGCCUUAUUAAAGAUGUUGACAAUCCUGUACUUAUGGGUUGGGAUUAUCCUAAGUGUGAUCGUGCUAUGCCAAACCUACUACGUAUUGUUAGUAGUUUGGUAUUAGCCCGAAAACAUGAGACAUGUUGUUCGCAAAGCGAUAGGUUUUAUCGACUUGCGAAUGAAUGCGCACAAGUUUUGAGUGAAAUUGUUAUGUGUGGUGGCUGUUAUUAUGUUAAGCCUGGUGGCACUAGUAGUGGUGAUGCAACUACUGCUUUUGCUAAUUCAGUCUUUAACAUAUGUCAAGCUGUUUCAGCCAAUGUAUGUGCCUUAAUGUCAUGCAAUGGCAAUAAGAUUGAAGAUCUUAGUAUACGUGCUCUUCAGAAGCGCUUAUACUCACAUGUGUAUAGAAGUGAUAAGGUUGAUUCAACCUUUGUCACAGAAUAUUAUGAAUUUUUAAAUAAGCAUUUUAGUAUGAUGAUUUUGAGUGAUGAUGGGGUUGUGUGUUAUAAUUCUGAUUAUGCGUCCAAAGGGUAUAUUGCUAAUAUAAGUGCCUUUCAACAGGUAUUAUAUUAUCAAAAUAACGUUUUUAUGUCAGAAUCCAAAUGUUGGGUUGAACAUGACAUAAAUAAUGGACCUCAUGAAUUCUGUUCACAACACACAAUGCUUGUAAAGAUGGAUGGUGACGAUGUCUACCUUCCAUAUCCUAAUCCUAGUCGUAUAUUAGGAGCUGGAUGUUUUGUAGAUGAUUUGUUAAAGACUGAUAGUGUUCUUUUAAUAGAACGAUUUGUAAGUCUUGCAAUAGAUGCUUAUCCACUUGUGUAUCAUGAAAAUGAAGAAUACCAAAAGGUUUUUCGUGUUUAUUUGGCGUAUAUAAAGAAGUUGUACAAUGACCUGGGUAAUCAGAUCUUGGAUAGCUACAGUGUUAUUUUAAGUACUUGUGAUGGACAAAAGUUCACUGAUGAGUCCUUUUACAAGAACAUGUAUUUAAGAAGUGCAGUUAUGCAGAGUGUUGGAGCUUGCGUGGUCUGCUCUUCUCAAACAUCAUUACGUUGUGGCAGUUGCAUCAGAAAGCCUCUUCUUUGCUGCAAGUGUUGUUAUGAUCAUGUUAUGGCGACUGAUCAUAAAUAUGUCUUGAGUGUUUCACCAUAUGUGUGUAAUGCACCAGGAUGUGAUGUAAAUGAUGUUACCAAAUUGUAUCUAGGUGGUAUGUCAUAUUAUUGUGAAGACCAUAAGCCACAAUAUUCAUUCAAGUUGGUAAUGAAUGGUCUGGUUUUUGGUCUAUAUAAACAAUCUUGUACAGGAUCUCCGUACAUAGACGAUUUUAAUCGUAUAGCUAGUUGUAAAUGGACCGAUGUGGAUGAUUACAUACUAGCUAAUGAAUGUACAGAGCGCUUGAAAUUGUUUGCUGCAGAAACGCAAAAGGCAACCGAGGAAGCCUUUAAGCAGAGUUAUGCAUCAGCAACAAUACAAGAGAUUGUUAGUGAGCGCGAAUUGAUUCUCUCUUGGGAGAUUGGAAAAGUUAAGCCACCACUUAAUAAAAAUUAUGUUUUUACUGGCUACCAUUUUACUAAAAAUGGUAAGACAGUUUUAGGUGAGUAUGUUUUUGAUAAGAGUGAGUUGACUAAUGGUGUGUAUUAUCGCGCCACAACCACUUAUAAGCUAUCUGUAGGAGAUGUUUUUGUUUUAACCUCUCAUUCAGUAGCUAAUUUAAGUGCUCCUACGCUUGUUCCGCAGGAGAAUUAUAGUAGUAUUAGAUUUGCUAGUGUUUAUAGUGUGCUUGAGACGUUUCAGAACAAUGUUGUUAAUUAUCAACACAUUGGUAUGAAACGUUACUGCACCGUGCAAGGACCUCCUGGUACAGGGAAGUCACAUCUUGCUAUUGGUCUUGCUGUAUUCUAUUGUACAGCACGUGUUGUAUACACAGCGGCCAGCCAUGCAGCUGUUGACGCAUUGUGUGAAAAAGCAUAUAAAUUUUUGAAUAUAAAUGAUUGCACUCGUAUUGUUCCGGCCAAGGUCAGGGUGGAGUGCUAUGAUAAGUUUAAAAUUAAUGACACCACUCGUAAGUAUGUGUUUACUACCAUAAAUGCAUUACCUGAGAUGGUGACUGAUAUUGUUGUUGUAGAUGAAGUUAGUAUGCUUACCAAUUAUGAGCUUUCUGUUAUUAAUGCUCGUAUUCGCGCUAAGCAUUAUGUUUAUAUUGGUGAUCCUGCUCAAUUGCCAGCACCACGUGUGUUAUUGAGCAAGGGUACACUUGAACCUAAAUAUUUUAACACUGUUACUAAGCUCAUGUGUUGCUUAGGGCCAGACAUUUUUCUUGGUACAUGUUAUAGAUGUCCUAAGGAAAUCGUUGAUACAGUGUCCGCCUUGGUUUAUGAAAAUAAGCUUAAGGCUAAGAAUGAGAGUAGUUCAUUGUGUUUUAAGGUCUAUUAUAAGGGCGUUACAACACAUGAAAGUUCUAGUGCUGUAAAUAUGCAGCAGAUUUAUUUGAUUAAUAAGUUUUUGAAGGCUAACCCUUUGUGGCAUAAAGCUGUUUUUAUUAGCCCAUAUAAUAGUCAGAACUUUGCAGCUAAGCGUGUUUUGGGUUUACAAACCCAAACCGUGGAUUCUGCUCAAGGUUCUGAAUAUGAUUAUGUUAUAUAUUCACAGACUGCAGAAACAGCGCAUUCUGUAAAUGUUAAUCGCUUCAAUGUUGCUAUUACUCGAGCCAAGAAAGGUAUUCUUUGUGUUAUGAGUAAUAUGCAGUUGUUUGAAGCAUUACAGUUUACUACAUUGACCUUAGAUAAAGUGCCACAGGCCGUCGAAACUAAAGUUCAAUGUAGUACUAAUUUAUUUAAAGAUUGUAGCAAGAGUUAUAGCGGUUAUCACCCAGCUCAUGCUCCUUCAUUUUUGGCAGUAGAUGACAAAUAUAAGGCAACUGGCGAUUUAGCCGUGUGUCUUGGUAUUGGUGAUUCUGCUGUUACAUAUUCAAGAUUAAUAUCACUCAUGGGUUUUAAAUUGGAUGUUACCCUUGAUGGGUAUUGUAAGCUUUUUAUAACUAAAGAAGAAGCUGUUAAACGCGUGCGUGCCUGGGUUGGCUUUGAUGCUGAAGGUGCUCAUGCCACGCGUGAUAGCAUUGGGACAAAUUUCCCACUUCAAUUAGGAUUUUCCACAGGAAUUGAUUUUGUUGUGGAAGCCACUGGUUUGUUUGCUGAUAGAGAUGGUUACAGCUUUAAAAAGGCUGUGGCGAAAGCUCCUCCUGGUGAACAAUUUAAGCACCUCAUCCCUUUGAUGACGAGAGGUCAUCGCUGGGAUGUUGUUAGACCUAGAAUAGUACAAAUGUUUGCAGAUCAUUUAAUUGAUCUGUCUGAUUGUGUUGUGCUAGUUACAUGGGCAGCCAACUUUGAGCUCACUUGUCUCCGCUACUUUGCAAAAGUAGGGCGUGAGAUUUCUUGUAAUGUAUGCACUAAACGUGCCACAGUUUACAAUUCUAGAACUGGUUACUAUGGUUGUUGGCGCCAUAGUGUUACAUGUGAUUACUUGUAUAAUCCACUUAUUGUUGAUAUUCAACAGUGGGGAUAUAUUGGUUCUUUAUCAAGUAAUCAUGAUUUAUAUUGUAGUGUCCAUAAAGGAGCACAUGUUGCUUCCUCUGAUGCUAUAAUGACACGGUGUUUGGCCGUUUAUGAUUGCUUUUGCAAUAAUAUUAAUUGGAAUGUGGAGUAUCCCAUCAUUUCAAAUGAGUUAAGUAUUAAUACCUCUUGUAGGGUCUUGCAGCGUGUGAUUCUUAAAGCUGCCAUGCUCUGCAACAGAUAUACUUUGUGUUAUGAUAUUGGCAACCCAAAAGCGAUUGCCUGUGUCAAAGAUUUUGAUUUUAAGUUCUAUGAUGCCCAACCAAUUGUUAAGUCUGUUAAGACUCUUUUGUAUUCUUUUGAGGCACAUAAGGACUCUUUUAAAGACGGUUUGUGUAUGUUUUGGAACUGUAAUGUGGAUAAGUAUCCACCGAAUGCAGUUGUAUGUAGAUUUGACACUAGAGUGUUGAAUAAUUUAAAUCUUCCUGGCUGUAAUGGAGGUAGUUUGUAUGUUAAUAAACAUGCAUUCCACACUAAACCCUUUGCUAGGGCAGCCUUUGAGCAUUUGAAGCCUAUGCCAUUCUUCUAUUAUUCAGAUACGCCUUGUGUGUAUAUGGAUGGCAUGGAUGCUAAGCAGGUUGAUUAUGUACCUUUGAAAUCUGCCACGUGCAUCACAAGAUGCAAUUUAGGUGGUGCAGUUUGUUUAAAACAUGCUGAAGAGUAUCGUGAGUACUUAGAGUCUUACAAUACAGCUACUACAGCAGGUUUUACUUUUUGGGUCUAUAAGACAUUUGAUUUUUAUAAUUUGUGGAAUACGUUCACCAAGCUACAAAGCUUGGAGAAUGUUGUAUAUAAUUUAGUCAAGACUGGUCAUUAUACAGGACAGGCUGGUGAAAUGCCUUGUGCCAUUAUAAAUGAUAAAGUUGUGGCUAAGAUCGAUAAGGAGGAUGUUGUCAUUUUUAUUAAUAAUACAACAUACCCUACUAAUGUGGCCGUUGAAUUAUUUGCCAAGCGCAGUGUUCGACACCACCCAGAGCUUAAGCUCUUUAGAAAUUUAAAUAUAGACGUGUGUUGGAAGCACGUCAUUUGGGAUUAUGCUAGAGAAAGUAUAUUUUGCAGUAAUACCUAUGGUGUCUGCAUGUAUACAGAUUUAAAGUUCAUUGAUAAAUUGAAUGUCCUUUUUGAUGGUCGUGAUAAUGGUGCUCUUGAAGCUUUUAAACGUUCUAAUAAUGGCGUUUACAUUUCCACGACAAAAGUUAAGAGUCUUUCGAUGAUAAGAGGUCCACCGCGUGCUGAAUUAAAUGGCGUAGUGGUGGACAAGGUUGGAGACACUGAUUGUGUGUUUUAUUUUGCUGUGCGUAAAGAAGGUCAGGAUGUCAUCUUCAGCCAAUUCGACAGCCUGGGAGUCAGCUCUAACCAGAGCCCACAAGGUAAUCUGGGGAGUAAUGGUAAACCCGGUAAUGUCGGUGGUAAUGAUGCUCUGUCAAUCUCUACUAUCUUUACACAAAGCCGUGUUAUUAGCUCUUUUACAUGUCGUACUGAUAUGGAAAAAGAUUUUAUAGCUUUAGAUCAAGAUGUGUUUAUUCAGAAGUAUGGUUUGGAGGACUAUGCCUUUGAACACAUUGUUUAUGGUAACUUCAACCAGAAGAUUAUUGGUGGUUUGCAUUUGUUAAUAGGCUUGUACCGAAGACAGCAAACUUCCAAUCUGGUUGUUCAGGAGUUUGUUUCAUAUGACUCCAGCAUACACUCUUAUUUUAUCACUGACGAGAAGAGUGGUGGUAGUAAGAGUGUUUGCACUGUUAUAGAUAUUUUGUUGGAUGAUUUUGUGGCUCUUGUUAAGUCACUUAAUCUUAAUUGUGUGAGUAAGGUUGUUAAUGUUAAUGUUGAUUUUAAAGAUUUUCAGUUUAUGCUUUGGUGUAACGAUGAGAAAGUUAUGACUUUCUAUCCUCGUUUGCAAGCUGCAUCUGACUGGAAGCCUGGUUAUUCUAUGCCUGUAUUAUAUAAGUAUUUGAAUUCUCCAAUGGAAAGAGUUAGUCUCUGGAAUUAUGGGAAGCCAGUUACUUUGCCUACAGGCUGUAUGAUGAAUGUUGCUAAGUAUACUCAGUUAUGUCAAUAUCUGAAUACUACAACAUUAGCUGUACCUGUUAAUAUGCGAGUUUUGCAUUUAGGUGCAGGUUCAGAAAAAGGAGUAGCACCGGGUUCUGCAGUUCUUAGGCAGUGGUUGCCUGCUGGUACUAUUCUUGUAGAUAACGAUUUAUACCCAUUUGUUAGUGACAGUGUCGCUACAUAUUUUGGGGAUUGUAUAACUUUACCCUUUGAUUGUCAAUGGGAUUUGAUAAUUUCUGAUAUGUAUGACCCUAUUACUAAGAACAUAGGGGAGUACAAUGUGAGUAAAGAUGGUUUCUUUACAUACAUUUGUCAUAUGAUUCGAGACAAGUUAGCUCUGGGUGGCAGUGUUGCUAUAAAAAUAACAGAGUUUUCUUGGAAUGCAGAAUUAUAUAAGUUAAUGGGGUAUUUUGCAUUUUGGACUGUGUUUUGCACAAAUGCAAAUGCUUCUUCUAGUGAAGGAUUUUUAAUUGGCAUAAAUUAUUUGUGUAAGCCCAAGGUUGAGAUAGAUGGAAAUGUUAUGCAUGCCAAUUAUUUGUUUUGGAGAAAUUCCACAGUUUGGAACGGGGGUGCUUAUAGCCUGUUUGAUAUGGCUAAAUUCCCGCUUAAGUUGGCUGGUACUGCCGUAAUAAAUUUAAGAGCAGACCAGAUUAAUGAUAUGGUUUAUUCCCUUCUUGAAAAGGGUAAACUACUUAUUAGAGAUACAAAUAAAGAAGUUUUCGUUGGUGACAGUUUGGUUAAUGUAAUCUAAA----------------CUUUAAAAAUGGCUGUCGCUUAUGCAGACAAGCCUAAUCAUUUUAUCAAUUUUCCACUUACCCAUUUUCAGGGUUUUGUGUUAAAUUAUAAAGGUUUACAAUUUCAAAUUCUCGAUGAAGGAGUGGAUUGUAAAAUACAAACAGCGCCACACAUUAGUCUUACUAUGCUGGACAUACAGCCUGAAGACUAUAAAAGUGUUGAUGUCGCUAUUCAAGAAGUUAUUGAUGAUAUGCAUUGGGGUGAUGGUUUUCAGAUUAAAUUUGAGAAUCCUCACAUCCUAGGAAGAUGCAUAGUUUUAGAUGUUAAAGGUGUAGAAGAAUUGCAUGACGAUUUAGUUAAUUACAUUCGUGAUAAAGGUUGUGUUGCUGACCAAUCCAGGAAAUGGAUUGGCCAUUGCACCAUAGCUCAACUCACGGAUGCAGCACUGUCCAUUAAGGAAAAUGUUGAUUUUAUAAACAGCAUGCAAUUCAAUUAUAAAAUCACC---------------AUCAACCCCUCAUCACCGGCUAGACUUGAAAUAGUUAAGCUCGGUGCUGAAAAGAAAGAUGGUUUUUAUGAAACCAUAGUUAGUCACUGGAUGGGAAUUCGUUUUGAAUACACAUCACCCACUGAUAAGCUAGCUAUGAUUAUGGGUUAUUGUUGUUUAGAUGUGGUACGUAAAGAGCUAGAAGAAGGCGAUCUUCCCGAGAAUGAUGAUGAUGCUUGGUUUAAGCUAUCGUACCAUUAUGAAAACAAUUCUUGGUUCUUCCGACAUGUCUACAGGAAAAGUUUUCAUUUCCGUAAGGCUUGUCAAAAUUUAGAUUGUAAUUGUUUGGGGUUUUAUGAAUCUUCAGUUGAAGAAUAUUA--AACUCAGUGAAA--------------AUGUUUUUGCUUCCUAGAUUUAUUCUAGUUAGCUGCAUAAUUGGUAGCUUAGGUUU--UUACAACCCUCCUACCAAUGUUGUUUCGCAUGUAAAUGGAGAUUGGUUUUUAUUUGGUGACAGUCGUUCAGAUUGUAAUCAUAUUGUUAAUAUCAACCCCCAUAAUUAUUCUUAUAUGGACCUUAAUCCUGUUCUGUGUGAUUCUGGUAAAAUAUCAUCUAAAGCUGGCAACUCCAUUUUUAGGAGUUUUCACUUUACCGAUUUUUAUAAUUACACAGGCGAAGGUCAACAAAUUAUUUUUUAUGAGGGUGUUAAUUUUACGCCUUAUCAUGCCUUUAAAUGCAACCGUUCUGGUAGUAAUGAUAUUUGGAUGCAGAAUAAAGGCUUGUUUUAUACUCAGGUUUAUAAGAAUAUGGCUGUGUAUCGCAGCCUUACUUUUGUUAAUGUACCAUAUGUUUAUAAUGGCUCCGCACAAGCUACAGCUCUUUGUAAAUCUGGUAGUUUAGUCCUUAAUAACCCUGCAUAUAUAGCUCCUCAAGCUAACUCUGGGGAUUAUUAUUAUAAGGUUGAAGCUGAUUUUUAUUUGUCAGGUUGUGACGAGUAUAUCGUACCACUUUGUAUUUUUAACGGCAAGUU---------UUUGUCGAAUAC------AAAGUAUUAUGAUGAUAGUCAAUAUUAUUUUAAUAAAGACACUGGUGUUAUUUAUGGUCUCAAUUCUACAGAAACCAUUACCA---------------CUGGUUUUGAUCUUAAUUGUUAUUAUUUAGUUUUACCCUCUGGUAAUUAUUUAGCCAUUUCAAAUGAGCUAUUGUUAACUGUUCCUACGAAAGCAAUCUGUCUUAAUAAGCGUAAGGAUUUUACGCCUGUACAGGUUGUUGAUUCGCGGUGGAACAAUGCCAGGCAGUCUGAUAACAUGACGGCGGUUGCUUGUCAACCUCCGUACUGUUAUUUUCGUAAUUCUACUACCAACUAUGUUGGUG---UUUAUGAUAUUAAUCAUGGAGAUGCUGGUUUUACUAGCAUACUUAGUGGUUUGUUAUAUAAUUCACCUUGUUUUUCGCAGCAAGGCGUUUUUAGGUAUGAUAAUGUUAGCAGUGUCUGGCCUCUCUACCCCUAUGGCAGAUGUCCCACUGCUGCUGAUAUUAAUAUCCCUGAUUUACCCAUUUGUGUGUAUGAUCCGCUACCAGUUAUUUUGCUUGGCAUUCUUUUGGGCGUUGCGAUUGUAAUUAUUGUAGUUUUGUUGUUA-UAUUUUAUGGUGGAUAAUGUUACUAGGCUGCAUGAUGCUUAGACCAUAAUCUAAACAUGUUUUUGAUACUUUUAAUUUCCUUACCAACGGCUUUUGCUGUUAUAGGAGAUUUAAAGUGUACUUCAGAUACUAGUUAUAUUAAUGAUAAAGACACCGGUCCUCCUCCUAUAAGUACUGAUACUGUUGAUGUUACUAAUGGUUUGGGUACUUAUUAUGUUUUAGAUCGUGUGUAUUUAAAUACUACGUUGUUUCUUAAUGGUUAUUACCCUACUUCAGGUUCCACAUAUCGUAAUAUGGCACUGAAGGGAAGUGUACUAUUGAGCAGACUAUGGUUUAAACCACCAUUUCUUUCUGAUUUUAUUAAUGGUAUUUUUGCUAAGGUCAAAAAUACCAAGGUUAUUAAAGAUCGUGUAAUGUAUAGUGAGUUCCCUGCUAUAACUAUAGGUAGUACUUUUGUAAAUACAUCCUAUAGUGUGGUAGUACAACCACGUACAAUCAAUUCAACACAGGAUGGUUAUAAUAAAUUACAAGGUCUUUUAGAGGUCUCUGUUUGCCAGUAUAAUAUGUGCGAGUACCCACAAACGAUUUGUCAUCCUAACCUGGGUAAUCAUCGCAAAGAACUAUGGCAUUUGGAUACAGGUGUUGUUUCC------UGUUUAUAUAAGCGUAAUUUCACAUAUGAUGUGAAUGCUGAUUAUUUGUAUUUUCAUUUUUAUCAAGAAGGUGGUACUUUUUAUGCAUAUUUUACAGACACUGGUGUUGUUACUAAGUUUUUGUUUAAUGUUUAUUUAGGCAUGGCGCUUUCACACUAUUAUGUCAUGCCUCUGACUUGUAAUAGUAAGGUUAAGAAUGGUUUU------ACUUUAGAAUAUUGGGUUACACCUCUCACUUCUAGACAAUAUUUACUCGCUUUCAAUCAAGAUGGUAUUAUUUUUAAUGCUGUUGAUUGUAUGAGUGAUUUUAUGAGUGAGAUUAAGUGUAAAACACAAUCUAUAGCACCACCUACUGGUGUUUAUGAAUUAAACGGUUACACUGUUCAGCCAAUCGCAGAUGUUUACCGACGUAAACUUAAUCUUCCCAAUUGCAAUAUAGAAGCUUGGCUUAAUGAUAAGUCGGUGCCCUCUCCAUUAAAUUGGGAACGUAAGACAUUUUCAAAUUGUAAUUUUAAUAUGAGCAGCCUGAUGUCUUUUAUUCAGGCAGACUCAUUUACUUGUAAUAAUAUUGAUGCUGCUAAGAUAUAUGGUAUGUGUUUUUCCAGCAUAACUAUAGAUAAGUUUGCUAUACCCAAUGGCAGGAAGGUUGACCUACAAUUGGGUAAUUUGGGCUAUUUGCAGUCAUUUAACUAUAGAAUUGAUACUACUGCAACAAGUUGUCAGUUGUAUUAUAAUUUACCUGCUGCUAAUGUUUCUGUUAGCAGGUUUAAUCCUUCUACUUGGAAUAAGAGAUUUGGUUUUAUAGAAGAUUCUGUUUUUAAGCCUCGACCUGCAGGUGUUCUUACUAAUCAUGAUGUAGUUUAUGCACAACACUGUUUCAAAGCUCCUAAAAAUUUCUGUCCGUGUAAAUUGAAUGGUUCGUGUGUAGGUAGUGGUCCUGGUAAAAAUAAUGGUAUAGGCACUUGUCCUGCAGGUACUAAUUAUUUAACUUGUGAUAAUUUGUGCACUCCUGAUC---------------------CUAUUACAUUUAAAGCUACAGGUACUUAUAA---------GUGCCCCCAAACUAAAUCUUUAGUUGGCAUAGGUGAGCACUGUUCGGGUCUUGCUGUUAAAAGUGAUUAUUGUGG------------------AGGCAAUUCUUGUACUUGCCGACCACAAGCAUUUUUGGGUUGGUCUGCAGACUCUUGUUUACAAGGAGACAAGUGUAAUAUUUUUGCUAAUUUUAUUUUGCAUGAUGUUAAUAGUGGUCUUACUUGUUCUACUGAUUUACAAAAAGCUAACACAGACAUAAUUCUUGGUGUUUGUGUUAAUUAUGACCUCUAUGGUAUUUUAGGCCAAGGCAUUUUUGUUGAGGUUAAUGCGACUUAUUAUAAUAGUUGGCAGAACCUUUUAUAUGAUUCUAAUGGUAAUCUCUACGGUUUUAGAGACUACAUAACAAACAGAACUUUUAUGAUUCGUAGUUGCUAUAGCGGUCGUGUUUCUGCGGCCUUUCACGCUAACUCUUCCGAACCAGCAUUGCUAUUUCGGAAUAUUAAAUGCAACUACGUUUUUAAUAAUAGUCUUACACGACAGCUGCAACCCAUUAACUAUUUUGAUAGUUAUCUUGGUUGUGUUGUCAAUGCUUAUAAUAGUACUGCUAUUUCUGUUCAAACAUGUGAUCUCACAGUAGGUAGUGGUUACUGUGUGGAUUACUCUAAAAAC---------------AGACGAAGUCGUGGAGCGAUUACCACUGGUUAUCGGUUUACUAAUUUUGAGCCAUUUACUGUUAAUUCAGUAAACGAUAGUUUAGAACCUGUAGGUGGUUUGUAUGAAAUUCAAAUACCUUCAGAGUUUACUAUAGGUAAUAUGGAGGAGUUUAUUCAAACAAGCUCUCCUAAAGUUACUAUUGAUUGUGCUGCAUUUGUCUGUGGUGAUUAUGCAGCAUGUAAAUCACAGUUGGUUGAAUAUGGUAGUUUCUGUGAUAACAUUAAUGCCAUACUCACAGAAGUAAAUGAACUACUUGACACUACACAGUUGCAAGUAGCUAAUAGUUUAAUGAAUGGUGUUACUCUUAGCACUAAGCUUAAAGAUGGCGUUAAUUUCAAUGUAGACGACAUCAAUUUUUCCCCUGUAUUAGGUUGUCUAGGCAGCGAAUGUAGUAAAGCUUCCAGUAGA---------------------UCUGCUAUAGAGGAUUUACUUUUUGAUAAAGUAAAGUUAUCUGAUGUCGGUUUUGUUGAGGCUUAUAAUAAUUGUACAGGAGGUGCCGAAAUUAGGGACCUCAUUUGUGUGCAAAGUUAUAAAGGCAUCAAAGUGUUGCCUCCACUGCUCUCAGAAAAUCAGAUCAGUGGAUACACUUUGGCUGCCACCUCUGCUAGUCUAUUUCCUCUUUGGACAGCAGCAGCAGGUGUACCAUUUUAUUUAAAUGUUCAGUAUCGCAUUAAUGGGCUUGGUGUCACCAUGGAUGUGCUAAGUCAAAAUCAAAAGCUUAUUGCUAAUGCAUUUAACAAUGCCCUUUAUGCUAUUCAGGAAGGGUUCGAUGCAACUAAUUCUGCUUUAGUUAAAAUUCAAGCUGUUGUUAAUGCAAAUGCUGAAGCUCUUAAUAACUUAUUGCAACAACUCUCUAAUAGAUUUGGUGCUAUAAGUGCUUCUUUACAAGAAAUUCUAUCUAGACUUGAUGCUCUUGAAGCGGAAGCUCAGAUAGAUAGACUUAUUAAUGGUCGUCUUACCGCUCUUAAUGCUUAUGUUUCUCAACAGCUUAGUGAUUCUACACUGGUAAAAUUUAGUGCAGCACAAGCUAUGGAGAAGGUUAAUGAAUGUGUCAAAAGCCAAUCAUCUAGGAUAAAUUUCUGUGGUAAUGGUAAUCAUAUUAUAUCAUUAGUGCAGAAUGCUCCAUAUGGUUUGUAUUUUAUCCACUUUAGUUAUGUCCCUACUAAGUAUGUCACAGCGAGGGUUAGUCCUGGUCUGUGCAUUGCUGGUGAUAGAGGUAUAGCUCCUAAGAGUGGUUAUUUUGUUAAUGUAAAUAAUACUUGGAUGUACACUGGUAGUGGUUACUACUACCCUGAACCUAUAACUGAAAAUAAUGUUGUUGUUAUGAGUACCUGCGCUGUUAAUUAUACUAAAGCGCCGUAUGUAAUGCUGAACACUUCAAUACCCAACCUUCCUGAUUUUAAGGAAGAGUUGGAUCAAUGGUUUAAAAAUCAAACAUCAGUGGCACCAGAUUUGUCACUUGAUU------AUAUAAAUGUUACAUUCUUGGACCUACAAGUUGAAAUGAAUAGGUUACAGGAGGCAAUAAAAGUCUUAAAUCAGAGCUACAUCAAUCUCAAGGACAUUGGUACAUAUGAAUAUUAUGUAAAAUGGCCUUGGUAUGUAUGGCUUUUAAUCUGCCUUGCUGGUGUAGCUAUGCUUGUUUUACUAUUCUUCAUAUGCUGUUGUACAGGAUGUGGGACUAGUUGUUUUAAGAAAUGUGGUGGUUGUUGUGAUGAUUAUACUGGAUACCAGGA---------GUUAGUAAUCAAAACUUCACAUGACGACUAAGU-----------------------------------------------UCGUCUUUGAUUCAUUGC---------------------------------------------------ACUGAUCUCUUGUUAGAUCUUUUUGCAAUCUAGCAUUU---------------------------------------GUUAAAGUUCUUAA------------------------------------------------------------------------------GGCCACGCCC---------------------------------------------------------------------------UAUUAAUGGACAUUUGG-----AGACCUGAGA-------AGAAAUAUCUCCGUUAUAUUAAC---------------------------------------------------------------------------------------------------GGUUUUAAUGUCUCAGAAUUAGAAGAUGCUUGUUUUAAAUUUAACUAUCAAUUUCCUAAAGUAGGAUAUUGUAGAGUUCCUAGUCAUGCUUGGUGCCGUAAUCAAGGUAGAUUUUGUGCUACAUUCACUCUUUAUGGUAAAUCCAAACAUUAUGAUAAAUAUUUUGGAGUAAUAAAUGGUUUCACAGCAUUCGCUAAUACUGUAGAGGAUGCUGUUAACAAACUGGUUUUCUUAGCUGUUGACUUUAUUACCUGGCGCAGACAGGAGUUAAAUGUUUAUGGCUGAUGCUUAUCUUGCAGACACUGUGUGGUAUGUGGGGCAAAUAAUUUUUAUAGUUGCCAUUUGUUUAUUGGUUACAAUAGUUGUAGUGGCAUUUUUGGCAACUUUUAAAUUGUGUAUUCAACUUUGCGGUAUGUGUAAUACCUUAGUACUGUCCCCUUCUAUUUAUGUGUUUAAUAGAGGUAGGCAGUUUUAUGAGUUUUACAAUGAUG---UAAAACCACCAGUCCUUGAUGUGGAUGACGUUUAGGUAAUCCAAACAUUAUGAGUAGUAAAACU---ACACCAGCACCAGUUUAUAUCUGGACUGCUGAUGAAGCUAUUAAAUUCCUAAAGGAAUGGAAUUUUUCUUUGGGUAUUAUACUACUUUUUAUUACAAUCAUAUUGCAAUUUGGAUAUACAAGUCGCAGUAUGUUUGUUUAUGUUAUUAAGAUGAUUAUUUUGUGGCUUAUGUGGCCCCUUACUAUAAUCUUAACUAUUUUCAAUUGCGUAUACGCAUUGAAUAAUGUGUAUCUUGGCCUUUCUAUAGUUUUUACCAUAGUGGCCAUUAUUAUGUGGAUUGUGUAUUUUGUGAAUAGUAUCAGGUUGUUUAUUAGAACUGGAAGUUUUUGGAGUUUCAACCCAGAAACAAACAACUUGAUGUGUAUAGAUAUGAAAGGAACAAUGUAUGUUAGGCCGAUAAUUGAGGACUAUCAUACUCUGACGGUCACAAUAAUACGCGGCCAUCUUUACAUUCAAGGUAUAAAACUAGGUACUGGCUAUUCUUUGGCAGAUUUGCCAGCUUAUAUGACUGUUGCUAAGGUUACACACCUGUGCACAUAUAAGCGUGGUUUUCUUGACAGGAUAAGCGAUACUAGUGGUUUUGCUGUUUAUGUUAAGUCCAAAGUCGGUAAUUACCGACUGCCAUCAACCCAAAAGGGUUCUGGCAUGGACACCGCAUUGUUGAGAAAUAAUAUCUAAAUUUUAAGGAUGUCUUUUACUCCUGGUAAGCAA---UCCAGUAGUAGAGCGUCCUCUGGAAAUCGUUCUGGUAAUGGCAUCCUCAAG---------UGGGCCGAUCAGUCCGACCAGUUUAGAAAUGUUCAAACCAGGGGUAGAAGAGCUCAACCCAAGCAAACUGCUACCUCUCAGCAACCAUCAGGAGGGAAUGUUGUACCCUACUAUUCUUGGUUCUCUGGAAUUACUCAGUUUCAAAAGGGAAAGGAGUUUGAGUUUGUAGAAGGACAAGGUGUGCCUAUUGCACCAGGAGUCCCAGCUACUGAAGCUAAGGGGUACUGGUACAGACACAACAGACGUUCUUUUAAAACAGCCGAUGGCAACCAGCGUCAACUGCUGCCACGAUGGUAUUUUUACUAUCUGGGAACAGGACCGCAUGCUAAAGACCAGUACGGCACCGAUAUUGACGGAGUCUACUGGGUCGCUAGCAACCAGGCUGAUGUCAAUACCCCGGCUGACAUUGUCGAUCGGGACCCAAGUAGCGAUGAGGCUAUUCCGACUAGGUUUCCGCCUGGCACGGUACUCCCUCAGGGUUACUAUAUUGAAGGCUCAGGAAGGUCUGCUCCUAAUUCCAGAUCUACUUCGCGCACAUCCAGCAGAGCCUCUAGUGCAGGAUCGCGU------AGUAGAGCCAAUUCUGGCAAUAGAACCCCUACCUCUGGUGUAACACCUGACAUGGCUGAUCAAAUUGCUAGUCUUGUUCUGGCAAAACUUGGCAAGGAUGCCACUAAACCUCAGCAAGUAACUAAGCAUACUGCCAAAGAAGUCAGACAGAAAAUUUUGAAUAAGCCCCGCCAGAAGAGGAGCCCCAAUAAACAAUGCACUGUUCAGCAGUGUUUUGGUAAGAGAGGCCCUAAUCAGAAUUUUGGUGGUGGAGAAAUGUUAAAACUUGGAACUAGUGACCCACAGUUCCCCAUUCUUGCAGAACUCGCACCCACAGCUGGUGCGUUUUUCUUUGGAUCAAGAUUAGAGUUGGCCAAAGUGCAGAAUUUAUCUGGGAAUCCUGACGAGCCCCAGAAGGAUGUUUAUGAAUUGCGCUAUAACGGCGCAAUUAGGUUUGACAGUACACUUUCAGGUUUUGAGACCAUAAUGAAGGUGCUGAAUGAGAAUUUGAAUGCCUA---------UCAACAACAAGAUGGUAUGAUGAAUAUGAGUCCAAAACCACAGCGUCA---GCGUGGUCA---UAAGAAUGGACAAGGAGAAAAUGAUAAUAUAAGUGUUGCAGUGCCCAAAAGCCGCGUGCAGCAAAAUAAGAGUAGAGAGUUGACUGCAGAGGACAUCAGCCUUCU----------UAAGAAGAUGGAUGAGCCCUAUA-----CUGAAGACACCUCAGAAAUAU-AAGAGAAUGAACCUUAUGUCGGCAUCUGGUGGUAACCCCUCGCAGAAAAGUCGAGAUAAGGCACUCUCUAUCAGAAUGGAUGUCUUGCUGCUAUAAUAGAUAGAGAAGGUUAUAGCAGACUAUAGAUUAAUUAGUUGAAAGUUUUGUGUUGUAAUGUAUAGUGUUGGAGAAAGUGA---------AAGACUUGCGGAAGUAAUUGCCGACAAGUGCCCAAGGGAAGAGC---CAGCAUGUUAAGUUACCACCCAGUAAUUAGUAAAUGAAUGAAGUUAAUUAUGGCCAAUUGGAAGAAUCAC
>AY700211
GTATAAGAGTGATTGGCGTCCGTACGTACCCTCTCAACTCTAAAACTCTTGT--AGTTTAAATCTAATCTAAACTTTAT--AAACGGCACTTCCTGCGTGTCCATGCCCGCGGGCCTGGTCTTGTCATAGTGCTGACATTTGTAGTTCCT--TGACTTTCGTTCTCTGCCAGTGACGTGTCCATTCGGCGCCAGCAGCCCACCCATAGGTTGCATAATGGCAAAGATGGGCAAATACGGTCTCGGCTTCAAATGGGCCCCAGAATTTCCATGGATGCTTCCGAACGCATCGGAGAAGTTGGGTAACCCTGAGAGGTCAGAGGAGGATGGGTTTTGCCCCTCTGCTGCGCAAGAACCGAAAGTTAAAGGAAAAACTTTGGTTAATCACGTGAGGGTGAATTGTAGCCGGCTTCCAGCTTTGGAATGCTGTGTTCAGTCTGCCATAATCCGTGATATTTTTGTAGATGAGGATCCCCAGAAGGTGGAGGCCTCAACTATGATGGCATTGCAGTTCGGTAGTGCCGTCTTGGTTAAGCCATCCAAGCGCTTGTCTATTCAGGCATGGACTAATTTGGGTGTGCTTCCCAAAACAGCTGCCATGGGGTTGTTCAAGCGCGTCTGCCTGTGTAACACCAGGGAGTGCTCTTGTGACGCCCACGTGGCCTTTCACCTTTTTACGGTCCAACCCGATGGTGTATGCCTGGGTAATGGCCGTTTTATAGGCTGGTTCGTTCCAGTCACAGCCATACCGGAGTATGCGAAGCAGTGGTTGCAACCCTGGTCCATCCTTCTTCGTAAGGGTGGTAACAAAGGGTCTGTGACATCCGGCCACTTCCGCCGCGCTGTTACCATGCCTGTGTATGACTTTAATGTAGAGGATGCTTGTGAGGAGGTTCATCTTAACCCGAAGGGTAAGTACTCCTGCAAGGCGTATGCTCTTCTTAAGGGCTATCGCGGTGTTAAGCCCATCCTGTTTGTGGACCAGTATGGTTGCGACTATACTGGATGTCTCGCCAAGGGTCTTGAGGACTATGGCGATCTCACCTTGAGTGAGATGAAGGAGTTGTTCCCTGTGTGGCGTGACTCCTTGGATAGTGAAGTCCTTGTGGCTTGGCACGTTGATCGAGATCCTCGGGCTGCTATGCGTCTGCAGACTCTTGCTACTGTACGTTGCATTGATTATGTGGGCCAACCGACCGAGGATGTGGTGGATGGAGATGTGGTAGTGCGTGAGCCTGCTCATCTTCTCGCAGCCAATGCCATTGTTAAAAGACTCCCCCGTTTGGTGGAGACTATG------CTGTATACGGATTCG---TCCGTTACAGAATTCTGTTATAAAACCAAGCTGTGTGAATGCGGTTTTATCACGCAGTTTGGCTATGTGGATTGTTGTGGTGACACCTGCGATTTTCGTGGGTGGGTTGCCGGCAATATGATGGATGGCTTTCCATGTCCAGGGTGTACCAAAAATTATATGCCCTGGGAATTGGAGGCCCAGTCATCAGGTGTTATACCAGAAGGAGGTGTTCTATTCACTCAGAGCAC------------TGATACAGTGAATCGTGAGTCCTTTAAGCTCTACGGTCATGCTGTTGTGCCTTTTGGTTCTGCTGTGTATTGGAGCCCTTGCCCAGGTATGTGGCTTCCAGTAATTTGGTCTTCTGTTAAGTCATACTCTGGTTTGACTTATACAGGAGTAGTTGGTTGTAAGGCAATTGTTCAAGAGACAGACGCTATATGTCGTTCTCTGTATATGGATTATGTCCAGCACAAGTGTGGCAATCTCGAGCAGAGAGCTATCCTTGGATTGGACGATGTCTATCATAGACAGTTGCTTGTGAATAGGGGTGACTATAGTCTCCTCCTTGAGAATGTGGATTTGTTTGTTAAGCGGCGCGCTGAATTTGCTTGCAAA---TTCGCCACCTGTGGAGATGGTCTTGTACCCCTCCTACTAGATGGTTTAGTGCCCCGCAGTTATTATTTGATTAAGAGTGGTCAAGCTTTCACCTCTATGATGGTTAATTTTAGCCATGAGGTGACTGACATGTGTATGGACATGGCTTTATTGTTCATGCATGATGTTAAAGTGGCCACTAAGTATGTTAAGAAGGTTACTGGCAAACTGGCCGTGCGCTTTAAAGCGTTGGGTGTAGCCGTTGTCAGAAAAATTACTGAATGGTTTGATTTAGCCGTGGACATTGCTGCTAGTGCCGCTGGATGGCTTTGCTACCAGCTGGTAAATGGCTTATTTGCAGTGGCCAATGGTGTTATAACCTTTGTACAGGAGGTGCCTGAGCTTGTCAAGAATTTTGTTGACAAGTTCAAGGCATTTTTCAAGGTTTTGATCGACTCTATGTCGGTTTCTATCTTGTCTGGACTTACTGTTGTCAAGACTGCCTCAAATAGGGTGTGTCTTGCTGGCAGTAAGGTTTATGAAGTTGTGCAGAAATCTTTGTCTGCATATGTTATGCCTGTGGGTTGCAGCG---------------------------------------AAGCCACTTGTTTGGTGGGTGAGATTGAACCTGCAGTTTTTGAAGATGATGTTGTTGATGTGGTTAAAGCCCCATTAACATATCAAGGCTGTTGTAAGCCACCCACTTCTTTCGAGAAGATTTGTATTGTGGATAAATTGTATATGGCCAAGTGTGGTGATCAATTTTACCCTGTGGTTGTTGATAACGACACTGTTGGCGTGTTAGATCAGTGCTGGAGGTTTCCCTGTGCGGGCAAGAAAGTCGAGTTTAACGACAAGCCCAAAGTCAGGAAGATACCCTCCACCCGTAAG---ATTAAGATCACCTTCGCACTGGATGCGACCTTTGATAGTGTTCTTTCGAAGGCGTGTTCAGAGTTTGAAGTTGATAAAGATGTTACATTGGATGAGCTGCTTGATGTTGTGCTTGACGCAGTTGAGAGTACGCTCAGCCCTTGTAAGGAGCATGATGTGATAGGCACAAAAGTTTGTGCTTTACTTGATAGGTTGGCAGGAGATTATGTCTATCTTTTTGATGAGGGAGGCGATGAAGTGATCGCCCCGAGGATGTATTGTTCCTTTTCTGCTCCTGATGATGAAGACTGCGT------------------------------------------------------------TGCAGCGGATGTTGTAGATGCAGATGAAAACCAAGATGATGATGCTGAAGACTCAGCA------GTCCTTGTCGCTGATACCCAAGAAGAGGACGGCGTTGCCAAGGGGCAGGTTGAGGCGGATTCGGAAATTTGCGTTGCGCATACTGGTAGTCAAGAAGAATTGGCTGAGCCTGATGCTGTCGGATCTCAAACTCCCATCGCCTCTGCTGAGGAAACCGAAGTCGGAGAGGCAAGCGACAGGGAAGGGATTGCTGAGGCGAAGGCAACTGTGTGTGCTGATGCTGTAGATGCCTGCCCCGATCA----------------------AGTGGAGGCATTTG-----------------------------------------------------------------------------------------------------------AAATTGAAAAGGTTGAAGA---CTCTATCTTGGATGAGCTTCAAACTGAACTTAA---TGCGCCAGCGGACAAGACCTATGAGGATGTCTTGGCATTCGATGCCGTATGCT-CAGAGGCGTTGTCTGCATTCTATGCTGTGCCGAGTGAT------GAGACGCACTTTAAAGTGTGTGGATTCTATTCGCCTGCTATAGAGCGCACTAATTGTTGGCTGCGTTCTACTTTGATAGTAATGCAGAGTCTACCTTTGGAATTTAAAGACTTGGAGATGCAAAAGCTCTGGTTGTCTTACAAGGCCGGCTATGACCAATGCTTTGTGGACAAACTAGTTAAGAGCGTGCCCAAGTCTATTATCCTTCCACAAGGTGGTTATGTGGCAGATTTTGCCTATTTCTTTCTAAGCCAGTGTAGCTTTAAAGCTTATGCTAACTGGCGTTGTTTAGAGTGTGACATGGAGTTAAAGCTTCAAGGCTTGGACGCCATGTTTTTCTATGGGGACGTTGTGTCTCATATGTGCAAGTGTGGTAATAGCATGACCTTGTTGTCTGCAGATATACCCTACACTTTGCATTTTGGAGTGCGAGATGATAAGTTTTGCGCTTTTTACACGCCAAGAAAGGTCTTTAGGGCTGCTTGTGCGGTAGATGTTAATGATTGTCACTCTATGGCTGTAGTAGAGGGCAAGCAAATTGATGGTAAAGTGGTTACCAAATTTATTGGTGACAAATTTGATTTTATGGTGGGTTACGGGATGACATTTAGTATGTCTCCTTTTGAACTCGCCCAGTTATATGGTTCATGTATAACACCAAATGTTTGTTTTGTTAAAGGAGATGTTATAAAGGTTGTTCGCTTAGTTAATGCTGAAGTCATTGTTAACCCTGCTAATGGGCGTATGGCTCATGGTGCAGGTGTTGCAGGTGCTATAGCTGAAAAGGCGGGCAGTGCTTTTATTAAAGAAACCTCCGATATGGTGAAGGCTCAGGGCGTTTGCCAGGTTGGTGAATGCTATGAATCTGCCGGTGGTAAGTTATGTAAAAAGGTGCTTAACATTGTAGGGCCAGATGCGCGAGGGCATGGCAAGCAATGCTATTCACTTTTAGAGCGTGCTTATCAGCATATTAATAAGTGTGACAATGTTGTCACTACTTTAATTTCGGCTGGTATATTTAGTGTGCCTACTGATGTCTCCCTAACTTACTTACTTGGTGTAGTGACAAAGAATGTCATTCTTGTCAGTAACAACCAGGATGATTTTGATGTGATAGAGAAGTGTCAGGTGACCTCCGTTGCTGGTACCAAAGCGCTATCACTTCAATTGGCCAAAAATTTGTGCCGTGATGTAAAGTTTGTGACGAATGCATGTAGTTCGCTTT---TTAGTGAATCTTGCTTTGTCTCAAGCTATGATGTGTTGCAGGAAGTTGAAGCGCTGCGACATGATATACAATTGGATGATGATGCTCGTGTCTTTGTGCAGGCTAATATGGACTGTCTGCCCACAGACTGGCGTCTCGTTAACAAATTTGATAGTGTTGATGGTGTTAGAACCATTAAGTATTTTGAATGCCCGGGCGGGATTTTTGTATCCAGCCAGGGCAAAAAGTTTGGTTATGTTCAGAATGGTTCATTTAAGGAGGCGAGTGTTAGCCAAATAAGGGCTTTACTCGCTAATAAGGTTGATGTCTTGTGTACTGTTGATGGTGTTAACTTCCGCTCCTGCTGCGTAGCAGAGGGTGAAGTTTTTGGCAAGACATTAGGTTCAGTCTTTTGTGATGGCATAAATGTCACCAAAGTTAGGTGTAGTGCCATTTACAAGGGTAAGGTTTTCTTTCAGTACAGTGATTTGTCCGAGGCAGATCTTGTGGCTGTTAAAGATGCCTTTGGTTTTGATGAACCACAACTGCTGAAGTACTACACTATGCTTGGCATGTG---TAAGTGGCCAGTAGTTGTTTGTGGCAATTATTTTGCTTTCAAGCAGTCAAATAATAATTGCTATATAAATGTGGCATGTTTAATGCTGCAACACTTGAGTTTAAAGTTTCCTAAGTGGCAATGGCAAGAGGCTTGGAACGAGTTCCGCTCTGGTAAACCACTAAGGTTTGTGTCCTTGGTATTAGCAAAGGGCAGCTTTAAATTTAATGAACCTTCTGATTCTATCGATTTTATGCGTGTGGTGCTACGTGAAGCAGATTTGAGTGGTGCCACGTGCAATTTGGAATTTGTTTGTAAATGTGGTGTGAAGCAAGAGCAGCGCAAAGGTGTTGACGCTGTTATGCATTTTGGTACGTTGGATAAAGGTGATCTTGTCAGGGGTTATAATATCGCATGTACGTGCGGTAGTAAACTTGTGCATTGCACCCAATTTAACGTACCATTTTTAATTTGCTCCAACACACCAGAGGGTAGGAAACTGCCCGACGATGTTGTTGCAGCTAATATTTTTACTGGTGGTAGTGTGGGCCATTACACGCATGTGAAATGTAAACCCAAGTACCAGCTTTATGATGCTTGTAATGTTAATAAGGTTTCGGAGGCTAAGGGTAATTTTACCGATTGCCTCTACCTTAAAAATTTAAAGCAAACTTTTTCGTCTGTGCTGACGACTTTTTATTTAGATGATGTAAAGTGTGTGGAGTATAAGCCAGATTTATCGCAGTATTACTGTGAGTCTGGTAAATATTATACAAAACCCATTATTAAGGCCCAATTTAGAACATTTGAGAAGGTTGATGGTGTCTATACCAACTTTAAATTGGTGGGACATAGTATTGCTGAAAAACTCAATGCTAAGCTGGGATTTGATTGTAATTCTCCCTTTGTGGAGTATAAAATTACAGAGTGGCCAACAGCTACTGGAGATGTGGTGTTGGCTAGTGATGATTTGTATGTAAGTCGGTACTTAAGCGGGTGCATTACTTTTGGTAAACCGGTTGTCTGGCTTGGCCATGAGGAAGCATCGCTGAAATCTCTCACATATTTTAATAGACCTAGTGTCGTTTGTGAAAATAAATTTAATGTGTTGCCCGTTGATGTCAGTGAACCCACGGACAAGGGGCCTGTGCCTGCTGCAGTCCTTGTTACCGGCGTCCCTGGAGCTGATGCGTCAGCTGGTGCCGGTATTGCCAAGGAGCAAAAAGCCTGTGCTT-CTGCTAGTGTGGAGGATCAGGTTGTTACGGAGGTTCGTCAAGAGCCATCTGTTTCAGCTGCTGATGTCAAAGAGGTTAAATTGAATGGTGTTAAAAAGCCTGTTAAGGTGGAAGGTAGTGTGGTTGTTAATGATCCCACTAGCGAAACCAAAGTTGTTAAAAGTTTGTCTATTGTTGATGTCTATGATATGTTCCTGACAGGGTGTAAGTATGTGGTTTGGACTGCTAATGAGTTGTCTCGACTAGTAAATTCACCGACTGTTAGGGAGTATGTGAAGTGGGGTATGGGAAAGATTGTAACACCCGCTAAGTTGTTGTTGTTAAGAGATGAGAAGCAAGAGTTCGTAGCGCCAAAAGTAGTCAAGGCGAAAGCTATTGCCTGCTATTGTGCTGTGAAGTGGTTTCTCCTCTATTGTTTTAGTTGGATAAAGTTTAATACTGATAATAAGGTTATATACACCACAGAAGTAGCTTCAAAGCTTACTTTCAAGTTGTGCTGTTTGGCCTTTAAGAATGCCTTACAGACGTTTAATTGGAGCGTTGTGTCTAGGGGCTTTTTCCTAGTTGCAACGGTCTTTTTATTATGGTTTAACTTTTTGTATGCTAATGTTATTTTGAGTGACTTCTATTTGCCTAATATTGGGCCTCTCCCTACGTTTGTGGGACAGATAGTTGCGTGGTTTAAGACTACATTTGGTGTGTCAACCATCTGTGATTTCTACCAGGTGACGGATTTGGGCTATAGAAGTTCGTTTTGTAATGGAAGTATGGTATGTGAACTATGCTTCTCAGGTTTTGATATGCTGGACAACTATGATGCTATAAATGTTGTTCAACACGTTGTAGATAGGCGTTTGTCCTTTGACTATATTAGCCTATTTAAATTAGTAGTTGAGCTTGTAATCGGCTACTCTCTTTATACTGTGTGCTTCTACCCACTGTTTGTCCTTATTGGAATGCAGTTATTGACCACATGGTTGCCTGAATTCTTTATGCTGGAGACTATGCATTGGAGTGCTCGTTTGTTTGTGTTTGTTGCCAATATGCTTCCAGCTTTTACGTTACTGCGATTTTACATCGTGGTGACAGCTATGTATAAGGTCTATTGTCTTTGTAGACATGTTATGTATGGATGTAGTAAGCCTGGTTGCTTGTTTTGTTATAAGAGAAACCGTAGTGTCCGTGTTAAGTGTAGCACCGTTGTTGGTGGTTCACTACGCTATTACGATGTAATGGCTAACGGCGGCACAGGTTTCTGTACAAAGCACCAGTGGAACTGTCTTAATTGCAATTCCTGGAAACCAGGCAATACATTCATAACTCATGAAGCAGCGGCGGACCTCTCTAAGGAGTTGAAACGCCCTGTGAATCCAACAGATTCTGCTTATTACTCGGTCACAGAGGTTAAGCAGGTTGGTTGTTCCATGCGTTTGTTCTACGAGAGAGATGGACAGCGTGTTTATGATGATGTTAATGCTAGTTTGTTTGTGGACATGAATGGTCTGCTGCATTCTAAAGTTAAAGGTGTGCCTGAAACGCATGTTGTGGTTGTTGAGAATGAAGCTGATAAAGCTGGTTTTCTCGGCGCCGCAGTGTTTTATGCACAATCGCTCTACAGACCTATGTTGATGGTGGAAAAGAAATTAATAACTACCGCCAACACTGGTTTGTCTGTTAGTCGAACTATGTTTGACCTTTATGTAGATTCATTGCTGAACGTCCTCGACGTGGATCGCAAGAGTCTAACAAGTTTTGTAAATGCTGCGCACAACTCTCTAAAGGAGGGTGTTCAGCTTGAACAAGTTATGGATACCTTTATTGGCTGTGCCCGACGTAAGTGTGCTATAGATTCTGATGTTGAAACCAAGTCTATTACCAAGTCCGTCATGTCGGCAGTAAATGCTGGCGTTGATTTTACGGATGAGAGTTGTAATAACTTGGTGCCTACCTATGTTAAAAGTGACACTATCGTTGCAGCCGATTTGGGTGTTCTTATTCAGAATAATGCTAAGCATGTACAGGCTAATGTTGCTAAAGCCGCTAATGTGGCTTGCATTTGGTCTGTGGATGCTTTTAACCAGCTATCTGCTGACTTACAGCATAGGCTGCGAAAAGCATGTTCAAAAACTGGCTTGAAGATTAAGCTTACTTATAATAAGCAGGAGGCAAATGTTCCTATTTTAACTACACCGTTCTCTCTTAAAGGGGGCGCTGTTTTTAGTAGAATGTTACAATGGTTGTTTGTTGCTAATTTGATTTGTTTCATTGTGTTGTGGGCCCTTATGCCAACATATGCAGTGCACAAATCGGATATGCAGTTGCCTTTATATGCCAGTTTTAAAGTTATAGATAATGGTGTGCTAAGGGATGTGTCTGTTACTGACGCATGCTTCGCAAACAAATTTAATCAATTTGATCAATGGTATGAGTCTACTTTTGGTCTTGCTTATTACCGCAACTCTAAGGCTTGTCCTGTTGTGGTTGCTGTAATAGATCAAGACATTGGCCATACCTTATTTAATGTTCCTACCACAGTTTTAAGATATGGATTTCATGTGTTGCATTTTATAACCCATGCATTTGCTACTGATAGCGTGCAGTGTTACACGCCACATATGCAAATCCCCTATGATAATTTCTATGCTAGTGGTTGCGTGTTGTCATCCCTCTGTACTATGCTTGCGCATGCAGATGGAACCCCGCATCCTTATTGTTATACAGGGGGTGTTATGCATAATGCCTCTCTGTATAGTTCTTTGGCTCCTCATGTCCGTTATAACCTGGCTAGTTCAAATGGTTATATACGTTTTCCCGAAGTGGTTAGTGAAGGCATTGTGCGTGTTGTGCGCACTCGCTCTATGACCTACTGCAGGGTTGGTTTATGTGAGGAGGCCGAGGAGGGTATCTGCTTTAATTTTAATCGTTCATGGGTATTGAACAACCCGTATTATAGGGCCATGCCTGGAACTTTTTGTGGTAGGAATGCTTTTGATTTAATACATCAAGTTTTAGGAGGATTAGTGCGGCCTATTGATTTCTTTGCCTTAACGGCGAGTTCAGTGGCTGGTGCTATCCTTGCAATTATTGTCGTTTTGGCTTTCTATTATTTAATAAAGCTTAAACGTGCCTTTGGTGACTACACTAGTGTTGTGGTTATCAATGTAATTGTGTGGTGTATAAATTTTCTGATGCTTTTTGTGTTTCAGGTTTATCCCACATTGTCTTGTTTATATGCTTGTTTTTATTTCTACACAACGCTTTATTTCCCTTCGGAGATAAGTGTTGTTATGCATTTGCAATGGCTTGTCATGTATGGTGCTATTATGCCCTTGTGGTTTTGCATTATTTACGTGGCAGTCGTTGTTTCAAACCATGCATTGTGGTTGTTCTCTTACTGCCGCAAAATTGGTACCGAGGTTCGTAGTGACGGCACATTTGAGGAAATGGCCCTTACTACCTTTATGATTACTAAAGAATCTTATTGTAAGTTGAAAAATTCTGTTTCTGATGTTGCTTTTAACAGGTACTTGAGTCTTTATAACAAGTATCGTTATTTTAGTGGCAAAATGGATACTGCCGCTTATAGAGAGGCTGCCTGTTCACAACTGGCAAAGGCAATGGAAACATTTAACCATAATAATGGTAATGATGTTCTCTATCAGCCTCCAACCGCCTCTGTTACTACATCATTTTTACAGTCTGGTATAGTGAAGATGGTGTCGCCCACCTCTAAAGTGGAGCCTTGTATTGTTAGTGTTACTTATGGTAACATGACACTTAATGGGTTGTGGTTGGATGATAAAGTTTATTGCCCAAGACATGTTATCTGTTCTTCAGCTGACATGACAGACCCTGATTATCCTAATTTGCTTTGTAGAGTGACATCAAGTGATTTTTGTGTTATGTCTGGTCGTATGAGCCTTACTGTAATGTCTTATCAAATGCAGGGCTGCCAACTTGTTTTGACTGTTACACTGCAAAATCCTAACACGCCTAAGTATTCCTTCGGTGTTGTTAAGCCTGGTGAGACATTTACTGTACTGGCTGCATACAATGGCAGACCTCAAGGAGCCTTCCATGTTACGCTTCGTAGTAGCCATACCATAAAGGGCTCCTTTCTATGTGGATCCTGCGGTTCTGTAGGATATGTTTTAACTGGCGATAGTGTACGATTTGTTTATATGCATCAGCTAGAGTTGAGTACTGGTTGTCATACCGGTACTGACTTTAGTGGGAACTTTTATGGTCCCTATAGAGATGCGCAAGTTGTACAATTGCCTGTTCAGGATTATACGCAGACTGTTAATGTTGTAGCTTGGCTTTATGCTGCTATTTTTAACAGATGCAACTGGTTTGTGCAAAGTGATAGTTGTTCCCTGGAGGAGTTTAATGTTTGGGCTATGACCAATGGTTTTAGCTCAATCAAAGCCGATCTTGTCTTGGATGCGCTTGCTTCTATGACAGGCGTTACAGTTGAACAGGTGTTGGCCGCTATTAAGAGGCTGCATTCTGGATTCCAGGGCAAACAAATTTTAGGTAGTTGTGTGCTTGAAGATGAGCTGACACCAAGTGATGTTTATCAACAACTAGCTGGTGTCAAGCTACAGTCAAAGCGCACAAGAGTTATAAAAGGTACATGTTGCTGGATATTGGCTTCAACGTTTTTGTTCTGTAGCATTATCTCAGCATTTGTAAAATGGACTATGTTTATGTATGTTACTACCCATATGTTGGGAGTGACATTGTGTGCACTTTGTTTTGTAAGCTTTGCTATGTTGTTGATCAAGCATAAGCATTTGTATTTAACTATGTATATTATGCCTGTGTTATGCACACTGTTTTACACCAACTATTTGGTTGTGTACAAACAGAGTTTTAGAGGTCTAGCTTATGCTTGGCTTTCACACTTTGTCCCTGCTGTAGATTATACATATATGGATGAAGTTTTATATGGTGTTGTGTTGCTAGTAGCTATGGTGTTTGTTACCATGCGTAGCATAAACCACGACGTCTTTTCTATTATGTTCTTGGTTGGTAGACTTGTCAGCCTGGTATCCATGTGGTATTTTGGAGCCAATTTAGAGGAAGAGGTACTATTGTTCCTCACATCCCTATTTGGCACGTACACATGGACTACTATGTTGTCATTGGCTACCGCTAAGGTTATTGCTAAATGGTTGGCTGTGAATGTCTTGTACTTCACAGACGTACCGCAAATTAAATTAGTTCTTTTGAGCTACTTGTGTATTGGTTATGTGTGTTGTTGTTATTGGGGAATCTTGTCACTCCTTAATAGCATTTTTAGGATGCCATTGGGCGTCTACAATTATAAAATCTCCGTTCAGGAGTTACGTTATATGAATGCTAATGGCTTGCGCCCACCTAGAAATAGTTTTGAGGCCCTGATGCTTAATTTTAAGCTGTTGGGAATTGGTGGTGTGCCAGTCATTGAAGTATCTCAAATTCAATCAAGATTGACGGATGTTAAATGTGCTAATGTTGTGTTGCTTAATTGCCTCCAGCACTTGCATATTGCATCTAATTCTAAGTTGTGGCAGTATTGTAGTACTTTGCACAATGAAATACTGGCTACATCTGATTTGAGCGTGGCCTTCGATAAGTTGGCTCAACTCTTAGTTGTTTTATTTGCTAATCCAGCAGCAGTGGATAGCAAGTGCCTTGCAAGTATTGAAGAAGTGAGCGATGATTACGTTCGCGACAATACTGTCTTGCAAGCCTTACAGAGTGAATTTGTTAATATGGCTAGCTTCGTTGAGTATGAACTTGCTAAGAAGAATCTAGATGAGGCTAAGGCTAGCGGCTCTGCCAATCAACAGCAGATTAAGCAGCTAGAGAAGGCGTGTAATATTGCTAAGTCAGCATATGAGCGCGACAGAGCTGTTGCTCGTAAGCTGGAACGTATGGCTGATTTAGCTCTTACAAACATGTATAAAGAAGCTAGAATTAATGATAAGAAGAGTAAGGTAGTGTCTGCATTGCAAACCATGCTCTTTAGTATGGTGCGTAAGCTAGATAACCAAGCTCTTAATTCTATTTTAGATAATGCAGTTAAGGGTTGTGTACCTTTGAATGCAATACCATCATTGACTTCGAACACTCTGACTATAATAGTGCCAGATAAGCAGGTTTTTGATCAGGTTGTGGATAATGTGTATGTCACCTATGCTGGGAATGTATGGCATATACAGTTTATTCAAGATGCTGATGGTGCTGTTAAACAATTGAATGAGATAGATGTTAATTCAACCTGGCCTCTAGTCATTGCTGCAAATAGGCATAATGAAGTGTCTACTGTTGTTTTGCAGAACAATGAGTTGATGCCTCAGAAGTTGAGAACTCAGGTTGTCAATAGTGGCTCAGATATGAATTGTAATACTCCTACCCAGTGTTACTATAATACTACTGGCACGGGTAAGATTGTGTATGCTATACTTAGTGACTGTGATGGTCTCAAGTACACTAAGATAGTAAAAGAAGATGGAAATTGTGTTGTTTTGGAATTGGATCCTCCCTGTAAGTTTTCTGTTCAGGATGTGAAGGGCCTTAAAATTAAGTACCTTTACTTTGTGAAGGGGTGTAATACACTGGCTAGAGGCTGGGTTGTAGGCACCTTATCCTCGACAGTGAGATTGCAGGCGGGTACGGCAACTGAGTATGCCTCCAACTCTGCAATACTGTCGCTGTGTGCGTTTTCTGTAGATCCTAAGAAAACGTACTTGGATTATATAAAACAGGGTGGAGTTCCCGTTACTAATTGTGTTAAGATGTTATGTGACCATGCTGGCACTGGTATGGCCATTACTATTAAGCCGGAGGCAACCACTAATCAGGATTCTTATGGTGGTGCTTCCGTTTGTATATATTGCCGCTCGCGTGTTGAACATCCAGATGTTGATGGATTGTGCAAATTACGCGGCAAGTTTGTCCAAGTGCCCTTAGGCATAAAAGATCCTGTGTCATATGTGTTGACGCATGATGTTTGTCAGGTTTGTGGCTTTTGGCGAGATGGTAGCTGTTCCTGTGTAGGCACAGGCTCCCAGTTTCAGTCAAAAGACACGAACTTTTTAAACGGATTCGGGGTACAAGTGTAAATGCCCGTCTTGTACCCTGTGCCAGTGGCTTGGACACTGATGTTCAATTAAGGGCATTTGACATTTGTAATGCTAATCGAGCTGGCATTGGTTTGTATTATAAAGTGAATTGCTGCCGCTTCCAGCGTGTAGATGAGGACGGCAACAAGTTGGATAAGTTCTTTGTTGTTAAAAGAACTAATTTAGAAGTGTATAATAAGGAGAAAGAATGCTATGAGTTGACAAAAGAATGCGGTGTTGTGGCTGAACACGAGTTCTTCACATTTGATGTGGAGGGAAGTCGGGTACCACACATAGTCCGTAAAGATCTTTCAAAGTTTACTATGTTAGATCTTTGCTATGCATTGCGTCATTTTGACCGCAATGATTGTTCAACTCTTAAGGAAATTCTCCTTACATATGCTGAGTGTGAAGAGTCCTACTTCCAAAAGAAGGACTGGTATGATTTTGTTGAGAATCCTGATATAATTAATGTGTATAAAAAGCTTGGTCCTATATTTAATAGAGCCCTGCTTAACACTGCCAAGTTTGCAGACGCATTAGTGGAGGCAGGCTTAGTAGGTGTTTTAACACTTGATAATCAAGATTTATATGGTCAATGGTATGACTTTGGAGATTTTGTCAAGACAGTACCTGGTTGTGGTGTTGCCGTGGCAGACTCTTATTATTCATATATGATGCCAATGCTGACTATGTGTCATGCGTTGGATAGTGAGTTGTTTGTTAATGGTACTTATAGGGAGTTTGACCTTGTTCAGTATGATTTTACTGATTTCAAGCTAGAGCTCTTCACTAAGTATTTTAAGCATTGGAGTATGACCTACCACCCGAACACCTGTGAGTGCGAGGATGACAGGTGCATTATTCATTGCGCCAATTTTAATATACTTTTTAGTATGGTCTTACCTAAGACCTGTTTTGGGCCTCTTGTTAGGCAGATATTTGTGGATGGTGTTCCTTTCGTTGTGTCGATCGGTTACCATTATAAAGAATTAGGTGTTGTTATGAATATGGATGTGGATACACATCGTTATCGCTTGTCTCTTAAGGACTTGCTTTTGTATGCTGCAGACCCTGCCCTTCATGTGGCGTCTGCTAGTGCACTGCTTGATTTGCGCACATGTTGTTTTAGCGTTGCAGCTATTACAAGTGGCGTAAAATTTCAAACAGTTAAACCTGGAAATTTTAATCAGGATTTTTATGAGTTTATTTTGAGTAAAGGCCTGCTTAAAGAGGGGAGCTCCGTTGATTTGAAGCACTTCTTCTTTACGCAGGATGGTAATGCTGCTATTACTGATTATAATTATTACAAGTATAATCTACCCACCATGGTGGATATTAAGCAGTTGTTGTTTGTTTTAGAAGTTGTTAATAAGTATTTTGAGATCTATGAGGGTGGGTGTATACCCGCAACACAGGTCATTGTTAATAATTATGATAAGAGTGCTGGCTATCCATTTAATAAATTTGGAAAGGCCAGGCTCTATTATGAGGCATTATCATTTGAGGAGCAGGATGAAATTTATGCGTATACCAAACGCAATGTCCTGCCGACCCTAACTCAAATGAATCTTAAATATGCTATTAGTGCTAAGAATAGGGCCCGCACCGTTGCTGGTGTCTCTATTCTCAGTACTATGACTGGCAGAATGTTTCATCAAAAGTGTCTAAAGAGTATAGCAGCTACTCGCGGTGTTCCTGTAGTTATAGGCACCACGAAGTTCTATGGCGGTTGGGATGATATGTTACGCCGCCTTATTAAAGATGTTGATAGTCCTGTACTCATGGGTTGGGACTATCCTAAATGTGATCGTGCTATGCCAAACATACTGCGTATTGTTAGTAGTTTGGTGCTAGCCCGTAAACATGATTCGTGCTGTTCGCATACGGATAGATTCTATCGTCTTGCGAACGAGTGCGCCCAAGTTTTGAGTGAAATTGTTATGTGTGGTGGTTGTTATTATGTTAAACCAGGTGGCACTAGTAGTGGGGATGCAACCACTGCTTTTGCTAATTCTGTGTTTAACATTTGTCAAGCTGTTTCCGCCAATGTATGCTCGCTTATGGCATGCAATGGACACAAAATTGAAGATTTGAGTATACGCGAGTTACAAAAGCGCCTATACTCTAATGTCTATCGTGCGGACCATGTTGACCCCGCATTTGTTAGTGAGTATTATGAGTTTTTAAATAAGCATTTTAGTATGATGATTTTGAGTGATGATGGTGTTGTGTGTTATAATTCAGAGTTTGCGTCCAAGGGTTATATTGCTAATATAAGTGCCTTTCAACAGGTATTATATTATCAAAATAATGTGTTTATGTCTGAGGCCAAATGTTGGGTAGAAACAGACATCGAAAAGGGACCGCATGAATTTTGTTCTCAACATACAATGCTAGTCAAGATGGATGGTGATGAAGTCTACCTTCCATACCCTGATCCTTCGAGAATCTTAGGAGCAGGCTGTTTTGTTGATGATTTATTAAAGACTGATAGCGTTCTCTTGATAGAGCGTTTCGTAAGTCTTGCAATTGATGCTTATCCTTTAGTATACCATGAGAACCCAGAGTATCAAAATGTGTTCCGGGTATATTTAGAATATATAAAGAAGCTGTACAATGATCTCGGTAATCAGATCCTGGACAGCTACAGTGTTATTTTAAGTACTTGTGATGGTCAAAAGTTTACTGATGAGACCTTTTACAAGAACATGTATTTAAGAAGTGCAGTGCTGCAAAGCGTTGGTGCCTGCGTTGTCTGTAGTTCTCAAACATCATTACGTTGTGGCAGTTGCATACGCAAGCCTTTGCTGTGTTGCAAATGCGCCTATGATCATGTTATGTCCACTGATCATAAATATGTCCTGAGTGTGTCACCATATGTGTGTAATTCACCGGGATGTGATGTAAATGATGTTACCAAATTGTATTTAGGTGGTATGTCATATTATTGTGAGGACCATAAACCACAGTATTCATTCAAATTGGTGATGAATGGTATGGTTTTTGGTTTATATAAACAATCTTGTACTGGTTCGCCCTACATAGAGGATTTTAATAAAATAGCTAGTTGCAAATGGACAGAAGTCGATGATTATGTGCTAGCTAATGAATGCACCGAACGCCTTAAATTGTTTGCCGCAGAAACGCAGAAGGCCACAGAAGAGGCCTTTAAGCAATGTTATGCGTCAGCAACGATCCGTGAGATCGTGAGCGATCGGGAGTTAATTTTATCTTGGGAAATTGGTAAAGTGAGACCACCACTTAATAAAAATTATGTTTTTACTGGCTACCATTTTACTAATAATGGTAAGACAGTTTTAGGTGAGTATGTTTTTGATAAGAGTGAGTTGACTAATGGTGTGTATTATCGCGCCACAACCACTTATAAGTTATCTGTAGGTGATGTGTTCATTTTAACATCACACGCAGTGTCTAGTTTAAGTGCTCCTACATTAGTACCGCAGGAGAATTATACTAGCATTCGTTTTGCTAGTGTTTATAGTGTGCCTGAGACGTTTCAGAATAATGTGCCTAATTATCAGCACATTGGAATGAAGCGCTATTGTACTGTACAGGGACCGCCTGGTACTGGTAAGTCCCATCTAGCCATTGGGCTAGCTGTTTATTATTGTACAGCGCGCGTGGTGTATACCGCTGCTAGCCATGCTGCAGTTGACGCGCTGTGTGAAAAGGCACATAAATTTTTAAATATTAATGACTGCACGCGTATTGTTCCTGCAAAGGTGCGTGTAGATTGTTATGATAAATTTAAGGTCAATGACACCACTCGCAAGTATGTGTTTACTACAATAAATGCATTACCTGAGTTGGTGACTGACATTATTGTCGTTGATGAAGTTAGTATGCTTACCAACTATGAGCTGTCTGTTATTAACAGTCGTGTTAGGGCTAAGCATTATGTGTATATTGGAGACCCTGCGCAGTTACCTGCACCACGTGTGCTACTGAATAAGGGAACTCTAGAACCTAGATATTTTAATTCCGTTACCAAGCTAATGTGTTGTTTGGGTCCAGATATTTTCTTGGGCACCTGTTATAGATGCCCTAAGGAGATTGTGGATACGGTGTCAGCCTTGGTTTATAATAATAAGCTGAAGGCTAAAAATGATAATAGCTCCATGTGCTTTAAGGTTTATTATAAGGGCCAGACTACACATGAGAGTTCTAGTGCTGTTAATATGCAGCAAATACATTTAATTAGTAAGTTTTTAAAGGCAAACCCCAGTTGGAGTAACGCCGTATTTATTAGTCCTTATAATAGTCAGAACTATGTTGCTAAGAGAGTCTTGGGATTACAAACCCAGACAGTAGACTCAGCGCAGGGTTCTGAATATGATTTTGTTATTTATTCACAGACTGCGGAAACAGCGCATTCTGTCAATGTAAATAGATTCAATGTTGCTATTACACGTGCTAAGAAGGGTATTCTCTGTGTCATGAGTAGTATGCAATTATTTGAGTCTCTTAATTTTACTACACTGACGTTGGATA---------AGATTAACAATCCACGATTACAGTGTACTACAAATTTGTTTAAGGATTGTAGCAGGAGCTATGTAGGATATCACCCAGCCCATGCACCATCCTTTTTGGCAGTTGATGACAAATATAAGGTAGGCGGTGATTTAGCCGTTTGCCTTAATGTTGCTGATTCTGCTGTCACTTATTCGCGGCTTATATCACTCATGGGATTCAAGCTTGACTTGACCCTTGATGGTTATTGTAAGCTGTTTATAACTAGAGATGAAGCTATCAAACGTGTTAGAGCCTGGGTTGGCTTCGATGCAGAAGGTGCCCATGCGATACGTGATAGCATTGGGACAAATTTCCCATTACAATTAGGCTTTTCGACTGGAATTGATTTTGTTGTCGAAGCCACTGGAATGTTTGCTGAGAGAGATGGTTATGTCTTTAAAAAGGCAGCCGCACGAGCTCCTCCTGGCGAACAATTTAAACACCTTATCCCACTTATGTCAAGAGGGCAGAAATGGGATGTGGTTCGCATTAGAATAGTACAAATGTTGTCAGACCACCTAGTGGATTTGGCAGACAGTGTTGTACTTGTGACGTGGGCTGCCAGCTTTGAGCTCACATGTTTGCGATATTTCGCTAAAGTTGGAAGAGAAGTTGTGTGTAGTGTCTGCACCAAGCGTGCGACATGTTTTAATTCTAGAACTGGATACTATGGATGCTGGCGACATAGTTATTCCTGTGATTACCTGTACAACCCACTAATAGTTGACATTCAACAGTGGGGATATACAGGATCTTTAACTAGCAATCATGATCCTATTTGCAGCGTGCATAAGGGTGCTCATGTTGCATCATCTGATGCTATCATGACCCGGTGTCTAGCTGTTCATGATTGCTTTTGTAAGTCTGTTAATTGGAATTTAGAATACCCCATTATTTCAAATGAGGTCAGTGTTAATACCTCCTGCAGGTTATTGCAGCGCGTAATGTTTAGGGCTGCGATGCTATGCAATAGGTATGATGTGTGTTATGACATTGGCAACCCTAAAGGTCTTGCCTGTGTCAAAGGATATGATTTTAAGTTTTATGATGCCTCCCCTGTTGTTAAGTCTGTTAAACAGTTTGTTTATAAATACGAGGCACATAAAGATCAATTTTTAGATGGTTTGTGTATGTTTTGGAACTGCAATGTGGATAAGTATCCAGCGAATGCAGTTGTGTGTAGGTTTGACACGCGTGTGTTGAACAAATTAAATCTCCCTGGCTGTAATGGTGGCAGTTTGTATGTTAACAAACATGCATTCCACACCAGTCCCTTTACCCGGGCTGCCTTCGAGAATTTGAAGCCTATGCCTTTCTTTTATTATTCAGATACGCCCTGTGTGTATATGGAAGGCATGGAATCTAAGCAGGTCGATTATGTCCCATTGAGAAGCGCTACATGCATCACAAGATGCAATTTAGGTGGCGCTGTTTGTTTAAAACATGCTGAGGAGTATCGTGAGTACCTTGAGTCTTACAATACGGCAACCACAGCGGGTTTTACTTTTTGGGTCTATAAGACTTTTGATTTTTATAACCTTTGGAATACTTTTACTAGGCTCCAAAGTTTAGAAAATGTAGTGTATAATTTGGTCAATGCTGGACACTTTGATGGCCGGGCGGGTGAACTGCCTTGTGCTGTTATAGGTGAGAAAGTCATTGCCAAGATTCAAAATGAGGATGTCGTGGTCTTTAAAAATAACACGCCATTCCCCACTAATGTGGCTGTCGAATTATTTGCTAAGCGCAGTATTCGGCCCCACCCCGAGCTTAAGCTCTTTAGAAATTTGAATATTGACGTGTGCTGGAGTCACGTCCTTTGGGATTATGCTAAGGATAGTGTGTTTTGCAGTTCGACGTATAAGGTCTGCAAATACACAGATTTACAGTGCATTGAAAGCTTGAATGTACTTTTTGATGGTCGTGATAATGGTGCTCTTGAAGCTTTTAAGAAGTGCCGGAATGGCGTCTACATTAACACGACAAAAATTAAAAGTCTGTCGATGATTAAAGGCCCACAACGTGCCGATTTGAATGGCGTAGTTGTGGAGAAAGTTGGAGATTCTGATGTGGAATTTTGGTTTGCTGTGCGTAAAGACGGTGACGATGTTATCTTCAGCCGTACAGGGAGCCTTGAACCGAGCCATTACCGGAGCCCACAAGGTAATCCGGGTGGTAATCGCG---TGGGTGATCTCAGCGGTAATGAAGCTCTAGCGCGTGGCACTATCTTTACTCAAAGCAGATTATTATCTTCTTTCACACCTCGATCAGAGATGGAGAAAGATTTTATGGATTTAGATGATGATGTGTTCATTGCAAAATATAGTTTACAGGACTACGCGTTTGAACACGTTGTTTATGGTAGTTTTAACCAGAAGATTATTGGAGGTTTGCATTTGCTTATTGGCTTAGCCCGTAGGCAGCAAAAATCCAATCTGGTAATTCAAGAGTTCGTGACATACGACTCTAGCATTCATTCGTACTTTATCACTGACGAGAACAGTGGTAGTAGTAAGAGTGTGTGCACTGTTATTGATTTATTGTTAGATGATTTTGTGGACATTGTAAAGTCCCTGAATCTAAAGTGTGTGAGTAAGGTTGTTAATGTTAATGTTGATTTTAAAGATTTCCAGTTTATGTTGTGGTGCAATGAGGAGAAGGTCATGACTTTCTATCCTCGTTTGCAGGCTGCTGCTGACTGGAAACCTGGTTATGTTATGCCTGTCTTATATAAGTATTTGGAATCGCCTCTGGAAAGAGTAAACCTCTGGAATTATGGCAAGCCGATTACTTTACCTACAGGATGTATGATGAATGTTGCTAAGTATACTCAATTATGTCAATATTTGAGCACTACAACATTAGCAGTTCCGGCTAATATGCGTGTCTTACACCTTGGTGCCGGTTCGGATAAGGGTGTTGCCCCTGGGTCTGCAGTTCTTAGGCAGTGGCTACCAGCGGGAAGTATTCTTGTAGATAATGATGTGAATCCATTTGTGAGTGACAGTGTCGCCTCATATTATGGAAATTGTATAACCTTACCCTTTGATTGTCAGTGGGATCTGATAATTTCTGATATGTACGACCCTCTTACTAAGAACATTGGGGAGTACAACGTGAGTAAAGATGGATTCTTTACTTACCTCTGTCATTTAATTCGTGACAAGTTGGCTCTGGGTGGCAGTGTTGCCATAAAAATAACAGAGTTTTCTTGGAACGCTGAGTTATATAGTTTAATGGGGAAGTTTGCGTTCTGGACAATCTTTTGCACCAACGTAAACGCCTCTTCAAGTGAAGGATTTTTGATTGGCATAAATTGGTTGAATAAGACCCGTACCGAAATTGACGGTAAAACCATGCATGCCAATTATCTGTTTTGGAGAAATAGTACAATGTGGAATGGAGGGGCTTACAGTCTCTTTGACATGAGTAAGTTCCCTTTGAAAGCGGCTGGTACGGCTGTTGTTAGCCTTAAACCAGACCAAATAAATGACTTAGTCCTCTCCTTGATTGAGAAGGGCAAGTTATTAGTGCGTGATACACGCAAAGAAGTTTTTGTTGGCGATAGCCTAGTAAATGTCAAATAAATCTATACTTGTCGTGGCTGTGAAAATGGCCTTTGCT------GACAAGCCTAATCATTTCATAAACTTTCCCCTGGCCCAATTTAGTGGCTTTATGGGTAAGTATTTAAAGCTACAGTCTCAACTTGTGGAAATGGGTTTAGACTGTAAATTACAGAAGGCACCACATGTTAGTATTACCCTGCTTGATATTAAAGCAGACCAATACAAACAGGTGGAATTTGCAATACAAGAAATAATAGATGATCTGGCGGCATATGAGGG---AGATATTGTCTTTGACAACCCTCACATGCTTGGCAGATGCCTTGTTCTTGATGTTAGAGGATTTGAAGAGTTGCATGAAGATATTGTTGAAATTCTCCGCAGAAGGGGTTGCACGGCAGATCAATCCAGACACTGGATTCCGCACTGCACTGTGGCCCAATT--------------TGACGAAGAAAGAGAA----------ACAAAAGGAATGCAATTCTATCATAAAGAACCCTTCTACCTCAAGCATAACAACCTATTAACGGATGCTGGGCTTGAGCTCGTGAAGATAGGTTCTTCCAAAATAGATGGGTTTTATTGTAGTGAACTGAGTGTTTGGTGTGGTGAGAGGCTTTGTTATAAGCCTCCAACACCCAAATTCAGTGATATATTTGGCTATTGCTGCATAGATAAAATACGTGGTGATTTAGAAATAGGAGACCTACCGCAGGATGATGAGGAAGCGTGGGCCGAGCTAAGTTACCACTATCAAAGAAACACCTACTTCTTCAGACATGTGCACGATAATAGCATCTATTTTCGTACCGTGTGTAGAATGAAGGGTTGTATGTGTTGATTTGTTTTTACACTATTAGTGTAATAAGCTTATTATTTTGTTGAAAAGGGCAGGATGTGCATAGCTATGGCTCCTCGCACACTGCT--TTTGCTGATTTGATGTCAGCTGGTGTTTGGGTTCAATGAACCTCTTAACATCGTTTCACATTTAAATGATGACTGGTTTCTATTTGGTGACAGTCGGTCCGACTGTACCTATGTAGAAAATAACGGTCATCCTAAATTAGATTGGCTTGACCTCGACCCAAAGTTGTGTAATTCAGGAAAGATTTCCGCAAAGAGTGGTAACTCTCTCTTTAGGAGTTTTCACTTCACTGATTTTTACAATTATACGGGTGAGGGAGACCAAATTGTATTTTATGAAGGAGTTAATTTTAGTCCCAGCCATGGCTTTAAATGCCTGGCTCATGGAGATAATAAAAGATGGATGGGCAATAAAGCTCGATTTTATGCCCGAGTGTATGAGAAGATGGCCCAATATAGGAGCCTATCGTTTGTTAATGTGTCTTATGCCTATGGAGGTAATGCAAAGCCCGCCTCCATTTGCAAAGACAATACTTTAACACTCAATAACCCCACCTTCATATCGAAGGAGTCTAATTATGTTGATTATTACTATGAGAGTGAGGCTAATTTCACACTAGAAGGTTGTGATGAATTTATAGTACCGCTCTGTGGTTTTAATGGCCATTCCAAGGGCAGCTCTTCGGATGCTGCCAATAAATATTATACTGACTCTCAGAGTTACTATAATATGGATATTGGTGTCTTATATGGGTTCAATTCGACCTTGGATGTTGGCAACACTGCTAAGGATCCGGGTCTTGATCTCACTTGTAGGTATCTTGCATTGACTCCTGGTAATTATAAGGCTGTGTCCTTAGAATATTTGTTAAGCTTACCCTCAAAGGCTATTTGCCTCCATAAGACAAAGCGCTTTATGCCTGTGCAGGTAGTTGACTCAAGGTGGAGTAGCATCCGCCAGTCAGACAATATGACCGCTGCAGCCTGTCAGCTGCCATATTGTTTCTTTCGCAACACATCTGCGAATTATAGTGGTGGCACACATGATGCGCACCATGGTGATTTTCATTTCAGGCAGTTATTGTCTGGTTTGTTATATAATGTTTCCTGTATTGCCCAGCAGGGTGCATTTCTTTATAATAATGTTAGTTCCTCTTGGCCAGCCTATGGGTACGGTCATTGTCCAACGGCAGCTAACATTGGT---TATATGGCACCTGTTTGTATCTATGACCCTCTCCCGGTCATACTGCTAGGTGTGTTATTGGGTATAGCTGTGTTGACTATTGTGTTTTTGATGTTT-TATTTTATGACGGATAGCGGTGTTAGATTGCATGAGG-------CATAATCTAAACATGCTGTTCGTGTTTATTCTATTTTTGCCCTCTTGTTTAGGGTATATTGGTGATTTTAGATGTATCCAGCTTGTGAATTCAAACGGTGCTAATGTTA---GTGCTCCAAGCATTAGCACTGAGACCGTTGAAGTTTCACAAGGCCTGGGGACATATTATGTGTTAGATCGAGTTTATTTAAATGCCACATTATTGCTTACTGGTTACTACCCGGTCGATGGTTCTAAGTTTAGAAACCTCGCTCTTACGGGAACTAACTCAGTTAGCTTGTCGTGGTTTCAACCACCCTATTTAAGTCAGTTTAATGATGGCATATTTGCGAAGGTGCAGAACCTTAAGACAAGTACGCCATCAGGTGCAACTGCATATTTTCCTACTATAGTTATAGGTAGTTTGTTTGGCTATACTTCCTATACCGTTGTAATAGAGCCATATA------------------------------------ATGGTGTTATAATGGCCTCAGTGTGCCAGTATACCATTTGTCAGTTACCTTACACTGATTGTAAGCCTAAC---ACTAATGGTAATAAATTAATAGGGTTTTGGCACACGGATGTAAAACCCCCAATTTGTGTGTTAAAGCGAAATTTCACGCTTAATGTTAATGCTGATGCATTTTATTTTCATTTTTACCAACATGGTGGTACTTTTTATGCGTACTATGCGGATAAACCCTCCGCTACTACGTTTTTGTTTAGTGTATATATTGGCGATATTTTAACACAGTATTATGTGTTACCTTTCATCTGCAACCCAACAGCTGGTAGCACTTTT------GCTCCGCGCTATTGGGTTACACCTTTGGTTAAGCGCCAATATTTGTTTAATTTCAACCAGAAGGGTGTCATTACTAGTGCTGTTGATTGTGCTAGTAGTTATACCAGTGAAATAAAATGTAAGACCCAGAGCATGTTACCTAGCACTGGTGTCTATGAGTTATCCGGTTATACGGTCCAACCAGTTGGAGTTGTATACCGGCGTGTTGCTAACCTCCCAGCTTGTAATATAGAGGAGTGGCTTACTGCTAGGTCAGTCCCCTCCCCTCTCAACTGGGAGCGTAAGACTTTTCAGAATTGTAATTTTAATTTAAGCAGCCTGTTACGTTATGTTCAGGCTGAGAGTTTGTTTTGTAATAATATCGATGCTTCCAAAGTGTATGGCAGGTGCTTTGGTAGTATTTCAGTTGATAAGTTTGCTGTACCCCGAAGTAGGCAAGTTGATTTACAGCTTGGTAACTCTGGATTTCTGCAGACTGCTAATTATAAGATTGATACAGCTGCCACTTCGTGTCAGCTGCATTACACCTTGCCTAAGAATAATGTCACCATAAACAACCATAACCCCTCGTCTTGGAATAGGAGGTATGGCTTTAATGATGCTGGCGTCTT------------------TGGCAAAAACCAACATGACGTTGTTTACGCTCAGCAATGTTTTA---------------------------------------------------------------------------------------CTGTAAGATCTAGTTATTGCCCGTGTGCTCAACCGGACATAGTTAGCC---------------------CTTGCACTACTCAGACTAAGCCTAAGTCTG---------------------------CTTTTGTTAATGTGGGTGACCATTGTGAAGGCTTAGGTGTTTTAGAAGATAATTGTGGCAATGCTGAT------CCACATAAGGGTTGTATCTGTGCCAACAATTCATTTATTGGATGGTCACATGATACCTGCCTTGTTAATGATCGCTGCCAAATTTTTGCTAATATATTGTTAAATGGCATTAATAGTGGTACCACATGTTCCACAGATTTGCAGTTGCCTAATACTGAAGTGGTTACTGGCATTTGTGTCAAATATGACCTCTACGGTATTACTGGACAAGGTGTTTTTAAAGAGGTTAAGGCTGACTATTATAATAGCTGGCAAACCCTTCTGTATGATGTTAATGGTAATTTGAATGGTTTTCGTGATCTTACCACTAACAAGACTTATACGATAAGGAGCTGTTATAGTGGCCGTGTTTCTGCTGCATTTCATAAAGATGCACCCGAACCGGCTCTGCTCTATCGTAATATAAATTGTAGCTATGTTTTTAGCAATAATATTTCCCGTGAGGAGAACCCACTTAATTACTTTGATAGTTATTTGGGTTGTGTTGTTAATGCTGATAACCGCACGGATGAGGCGCTTCCTAATTGTGATCTCCGTATGGGTGCTGGCTTATGCGTTGATTATTCAAAATCA---------------CGCAGGGCTCACCGATCAGTTTCTACTGGCTATCGGTTAACTACATTTGAGCCATACACTCCGATGTTAGTTAATGATAGTGTCCAATCCGTTGATGGATTATATGAGATGCAAATACCAACCAATTTTACTATTGGGCACCATGAGGAGTTCATTCAAACTAGATCTCCAAAGGTGACTATAGATTGTGCTGCATTTGTCTGTGGTGATAACACTGCATGCAGGCAGCAGTTGGTTGAGTATGGCTCTTTCTGTGTTAATGTTAATGCCATTCTTAATGAGGTTAATAACCTCTTGGATAATATGCAACTACAAGTTGCTAGTGCATTAATGCAGGGTGTTACTATAAGCTCGAGACTGCCAGACGGCATCTCAGGCCCTATAGATGACATTAATTTTAGTCCTCTACTTGGATGCATAGGTTCAACATGTGCTGAAGACGGCAATGGACCTAGTGCAATCCGAGGGCGTTCTGCTATAGAGGATTTGTTATTTGACAAGGTCAAATTATCTGATGTTGGCTTTGTCGAGGCTTATAATAATTGCACCGGTGGTCAAGAAGTTCGTGACCTCCTTTGTGTACAATCTTTTAATGGCATCAAAGTATTACCTCCTGTGTTGTCAGAGAGTCAGATCTCTGGCTACACAACCGGTGCTACTGCGGCAGCTATGTTCCCACCGTGGTCAGCAGCTGCCGGTGTGCCATTTAGTTTAAGTGTTCAATATAGAATTAATGGTTTAGGTGTCACTATGAATGTGCTTAGTGAGAACCAAAAGATGATTGCTAGTGCTTTTAACAATGCGCTGGGTGCTATCCAGGATGGGTTTGATGCAACCAATTCTGCTTTAGGTAAGATCCAGTCCGTTGTTAATGCAAATGCTGAAGCACTCAATAACTTACTAAATCAACTTTCTAACAGGTTTGGTGCTATTAGTGCTTCTTTACAAGAAATTCTAACTCGGCTTGAGGCTGTAGAAGCAAAAGCCCAGATAGATCGTCTTATTAATGGCAGGTTAACTGCACTTAATGCGTATATATCCAAGCAACTTAGTGATAGTACGCTTATTAAAGTTAGTGCTGCTCAGGCCATAGAAAAGGTCAATGAGTGCGTTAAGAGCCAAACCACGCGTATTAATTTCTGTGGCAATGGTAATCATATATTATCTCTTGTCCAGAATGCGCCTTATGGCTTATATTTTATACACTTCAGCTATGTGCCAATATCCTTTACAACCGCAAATGTGAGTCCTGGACTTTGCATTTCTGGTGATAGAGGATTAGCACCTAAAGCTGGATATTTTGTTCAAGATGATGGAGAATGGAAGTTCACAGGCAGTTCATATTACTACCCTGAACCCATTACAGATAAAAACAGTGTCATTATGAGTAGTTGCGCAGTAAACTACACAAAGGCACCTGAAGTTTTCTTGAACACTTCAATACCTAATCCACCCGACTTTAAGGAGGAGTTAGATAAATGGTTTAAGAATCAGACGTCTATTGCGCCTGATTTATCTCTCGATTTCGAGAAGTTAAATGTTACTTTGCTGGACCTGACGTATGAGATGAACAGGATTCAGGATGCAATTAAGAAGTTAAATGAGAGCTACATCAACCTCAAGGAAGTTGGCACATATGAAATGTATGTGAAATGGCCTTGGTATGTTTGGTTGCTAATTGGATTAGCTGGTGTAGCTGTTTGTGTGTTGTTATTCTTTATATGTTGCTGCACAGGTTGTGGCTCATGTTGTTTTAAGAAGTGTGGAAATTGTTGTGATGAGTATGGAGGACACCAGGACAGTATTGTGATACATAATATTTCCTCTCATGAGGATTGACTATCACAGCCTCTCCTGGAAAGACAGAAAATCTAAACAATTTATAGCATTCTCATTGCTACCTGGCCCCGTAAGAGGCAGTCATAGCTATGGCCGTGTTGGTCCTAAGGCTACATTGGCTGCTGTCTTTATTGGTCCATTT--ATTGTAGCATGTATGCTAGGCATTGGCCTAGTTTATTTATTGCAATTGCAAGTTCAAATTTTTCATGTTAAGGATACCATACGTGTGACTGGCAAGCCAGCCACTGTGTCTTATACTACAAGTACACCAGTAACACCGAGCGCGACGACGCTCGATGGTACTACGTATACTTTAATTAGACCCACTAGCTCTTATACAAGAGTTTATCTTGGTACTCCAAGAGGTTTTGATTATAGTACATTTGGGCCTAAGACCCTAGATTATGTTACTAATCTAAACCTCATCTTAATTCTGGTCGTCCATATACTTTTAAGGCATTGTCCAGGCATATGAGACCAACAGCCACATGGATTTGGCATGTGAGTGATGCATGGTTACGCCGCACGCGGGACTTTGGTGTCATTCGCCTAGAAGATTTTTGTTTTCAATTTAATTATAGCCAACCCCGAGTTGGTTATTGTAGAGTTCCTTTAAAGGCTTGGTGTAGCAACCAGGGTAAATTTGCAGCGCAGTTTACCCTAAAAAGTTGCGAAAAACCAGGTCACGAAAAATTT------ATTACTAGCTTCACGGCCTACGGCAGAACTGTCCAACAGGCCGTTAGCAAGTTAGTAGAAGAAGCTGTTGATTTTATTCTTTTTAGGGCCACGCAGCTCGAAAGAAATGTTTAATTTATTCCTTACAGACACAGTATGGTATGTGGGGCAGATTATTTTTATATTCGCAGTGTGTTTGATGGTCACCATAATTGTGGTTGCCTTCCTTGCGTCTATCAAACTTTGTATTCAACTTTGCGGTTTATGTAATACTTTGGTGCTGTCCCCTTCTATTTATTTGTATGATAGGAGTAAGCAGCTTTATAAGTATTATAATGAAGAAATGAGACTGCCCCTATTAGAGGTGGATGA----TATCTAATCCAAACATTATGAGTAGTACTACTCAGGCCCCAGAGCCCGTCTATCAATGGACCGCCGACGAGGCAGTTCAATTCCTTAAGGAATGGAACTTCTCGTTGGGCATTATACTACTCTTTATTACTATCATACTACAGTTCGGTTACACGAGCCGTAGCATGTTTATTTATGTTGTGAAAATGATAATCTTGTGGTTAATGTGGCCACTGACTATTGTTTTGTGTATTTTCAATTGCGTGTATGCGCTAAATAATGTGTATCTTGGATTTTCTATAGTGTTTACTATAGTGTCCATTGTAATCTGGATTATGTATTTTGTTAATAGCATAAGGTTGTTTATCAGGACTGGTAGCTGGTGGAGCTTCAACCCCGAAACAAACAACCTTATGTGTATAGATATGAAAGGTACCGTGTATGTTAGACCCATTATTGAGGATTACCATACACTAACAGCCACTATTATTCGTGGCCACCTCTACATGCAAGGTGTTAAGCTAGGCACCGGTTTCTCTTTGTCTGACTTGCCCGCTTATGTTACAGTTGCTAAGGTGTCACACCTTTGCACTTATAAGCGCGCATTCTTAGACAAGGTAGACGGTGTTAGCGGTTTTGCTGTTTATGTGAAGTCCAAGGTCGGAAATTACCGACTGCCCTCAAACAAACCGAG---TGGCGCGGACACCGCATTGTTGAGAACCTA-ATCTAAACTTTAAGGATGTCTTTTGTTCCTGGGCAAGAAAATGCCGGTGGCAGAAGCTCCTCTGTAAACCGCGCTGGTAATGGAATCCTCAAGAAGACCACTTGGGCTGACCAAACCGAGCGTGGACCAAATAATCAAAATAGAGGCAGAAGGAATCAGCCAAAGCAGACTGCAACTACTCAACCCAACTC---CGGGAGTGTGGTTCCCCATTACTCCTGGTTTTCTGGCATTACCCAGTTCCAAAAGGGAAAGGAGTTTCAGTTTGCAGAAGGACAAGGAGTGCCTATTGCCAATGGAATCCCCGCTTCAGAGCAAAAGGGATATTGGTATAGACACAACCGCCGTTCTTTTAAAACACCTGATGGGCAGCAGAAGCAATTACTGCCCAGATGGTATTTTTACTATCTTGGCACAGGGCCCCATGCTGGAGCCAGTTATGGAGACAGCATTGAAGGTGTCTTCTGGGTTGCAAACAGCCAAGCGGACACCAATACCCGCTCTGATATTGTCGAAAGGGACCCAAGCAGTCATGAGGCTATTCCTACTAGGTTTGCGCCCGGCACGGTATTGCCTCAGGGCTTTTATGTTGAAGGCTCTGGAAGGTCTGCACCTGCTAGCCGATCTGGTTCGCGGTCAC------AATCCCGTGGGCCAAATAATCGC------GCTAGAAGCAGTTCCAACCAGCGCCAGCCTGCCTCTACTGTAAAACCTGATATGGCCGAAGAAATTGCTGCTCTTGTTTTGGCTAAGCTCGGTAAAGATGCCGGCCAGCCCAAGCAAGTAACGAAGCAAAGTGCCAAAGAAGTCAGGCAGAAAATTTTAAACAAGCCTCGCCAAAAGAGGACTCCAAACAAGCAGTGCCCAGTGCAGCAGTGTTTTGGAAAGAGAGGCCCCAATCAGAATTTTGGAGGCTCTGAAATGTTAAAACTTGGAACTAGTGATCCACAGTTCCCCATTCTTGCAGAGTTGGCTCCAACAGTTGGTGCCTTCTTCTTTGGATCTAAATTAGAATTGGTCAAAAAGAA------TTCTGGTGGTGCTGATGAACCCACCAAAGATGTGTATGAGCTGCAATATTCAGGTGCAGTTAGATTTGATAGTACTCTACCTGGTTTTGAGACTATCATGAAAGTGTTGAATGAGAATTTGAATGCCTA---------CCAGAAGGATGGTGGTGCAGATGTGGTGAGCCCAAAGCCCCAAAGAAAAGGGCGTAGACAGGCTCAGGAAAAGAAAGATGAAGTAGATAATGTAAGCGTTGCAAAGCCCAAAAGCTCTGTGCAGCGAAATGTAAGTAGAGAATTAACCCCAGAGGATAGAAGTCTGTTGGCTCAGATCCTTGATGATGGCGTAGTGCCAGATGGGTTAGAAGATGACTCTAATGTGTAAAGAGAATGAATCCTATGTCGGCGCTCGGTGGTAACCCCTCGCGAGAAAGTCGGGATAGGACACTCTCTATCAGAATGGATGTCTTGCTGTCATAACAGATAGAGAAGGTTGTGGCAGACCCTGTATCAATTAGTTGAAAGAGATTGCAAAATAGAGAATGTGTGAGAGAAGTTAGCAAGGTCCTACGTCTAACCATAAGAACGGCGATAGGCGCCCCCTGGGAAGAGCTCACATCAGGGTACTATTCCTGCAATGCCCTAGTAAATGAATGAAGTTGATCATGGCCAATTGGAAGAATCAC
>AY597011
GAGUUUGAGCGAUUGACGUUCGUAC--CGUCUAUCAGCUUACGAUCUCUUGUCAGAUCUCAUUA-AAUCUAAACUUUUU--AAACAA-GAUUCCCUGUUAUCCAUGCUUGUGAGUGUGGUUUAAUCAUAAUCUUG--UAUUUUACUUUCCACACUUUUCAUCUCUCUGCCAGUGACGUGUUGGUU-GUCCUCAGCGUCCCUCCCAUAGGU--CGCAAUGAUUAAAACCAGCAAAUACGGUCUCGGCUUCAAGUGGGCGCCAGAAUUUCGUUGGCUGCUUCCGGAUGCAGCGGAGGAGUUGGCUAGUCCUAUGAAGUCAGAUGAGGGUGGGUUAUGCCCCUCUACUGGUCAAGCGAUGGAAAGUGUUGGAUUCGUUUAUGAUAAUCAUGUGAAGAUAGAUUGUCGCUGCAUUCUUGGACAAGAAUGGCAUGUGCAGUCAAAUCUUAUCCGUGAUAUUUUUGUUCAUGAAGAUCUACAUGUUGUAGAAGUUCUAACUAAAACAGCCGUAAAGUCCGGUACGGCAAUUUUAAUUAAAUCACCUUUGC---------------------AUAGCUUGGGUGGUUUUCCUAAAGGGUAUGUUAUGGGCUUGUUCC---------GUUCAUACAAGACUAAACGUU---------------AUGUUGUACAUCAUCUUUCUAUGACUACAUCUACUACUAAUU---UUGGUGAAG---AUUUUUUGGGUUGGAUUGUACCUUUUGGUUUUAUGCCAUCUUAUGUUCACAAAUGGUUUCAAUUCUGUAGGUUGUAUAUUGAAGAGAGUGAUUUAAUAAUUUCAAA------------------------UUUUAAAUUUGAUGAUUAUGAUUUUAGUGUAGAAGAUGCUUAUGCUGAGGUUCAUGCUGAGCCUAAAGGUAAAUAUUCACAAAAAGCUUAUGCUUUACUUAGACAAUAUCGUGGUAUUAAACCCGUACUUUUUGUAGACCAGUAUGGUUGUGACUAUUCUGGUAAAUUAGCAGAUUGUCUUCAAGCUUAUGGUCAUUAUUCUUUGCAAGAUAUGAGACAAAAGCAGUCUGUAUGGCUUGCCAAUUGUGACUUUGAUAUUGUAGUGGCUUGGCAUGUAGUUCGUGAUUCACGAUUUGUUAUGCGCCUGCAGACUAUAGCUACUAUUUGUGGUAUUAAAUAUGUUGCACAACCUACAGAAGAUGUAGUAGAUGGAGAUGUAGUUAUACGUGAACCUGUACAUUUAUUAUCUGCUGAUGCAAUAGUUUUAAAGCUUCCUAGUUUGAUGAAAGUUAUG------ACUCAUAUGGAUGAU---UUUUCUAUUAAAUCUAUAUAUAAUGUUGAUUUGUGUGAUUGUGGUUUUGUUAUGCAGUAUGGUUAUGUAGAUUGUUUUAAUGAUAAUUGUGAUUUUUAUGGUUGGGUUUCAGGUAAUAUGAUGGAUGGUUUUUCUUGUCCAUUGUGUUGUACAGUUUAUGACUCUAGCGAAGUUAAAGCCCAAUCAUCUGGUGUUAUUCCUGAAAAUCCUGUGUUAUUUACUAAUAGUAC------------UGAUACUGUUAACCAUGAUUCUUUUAAUUUGUAUGGUUAUUCUGUCACACCAUUUGGUUCUUGUAUAUAUUGGUCGCCGCGUCCUGGAUUGUGGAUUCCUAUAAUUAAAUCUUCAGUCAAGUCUUAUGAUGAUUUGGUUUAUUCAGGUGUAGUAGGUUGUAAAUCUAUUGUUAAAGAAACUGCUCUUAUUACUCAUGCACUUUACUUAGAUUAUGUUCAAUGUAAGUGUGGUAAUCUUGAACAAAAUCAUAUUCUUGGCGUUAAUAAUUCUUGGUGUAGGCAACUGUUGCUUAAUAGAGGUGAUUAUAAUAUGCUUCUAAAAAAUAUUGACUUGUUUGUUAAGCGUCGUGCUGAUUUUGCUUGCAAG---UUUGCAGUUUGUGGAGAUGGUUUUGUACCUUUUUUACUAGAUGGUUUAAUUCCCCGUAGUUAUUAUCUAAUUCAGAGUGGUAUUUUCUUUACAUCUUUGAUGUCUCAAUUUUCACAAGAAGUUUCUGAUAUGUGUUUAAAAAUGUGUAUUUUGUUUAUGGACAGAGUUUCAGUUGCUACAUUUUAUAUAGAGCAUUAUGUUAAUAGGUUGGUUACUCAAUUUAAGUUAUUGGGUACUACACUUGUUAAUAAAAUGGUUAAUUGGUUUAAUACCAUGUUAGAUGCUAGUGCACCUGCUACAGGCUGGCUUCUUUACCAAUUAUUGAAUGGUCUUUUUGUAGUAUCUCAAGCCAACUUUAAUUUUGUUGCUUUAAUACCUGAUUAUGCUAAAAUUUUAGUUAAUAAAUUUUACACUUUUUUUAAGUUAUUAUUAGAGUGUGUUACAGUUGAUGUUUUAAAAGAUAUGCCUGUUCUUAAAACUAUUAAUGGUUUAGUUUGUAUUGUAGGCAAUAAGUUUUAUAACGUUAGUACAGGGUUAAUUCCUGGUUUUGUUUUACCAUGUAAUGCACAGG---------------------------------AACAACAAAUUUAUUUUUUUGAAGGCGUUGCAGAAUCUGUUAUAGUAGAAGAUGAUGUUAUUGAGAAUGUCAAAUCUUCUUUAUCAUCUUAUGAGUAUUGUCAACCACCUAAAUCUGUAGAAAAAAUUUGUAUUAUAGAUAAUAUGUACAUGGGUAAGUGUGGUGAUAAAUUUUUCCCUAUUGUCAUGAAUGAUAAAAAUAUUUGUCUUUUAGAUCAGGCUUGGCGUUUUCCAUGUGCAGGUAGAAAAGUUAAUUUUAACGAGAAACCUGUUGUUAUGGAGAUUCCGUCUUUGAUGACA---GUUAAGGUUAUGUUUGAUUUAGAUUCUACUUUUGAUGAUAUUUUAGGUAAAGUUUGUUCAGAAUUUGAAGUAGAAAAGGGUGUUACUGUAGAUGAUUUUGUUGCUGUUGUUUGUGAUGCUAUAGAGAAUGCUUUAAACUCUUGUAAAGAGCAUCCAGUGGUUGGUUAUCAAGUUCGUGCAUUUUUAAAUAAACUUAAUGAGAAUGUUGUUUAUUUAUUUGAUGAGGCUGGUGAUGAAGCAAUGGCCUCUCGUAUGUAUUGUACUUUUGCUAUUGAGGAUGUUGAAGACGUUAUCAGUAGUGAAGCUGUCGAAGAUACUAUUGAUGGUGUCGUUGAAGACACUAUUAAUGACGAUGAAGAUGUUGUUACUGGUGACAAUGACGAUGAAGAUGUUGUUACUGGUGACAAUGACGAUGAAGAUGUUGUUACUGGUGACAAUGACGAUGAAGAUGUUGUUACUGGUGACAAUGACGAUGA---------AGAUGUUGUUACUGGUGACAAUGACGAUGAAGAUGUUGUUACUGGUGACAAUGACGAUGAAGAUGUUGUUACUGGUGACAAUGACGAUGAAGAUGUUGUUACUGGUGACAAUGA------CGAUGAAGAUGUUGUUACUGGUGACAAUGACGAUGAAGAUGUUGUUACUGGUGACAAUGACGAUGAAGAUGUUGUUACUGGUGACAAUGACGAUGAAGAUGUUGUUACUGGUGACAAUGACGAUGAAGAUGUUGUUACUGGUGACAAUGACGAUGAAGAUGUUGUUACUGGUGACAAUAACGAUGAAGAGAUUGUUACUGGUGACAAUGAUGACCAAAUUGUUGUUACUGGUGAUGAUGUAGAUGAUAUUGAAAGUAUUUAUGACUUUGAUACUUAUAAAGCUCUUUUAGUUUUUAAUGAUGUCUAUA-AUGAUGCUUUGUUUGUUAGUUAUGGU---UCUAGUGUUGAAACAGAAACAUAUUUUAAAGUUAAUGGUUUAUGGUCACCUACUAUUACACAUACUAAUUGUUGGUUGCGUUCUGUGUUACUUGUAAUGCAGAAAUUACCUUUUAAGUUUAAGGAUUUAGCUAUUGAAAAUAUGUGGUUAUCUUAUAAGGUGGGUUAUAAUCAAAGUUUUGUUGAUUAUUUACUGACCACUAUUCCUAAAGCUAUUGUUUUGCCUCAAGGUGGUUUUGUAGCUGAUUUUGCUUAUUGGUUUUUAAACCAGUUUGAUAUUAAUGCGUAUGCUAAUUGGUGUUGUUUAAAAUGUGGUUUUUCUUUUGAUUUAAAUGGUUUGGAUGCUUUGUUUUUUUAUGGAGAUAUUGUGUCUCAUGUUUGUAAGUGUGGACAUAAUAUGACUCUAAUAGCAGCGGACUUACCUUGUACAUUACAUUUUUCAUUAUUUGAUGACAAUUUUUGUGCUUUUUGCACCCCUAAAAAAAUUUUUAUUGCUGCAUGUGCUGUGGAUGUAAACGUUUGUCAUUCUGUAGCUGUUAUAGGUGAUGAACAAAUAGAUGGUAAGUUUGUUACUAAAUUUAGUGGUGAUAAAUUUGAUUUUAUAGUAGGUUAUGGAAUGUCAUUUAGUAUGUCUUCUUUUGAGUUACCUCAAUUGUAUGGUUUGUGUAUAACACCUAAUGUAUGUUUUGUUAAAGGUGAUAUUAUAAAUGUUGCUAGACUUGUUAAAGCUGAUGUUAUUGUUAAUCCUGCUAAUGGGCAUAUGCUCCAUGGUGGUGGAGUUGCAAAAGCUAUAGCUGUAGCUGCAGGUAAAAAAUUUUCUAAAGAAACUGCUGCUAUGGUUAAAUCUAAAGGUGUUUGCCAAGUAGGAGAUUGUUAUGUUUCUACCGGUGGUAAAUUAUGUAAAACAAUUCUUAAUAUUGUAGGCCCUGAUGCUAGACAAGAUGGAAGACAAUCUUAUGUUUUGUUAGCACGUGCUUAUAAGCAUCUUAAUAAUUAUGAUUGUUGUUUGUCUACUCUCAUAUCGGCUGGUAUAUUUAGUGUUCCUGCUGAUGUGUCAUUAACUUACCUUCUAGGUGUUGUUGAUAAACAAGUUAUCCUUGUUAGUAAUAAUAAAGAAGAUUUUGAUAUUAUUCAAAAAUGUCAAAUUACUUCAGUUGUUGGUACUAAAGCAUUGGCUGUUAGAUUAACUGCUAAUGUAGGCCGUGUUAUUAAAUUUGAGACAGAUGCAUACAAACUUUUUUUGAGUGGUGAUGAUUGUUUUGUUUCAAAUUCUUCUGUUAUACAAGAAGUUUUAUUGCUUCGUCAUGAUAUACAAUUGAAUAAUGACGUUCGUGAUUAUUUGUUGUCUAAGAUGACUAGUCUUCCUAAAGAUUGGCGUCUUAUCAAUAAAUUUGAUGUUAUUAACGGUGUUAAAACUGUUAAGUAUUUUGAGUGUCCUAAUUCUAUUUAUAUAUGUAGUCAGGGUAAAGACUUUGGUUAUGUAUGUGAUGGUUCUUUUUAUAAAGCAACUGUUAAUCAAGUUUGUGUUUUAUUAGCUAAGAAGAUAGAUGUUUUGCUUACUGUAGAUGGUGUUAAUUUUAAAUCUAUUUCUCUUACUGUAGGUGAAGUUUUUGGUAAAAUACUUGGUAAUGUUUUCUGUGAUGGCAUUGAUGUUACUAAGUUAAAGUGUAGUGAUUUUUAUGCCGAUAAAAUUUUAUAUCAGUAUGAAAAUUUGUCUUUAGCUGAUAUUUCUGCUGUACAAAGUUCAUUUGGGUUUGAUCAGCAACAAUUGCUUGCUUAUUAUAAUUUUUUAACAGUAUG---UAAAUGGUCUGUAGUUGUUAACGGUCCAUUUUUUUCUUUUGAACAGUCUCAUAAUAAUUGUUAUGUGAAUGUAGCUUGUCUUAUGUUGCAGCAUAUUAAUCUUAAAUUUAAUAAAUGGCAGUGGCAGGAAGCAUGGUAUGAAUUUCGUGCUGGCAGACCACAUAGGUUAGUUGCUCUUGUUUUAGCUAAAGGUCAUUUUAAAUUUGAUGAACCAUCAGAUGCUACUGAUUUUAUUCGUGUUGUUUUGAAACAAGCUGAUUUAUCAGGUGCAAUUUGUGAAUUAGAACUUAUUUGUGAUUGUGGUAUUAAACAAGAAAGUCGUGUUGGUGUUGAUGCUGUUAUGCAUUUUGGUACAUUAGCAAAGACUGAUCUUUUUAAUGGUUAUAAGAUUGGCUGUAAUUGUGCAGGUAGAAUUGUCCAUUGUACUAAAUUGAAUGUACCAUUUUUGAUUUGUUCUAAUACUCCUCUGAGUAAGGAUUUACCUGAUGAUGUUGUUGCAGCUAACAUGUUUAUGGGUGUAGGUGUAGGCCAUUAUACACAUUUGAAAUGUGGUUCACCUUACCAACAUUAUGAUGCUUGUAGUGUUAAAAAAUAUACAGGUGUUAGUGGUUGUUUAACUGACUGCUUGUAUCUUAAAAAUUUAACCCAGACUUUUACAUCUAUGUUGACUAAUUAUUUUUUGGAUGAUGUUGAAAUGGUUGCUUAUAACCCUGAUCUUUCACAAUAUUAUUGUGAUAAUGGUAAGUAUUAUACAAAACCUAUUAUAAAGGCUCAGUUUAAACCAUUUGCUAAAGUUGACGGUGUUUAUACUAACUUUAAGUUAGUUGGACAUGAUAUUUGUGCUCAAUUGAAUGAUAAGUUAGGUUUUAAUGUAGAUUUGCCGUUUGUUGAGUACAAAGUAACAGUCUGGCCUGUAGCUACUGGUGAUGUUGUUUUGGCAUCUGAUGAUUUAUAUGUGAAACGUUAUUUUAAAGGAUGUGAAACUUUUGGUAAGCCUGUUAUUUGGUUUUGUCAUGAUGAAGCAUCAUUGAAUUCUCUUACUUAUUUUAAUAAACCUAGUUUUAAAUCUGAAAAUAGAUAUAGUGUUUUGUCUGUUGA---------------------------------------------------------UUCUGUAUCUGAGGAGUCACAAGGUA-------------------------AUGUGGUUACUUCUGUUAUGGAAUCGCAGAUU---------------------------------------AGUACUAAAGAGGUUAAGUUAAAGGGUGUUAGAAAGACUGUUAAAAUAGAAGAUGCUAUUAUUGUUAAUGAUGAAAAUAGUUCUAUUAAGGUUGUUAAAAGUUUAUCUUUAGUUGAUGUUUGGGAUAUGUAUUUGACAGGUUGUGAUUAUGUUGUUUGGGUUGCUAAUGAAUUGUCACGCCUAGUUAAAUCACCAACAGUUAGGGAAUAUAUACGAUAUGGUAUUAAACCUAUUACUAUACCUAUAGAUUUGUUAUGUUUAAGAGAUGAUAAUCAAACUCUUUUAGUUCCUAAAAUUUUUAAAGCAAGAGCUAUAGAAUUUUAUGGUUUUUUGAAGUGGUUGUUUAUUUAUGUUUUUAGUUUAUUACAUUUUACAAAUGAUAAAACCAUUUUUUAUACUACAGAAAUAGCUUCUAAGUUUACUUUUAAUUUGUUUUGUUUGGCUCUUAAAAAUGCUUUUCAGACAUUUAGAUGGAGUAUAUUUAUAAAAGGUUUUCUUGUUGUAGCCACUGUGUUUUUGUUUUGGUUUAAUUUUUUGUAUAUAAAUGUUAUUUUUAGUGACUUUUAUCUUCCUAAUAUUAGUGUUUUUCCUAUUUUUGUGGGAAGAAUUGUUAUGUGGAUAAAGGCUACUUUUGGUUUGGUUACAAUUUGUGAUUUUUAUUCUAAGUUAGGUGUAGGUUUUACAAGUCAUUUUUGUAAUGGUAGUUUUAUAUGUGAAUUGUGUCAUUCUGGUUUUGAUAUGUUGGAUACAUAUGCAGCUAUAGAUUUUGUUCAGUAUGAAGUAGAUAGACGUGUUUUAUUUGAUUAUGUUAGUUUAGUCAAAUUAAUUGUUGAACUCGUUAUUGGUUAUUCAUUAUACACAGUAUGGUUUUAUCCAUUAUUUUGUCUUAUUGGUUUACAAUUAUUUACUACAUGGUUGCCUGAUUUGUUUAUGUUAGAAACUAUGCAUUGGUUGAUUAGAUUUAUUGUAUUUGUAGCUAAUAUGUUACCUGCUUUUGUCUUGUUGCGGUUUUAUAUAGUUGUUACUGCUAUGUAUAAAGUAGUUGGUUUUAUUAGGCAUAUUGUCUAUGGUUGUAAUAAAGCUGGUUGUUUAUUUUGUUAUAAACGAAAUUGUAGUGUUCGUGUUAAGUGUAGUACUAUUGUUGGUGGUGUAAUUCGUUAUUAUGAUAUUACUGCUAAUGGUGGUACUGGUUUUUGUGUUAAACAUCAAUGGAAUUGUUUUAAUUGCCAUUCUUUUAAACCAGGUAACACUUUUAUAACUGUAGAAGCUGCUAUAGAACUUUCUAAAGAGCUUAAACGACCUGUAAAUCCAACUGAUGCUUCACAUUAUGUAGUUACUGAUAUUAAGCAAGUUGGUUGUAUGAUGCGUUUGUUCUAUGAUAGAGAUGGACAGCGUGUUUACGAUGAUGUUGAUGCUAGUUUAUUUGUAGAUAUUAAUAAUCUGUUACAUUCUAAAGUUAAAGUUGUUCCUAAUUUGUAUGUAGUUGUAGUAGAGAGUGAUGCUGAUAGAGCUAAUUUUCUGAAUGCUGUUGUGUUUUAUGCACAAUCAUUGUAUAGGCCUAUAUUACUUGUAGACAAAAAGUUAAUUACUACAGCUUGUAAUGGUAUCUCUGUAACCCAGACUAUGUUUGAUGUUUAUGUUGAUACUUUUAUGUCUCAUUUUGAUGUUGAUAGAAAGAGUUUUAAUAAUUUUGUUAACAUUGCUCAUGCUUCUCUUAGAGAGGGUGUGCAAUUAGAAAAGGUUUUAGAUACUUUUGUGGGAUGUGUACGUAAAUGUUGUUCCAUUGAUUCAGAUGUUGAAACAAGAUUUAUUACUAAAUCUAUGAUAUCUGCAGUAGCUGCUGGUUUGGAAUUUACUGAUGAAAAUUAUAACAAUUUGGUACCUACAUAUUUAAAGAGUGAUAAUAUUGUAGCUGCUGAUUUAGGUGUUCUUAUACAGAAUGGUGCUAAGCAUGUACAGGGUAAUGUUGCUAAGGCAGCUAAUAUUUCUUGUAUAUGGUUUAUUGAUGCUUUUAAUCAACUUACUGCUGAUUUACAGCAUAAAUUAAAAAAAGCAUGUGUUAAAACUGGCUUGAAGUUAAAAUUGACUUUUAAUAAGCAAGAGGCAAGUGUCCCUAUUCUUACAACACCCUUUUCACUUAAAGGAGGUGUUGUAUUGAGUAAUUUGUUAUAUAUAUUAUUUUUUGUUAGUUUAAUCUGUUUUAUAUUAUUGUGGGCUUUAUUGCCUACAUAUAGUGUUUAUAAGUCUGAUAUUCAUUUGCCUGCUUAUGCUAGUUUUAAAGUUAUUGAUAAUGGUGUUGUUAGAGAUAUUUCAGUUAAUGAUUUAUGUUUUGCUAAUAAAUUUUUCCAAUUUGAUCAAUGGUAUGAGUCCACUUUUGGGUCUGUUUACUAUCAUAAUUCUAUGGAUUGCCCUAUUGUAGUGGCAGUUAUGGAUGAAGAUAUCGGUUCUACUAUGUUUAAUGUUCCUACUAAAGUUUUGAGACAUGGCUUUCAUGUUUUACAUUUUUUAACUUAUGCAUUUGCUAGUGAUAGUGUUCAGUGCUAUACACCACAUAUUCAGAUUUCUUAUAAUGAUUUUUAUGCUAGUGGUUGUGUUUUAUCAUCUUUGUGUACUAUGUUUAAAAGAGGUGAUGGUACACCACAUCCUUAUUGUUAUUCAGAUGGUGUUAUGAAGAAUGCUUCUUUGUAUACAUCUUUGGUUCCACAUACACGUUAUAGCCUUGCUAAUUCUAAUGGUUUUAUAAGAUUUCCUGAUGUUAUUAGUGAAGGUAUUGUACGUAUUGUAAGAACGCGCUCUAUGACUUAUUGUAGAGUGGGUGCAUGUGAAUACGCCGAAGAGGGUAUAUGUUUUAAUUUUAAUAGUUCCUGGGUUUUGAAUAAUGAUUAUUAUAGAAGUAUGCCUGGAACUUUUUGUGGUAGAGAUCUUUUUGAUUUGUUUUAUCAAUUUUUUAGUAGUUUAAUUCGUCCUAUAGAUUUCUUUUCUCUUACUGCUAGUUCUAUUUUUGGAGCUAUAUUGGCUAUAGUUGUUGUCUUGGUUUUUUAUUAUUUAAUAAAACUUAAGCGUGCUUUUGGAGAUUAUACUAGUGUUGUAGUUAUAAAUGUUGUUGUUUGGUGUAUUAAUUUUCUUAUGCUUUUUGUUUUUCAAGUUUAUCCUAUUUGUGCAUGUGUUUAUGCUUGUUUUUAUUUUUAUGUAACAUUGUAUUUUCCUUCUGAAAUUAGUGUAAUUAUGCAUUUGCAAUGGAUUGUUAUGUAUGGUGCUAUAAUGCCUUUUUGGUUUUGUGUCACAUAUGUAGCUAUGGUUAUUGCAAACCAUGUUUUAUGGUUAUUUUCAUAUUGUAGGAAAAUUGGUGUUAAUGUAUGUAGUGAUAGUACAUUUGAAGAAACAUCUCUUACUACUUUUAUGAUUACUAAAGAUUCUUAUUGUAGAUUAAAGAAUUCUGUUUCUGAUGUUGCCUACAAUAGAUAUUUGAGUUUGUAUAAUAAGUAUCGUUACUAUAGUGGUAAAAUGGAUACUGCUGCCUAUAGAGAAGCGGCGUGUUCUCAGUUAGCUAAAGCUAUGGAAACAUUUAAUCACAAUAAUGGUAAUGAUGUCUUAUACCAACCUCCUACAGCAUCUGUUUCUACAUCUUUUUUGCAAUCAGGUAUUGUAAAGAUGGUAUCUCCUACGUCAAAAAUUGAACCUUGUAUUGUUAGUGUUACUUAUGGUAGUAUGACUUUGAAUGGUUUAUGGUUAGAUGACAAAGUUUAUUGUCCUCGUCAUGUUAUAUGUUCAUCCUCUAAUAUGAACGAACCUGAUUAUUCUGCCUUAUUGUGUAGAGUUACUCUAGGUGAUUUUACUAUAAUGUCUGGUCGGAUGAGUUUAACAGUUGUGUCUUACCAGAUGCAGGGCUGUCAACUUGUUUUGACAGUCUCUUUACAAAAUCCUUACACUCCAAAAUAUACUUUUGGUAAUGUUAAACCUGGUGAAACUUUUACUGUUUUAGCUGCGUAUAAUGGCCGACCACAAGGGGCAUUUCAUGUUACUAUGCGUAGUAGUUAUACUAUUAAAGGUUCUUUUUUGUGUGGGUCAUGUGGAUCUGUUGGUUAUGUAUUAACAGGUGAUAGUGUUAAGUUUGUAUAUAUGCAUCAAUUAGAGCUCAGUACUGGUUGUCACACUGGCACUGAUUUUACUGGUAAUUUUUAUGGUCCAUAUAGAGAUGCUCAAGUUGUACAGUUGCCAGUUAAGGACUACGUCCAGACUGUUAAUGUUAUUGCUUGGCUCUAUGCAGCUAUACUUAAUAAUUGUGCUUGGUUUGUACAAAAUGAUGUUUGUUCUACUGAAGAUUUUAAUGUUUGGGCUAUGGCAAAUGGUUUUAGCCAAGUAAAAGCAGAUCUUGUCUUAGAUGCUUUGGCUUCAAUGACAGGUGUUUCUAUUGAAACUUUAUUGGCUGCUAUUAAGCGUCUAUAUAUGGGAUUUCAAGGUCGUCAAAUACUAGGAAGUUGUACUUUUGAAGAUGAAUUGGCACCUUCUGACGUUUAUCAACAAUUGGCUGGUGUUAAAUUGCAAUCUAAAACAAAAAGAUUUAUUAAAGAAACAAUUUAUUGGAUUUUGAUAUCUACAUUUUUGUUUAGUUGUAUAAUUUCUGCAUUUGUUAAAUGGACUAUAUUUAUGUAUAUUAAUACACAUAUGAUUGGUGUUACAUUAUGUGUACUUUGUUUUGUUAGUUUUAUGAUGUUACUAGUUAAACAUAAGCAUUUUUAUUUGACUAUGUAUAUAAUUCCUGUACUCUGUACCUUGUUUUAUGUAAAUUAUUUAGUUGUUUAUAAGGAAGGUUUUAGAGGUUUUACUUAUGUCUGGCUCUCAUAUUUUGUUCCUGCUGUGAAUUUUACUUAUGUUUAUGAAGUAUUUUAUGGUUGUAUUUUAUGUGUUUUUGCUAUUUUUAUAACUAUGCAUAGUAUUAAUCAUGACAUUUUUUCUUUGAUGUUUUUGGUUGGUAGAAUAGUUACUUUAAUUUCUAUGUGGUAUUUUGGGUCGAAUUUAGAAGAGGAUGUUUUGUUAUUUAUUACAGCCUUUUUAGGUACUUAUACAUGGACCACUAUUUUGUCAUUAGCUAUAGCAAAAAUUGUUGCUAAUUGGUUGUCUGUUAAUAUAUUUUAUUUUACAGAUGUACCUUAUAUUAAAUUGAUUCUCUUGAGUUACUUAUUUAUAGGGUAUAUUUUAUCUUGUUAUUGGGGAUUUUUCUCUCUUUUAAACAGUGUUUUUAGAAUGCCUAUGGGUGUUUAUAAUUAUAAAAUUUCUGUUCAAGAAUUGCGUUAUAUGAAUGCUAAUGGCUUACGUCCACCUCGUAAUAGUUUUGAGGCUAUUUUGUUAAAUUUAAAACUGCUUGGAAUAGGUGGCGUGCCAGUUAUUGAAGUCUCCCAAAUUCAAUCAAAAUUGACUGAUGUGAAAUGUGCUAAUGUUGUUUUGUUAAAUUGUUUACAGCAUUUGCAUGUUGCUUCUAAUUCUAAGUUGUGGCAGUAUUGUAGUGUUUUACAUAAUGAAAUACUAUCUACUUCAGAUUUGAGUGUAGCUUUUGAUAAGCUUGCUCAAUUAUUGAUUGUUUUAUUCGCCAAUCCUGCUGCAGUUGAUACUAAGUGUCUUGCAAGUAUAGAUGAAGUUAGCGAUGAUUAUGUUCAAGAUAGUACCGUUUUGCAGGCUUUGCAAAGUGAGUUUGUAAAUAUGGCUAGUUUUGUUGAAUAUGAAGUCGCAAAGAAAAAUUUGGCUGAUGCUAAAAAUAGUGGUUCUGUUAAUCAACAACAGAUAAAACAGUUAGAAAAAGCAUGUAAUAUAGCUAAGUCUGUGUAUGAACGUGAUAAAGCUGUAGCUCGCAAACUUGAACGUAUGGCAGACCUAGCACUUACUAACAUGUAUAAAGAGGCUCGGAUUAAUGAUAAGAAGAGUAAAGUUGUUUCCGCUUUGCAGACAAUGCUUUUUAGCAUGGUUCGUAAAUUGGAUAAUCAGGCUUUAAAUUCUAUUCUGGAUAAUGCUGUUAAAGGUUGUGUACCUUUGAGUGCUAUUCCAGCAUUGGCUGCUAAUACUUUAACUAUAGUAAUACCAGAUAAACAAGUUUUUGAUAAAGUUGUUGAUAAUGUUUAUGUUACAUAUGCUGGUAGUGUAUGGCAUAUACAGACUGUUCAAGAUGCUGAUGGUAUUAAUAAACAGUUAACUGAUAUUAGUGUUGAUUCUAAUUGGCCUCUUGUUAUCAUUGCGAACAGGUAUAAUGAAGUUGCUAAUGCUGUUAUGCAGAAUAAUGAGUUGAUGCCUCAUAAAUUAAAAAUACAAGUUGUUAAUAGUGGUUCUGAUAUGAAUUGUAAUAUUCCUACUCAAUGUUAUUAUAAUAAUGGUAGUAGUGGUAGAAUAGUUUAUGCUGUUCUUAGUGAUGUUGAUGGUCUUAAGUAUACUAAGAUAAUGAAAGAUGAUGGAAAUUGUGUUGUUUUAGAGCUUGAUCCUCCUUGUAAAUUUUCUAUACAAGAUGUUAAGGGACUUAAAAUUAAGUAUCUUUAUUUUAUUAAAGGAUGUAACACUUUAGCUAGAGGGUGGGUUGUUGGUACUUUAUCUUCAACAAUUAGAUUGCAGGCUGGUGUUGCUACUGAGUAUGCAGCUAAUUCUUCUAUACUUUCAUUAUGUGCAUUUUCUGUAGAUCCUAAGAAAACUUAUUUAGAUUAUAUACAACAAGGUGGUGUACCUAUAAUUAAUUGUGUUAAAAUGCUCUGUGAUCAUGCUGGUACUGGUAUGGCCAUUACUAUUAAACCUGAGGCUACUAUUAACCAAGAUUCUUAUGGUGGUGCCUCAGUUUGUAUUUAUUGCCGUGCACGUGUAGAGCAUCCAGAUGUAGAUGGUAUAUGUAAAUUACGUGGUAAAUUUGUACAAGUCCCUUUGGGUAUAAAAGAUCCUAUUCUUUAUGUGUUAACACAUGAUGUUUGUCAAGUCUGUGGUUUUUGGAGAGAUGGCAGUUGUUCCUGUGUAGGUUCAAGUGUCGCUGUUCAAUCUAAAGAUUUAAAUUUUUUAAACGGGUUCGGGGUACUAGUGUGAAUGCCCGGCUAGUACCCUGUGCUAGUGGUUUAUCUACUGAUGUUCAAUUAAGGGCAUUUGACAUUUGUAAUACCAAUAGAGCUGGUAUAGGUUUAUAUUAUAAAGUGAAUUGUUGCCGUUUUCAGCGUAUAGAUGACGACGGUAAUAAAUUGGAUAAGUUCUUUGUUGUCAAAAGAACUAAUUUAGAAGUUUAUAAUAAAGAGAAAACUUAUUAUGAGUUGACUAAAAGUUGUGGUGUUGUGGCUGAACAUGAUUUCUUUACAUUUGAUAUUGAUGGUAGUCGCGUGCCACAUAUAGUUCGUAGGAAUCUUUCAAAGUAUACUAUGUUAGAUCUUUGCUAUGCAUUGCGUCAUUUUGAUCGUAAUGAUUGUUCAAUAUUGUGUGAAAUUCUUUGUGAGUAUGCUGAUUGUAAAGAAUCCUACUUUUCUAAGAAAGAUUGGUAUGAUUUUGUUGAAAAUCCUGAUAUUAUUAAUAUAUAUAAAAAAUUAGGCCCUAUUUUUAAUAGAGCUUUACUUAAUACUGUCAUUUUUGCAGACACCUUAGUUGAAGUAGGUUUAGUUGGUGUUUUAACUUUAGAUAACCAAGAUUUGUAUGGUCAAUGGUAUGAUUUUGGUGAUUUUAUACAAACAGCCCCAGGGUUUGGUGUGGCAGUUGCAGAUUCUUACUAUUCUUAUAUGAUGCCUAUGUUGACUAUGUGUCAUGUAUUAGAUUGUGAAUUAUUUGUUAAUGAUAGUUAUAGACAAUUCGAUCUUGUACAGUAUGAUUUUACUGAUUACAAGUUAGAGUUGUUUAAUAAGUAUUUUAAGUAUUGGGGUAUGAAGUAUCAUCCUAAUACUGUGGAUUGUGAUAAUGAUAGGUGUAUUAUUCAUUGUGCUAAUUUUAAUAUACUAUUUAGUAUGGUUUUACCUAAUACUUGUUUUGGUCCCCUUGUUAGACAAAUUUUUGUAGAUGGUGUACCGUUUGUUGUUUCUAUUGGUUACCAUUACAAAGAGUUAGGUGUAGUUAUGAACUUAGAUGUUGACACACACCGUUAUCGUUUGUCUCUUAAAGAUUUACUUCUUUAUGCAGCAGAUCCUGCUAUGCACGUUGCAUCUGCUAGUGCUCUGCUUGAUUUACGAACUUGUUGUUUUAGUGUAGCUGCCAUUACAAGUGGUAUAAAAUUUCAAACUGUAAAACCAGGUAACUUUAACCAAGACUUUUACGAGUUUGUUAAAAGUAAAGGCUUGUUUAAAGAGGGUAGUACAGUUGAUUUGAAACAUUUUUUCUUUACUCAAGAUGGUAAUGCUGCAAUUACUGAUUAUAAUUAUUAUAAGUAUAAUUUACCUACUAUGGUUGAUAUUAAGCAGUUAUUGUUUGUAUUAGAAGUUGUUUAUAAAUAUUUUGAAAUUUAUGAUGGUGGUUGUAUACCAGCAUCACAAGUUAUUGUUAAUAAUUAUGAUAAAAGUGCUGGUUAUCCAUUUAAUAAAUUUGGUAAAGCCAGACUUUAUUAUGAGGCAUUAUCAUUUGAGGAACAGAAUGAAAUUUAUGCAUAUACUAAACGUAAUGUUCUGCCCACCUUAACUCAAAUGAAUUUAAAAUAUGCUAUCAGUGCUAAGAAUAGAGCUCGCACUGUAGCAGGUGUUUCUAUUCUUAGUACUAUGACAGGCCGAAUGUUCCAUCAAAAAUGUUUGAAGAGUAUAGCAGCUACCCGAGGUGUUCCUGUUGUUAUAGGAACCACUAAAUUUUAUGGUGGUUGGGACGAUAUGUUACGUCAUCUUAUAAAGGAUGUUGACAACCCUGUUCUUAUGGGUUGGGAUUAUCCUAAAUGUGAUCGUGCUAUGCCAAAUAUUUUGCGUAUUGUUAGUAGUUUAGUUUUGGCCCGCAAACAUGAAUUUUGUUGUUCACAUGGUGAUAGAUUUUAUCGCCUUGCGAAUGAAUGUGCUCAAGUUUUGAGUGAAAUAGUUAUGUGUGGCGGUUGCUAUUAUGUUAAGCCUGGUGGUACUAGCAGUGGUGAUGCAACUACUGCUUUUGCUAAUUCUGUUUUUAAUAUAUGUCAGGCUGUUACUGCUAAUGUUUGUUCUCUUAUGGCCUGUAAUGGCCAUAAGAUUGAAGAUUUAAGUAUACGCAAUUUACAAAAACGCUUAUACUCUAAUGUUUAUCGUACAGAUUAUGUUGAUUAUACAUUUGUUAAUGAGUAUUAUGAAUUUUUAUGUAAGCAUUUUAGUAUGAUGAUUUUGAGUGAUGAUGGUGUUGUCUGUUAUAACUCUGAUUAUGCUAGUAAGGGUUAUAUAGCUAAUAUAAGUGUUUUUCAACAAGUUUUGUACUAUCAGAAUAAUGUCUUUAUGUCUGAAUCUAAAUGUUGGGUUGAAAAUGAUAUUACUAAUGGUCCUCAUGAAUUUUGUUCCCAACAUACUAUGUUAGUUAAGAUAGAUGGUGAUUAUGUUUAUUUACCAUAUCCAGAUCCUUCUAGAAUUUUAGGAGCUGGUUGUUUUGUUGAUGAUUUAUUGAAGACUGACAGUGUUCUUUUGAUAGAGCGCUUUGUAAGUCUAGCUAUAGAUGCUUACCCUUUAGUACAUCAUGAAAAUGAAGAAUACCAAAAAGUCUUUCGUGUAUAUUUAGAAUAUAUAAAAAAACUGUAUAAUGAUCUUGGUACUCAGAUCUUAGAUAGUUAUAGUGUUAUUUUAAGUACUUGUGAUGGUUUAAAGUUUACUGAAGAAUCAUUUUACAAGAAUAUGUAUUUAAAAAGUGCCGUGAUGCAGAGUGUAGGUGCAUGCGUUGUUUGUUCAUCACAAACUUCUUUGCGUUGUGGCAGUUGUAUACGUAAGCCUUUGUUAUGUUGUAAAUGUUGUUAUGACCAUGUUAUGGCAACUAAUCAUAAAUAUGUUUUGAGUGUCUCACCUUACGUUUGUAAUGCACCUAACUGUGAUGUGAGUGAUGUCACCAAAUUAUAUUUGGGCGGUAUGUCUUACUAUUGUGAAAACCAUAAACCCCAUUAUUCAUUUAAGUUAGUUAUGAAUGGUAUGGUCUUUGGUUUGUAUAAACAAUCUUGCACGGGUUCACCUUAUAUAGAUGAUUUUAAUAAGAUAGCUAGUUGUAAAUGGACAGAAGUUGAUGAUUAUGUUCUGGCAAAUGAGUGUAUUGAACGUUUAAAGUUAUUUGCUGCAGAAACUCAAAAGGCAACUGAAGAGGCUUUUAAACAAAGCUAUGCUUCUGCUACCAUUCAAGAGAUUGUUAGUGAUAGAGAAGUUAUUUUGUGUUGGGAGACAGGUAAAGUUAAACCACCACUUAAUAAAAAUUAUGUUUUCACAGGCUACCAUUUUACUAGUACUGGUAAGACAGUUUUAGGUGAGUAUGUUUUUGAUAAAAGUGAAUUAACUAACGGUGUGUAUUACCGCGCUACAACUACUUAUAAACUUUCUAUAGGUGAUGUUUUUGUUUUAACAUCACAUUCUGUAGCUAGUUUAAGUGCACCUACACUUGUCCCACAAGAGAACUAUGCUAGUAUAAGAUUUUCUAGUGUUUAUAGUGUUCCAUUGGUGUUUCAAAAUAAUGUUGCUAAUUAUCAGCACAUUGGAAUGAAACGUUAUUGCACUGUUCAAGGUCCCCCUGGUACGGGAAAGUCUCAUCUUGCUAUAGGUCUAGCUGUUUAUUACUACACAGCACGUGUAGUUUAUACUGCUGCUAGUCAUGCUGCUGUAGAUGCAUUGUGUGAAAAAGCUUAUAAGUUUUUAAAUAUUAACGAUUGUACACGUAUUAUUCCUGCUAAAGUUCGUGUAGAUUGUUAUGAUAAGUUUAAAAUUAAUGAUACCACUUGUAAGUAUGUUUUUACCACAAUAAAUGCAUUACCAGAGUUGGUUACAGAUAUUGUUGUUGUUGAUGAAGUUAGUAUGCUUACUAAUUAUGAAUUGUCUGUUAUAAAUGCUCGUAUUAAAGCUAAACAUUAUGUAUAUAUUGGAGAUCCUGCUCAAUUACCUGCACCACGUGUGCUGUUGAGCAAGGGUUCUUUAGAACCUAGGCACUUCAAUUCUAUUACUAAAAUAAUGUGUUGUUUAGGUCCUGAUAUCUUUUUGGGAAAUUGUUAUAGGUGUCCUAAAGAAAUUGUAGAAACUGUUUCAGCAUUGGUUUAUGAUAAUAAACUCAAGGCUAAAAAUGAUAAUAGUUCAUUAUGUUUUAAAGUAUAUUUUAAGGGACAGACAACACAUGAGAGUUCAAGUGCUGUAAAUAUUCAACAGAUAUAUCUAAUUAGUAAAUUUUUAAAAGCUAAUCCAGUUUGGAAUAGUGCUGUUUUUAUUAGUCCUUAUAAUAGUCAGAAUUAUGUUGCUAAGCGUGUUUUAGGUGUUCAAACACAAACUGUAGAUUCUGCUCAAGGUUCGGAAUAUGAUUAUGUUAUAUAUUCACAAACAGCAGAAACAGCCCAUUCUGUUAAUGUUAAUCGAUUUAAUGUUGCCAUAACUAGAGCCAAGAAGGGCAUUUUUUGUGUUAUGAGUAAUAUGCAAUUAUUUGAAUCUCUUAAUUUUAUUACUCUACCUUUAGAUAAAAUUCAAAAUCAAACUUUACCUCGUUUGCAUUGCACAACUAAUCUUUUUAAAGAUUGUAGUAAAAGUUGCUUAGGUUAUCAUCCAGCGCAUGCCCCCUCAUUUUUAGCAGUUGAUGAUAAAUAUAAGGUUAAUGAAAAUUUGGCUGUAAAUUUAAAUAUUUGUGAACCUGUUUUAACAUAUUCUCGUUUAAUAUCUCUUAUGGGUUUUAAAUUAGAUUUGACUCUUGAUGGUUAUUCUAAAUUGUUUAUUACUAAAGAUGAAGCCAUUAAACGUGUUAGAGGUUGGGUUGGUUUUGAUGUUGAGGGCGCUCAUGCUACUCGCGAAAACAUUGGAACAAACUUUCCACUGCAAAUAGGUUUUUCAACUGGUGUGGAUUUUGUAGUUGAAGCUACUGGCUUAUUUGCUGAGAGAGAUUGUUAUACUUUUAAAAAAACUGUAGCUAAAGCUCCUCCUGGUGAAAAAUUUAAACAUUUAAUACCCCUUAUGUCAAAAGGUCAAAAGUGGGAUAUUGUUAGAAUUAGAAUUGUUCAAAUGUUAUCUGAUUAUCUUUUAGACCUUUCUGAUAGUGUAGUAUUUAUUACUUGGUCUGCCAGUUUUGAACUUACUUGUUUAAGGUAUUUUGCUAAAUUAGGCAGAGAGCUUAAUUGUAAUGUGUGUUCUAAUCGUGCUACAUGCUACAAUUCUAGAACUGGUUAUUAUGGUUGUUGGCGCCAUAGUUAUACUUGUGAUUAUGUGUAUAAUCCACUUAUUGUAGAUAUACAACAGUGGGGUUAUACAGGUUCUUUAACUAGUAAUCACGAUAUAAUUUGUAAUGUACAUAAAGGUGCACAUGUUGCGUCAGCUGAUGCAAUUAUGACUCGUUGUUUAGCAAUCUAUGAUUGUUUUUGUAAAUCUGUUAAUUGGAAUUUAGAGUAUCCAAUAAUUUCUAAUGAGGUCAGUAUAAAUACAUCUUGUAGGUUAUUGCAGCGUGUCAUGCUUAAAGCUGCCAUGCUAUGUAAUAGAUACAACUUAUGUUAUGACAUAGGCAAUCCUAAAGGUUUAGCUUGUGUCAAAGAUUAUGAAUUUAAAUUUUAUGAUGCUUUUCCUGUAGCCAAGUCUGUUAAACAGUUAUUUUAUGUCUAUGAUGUGCAUAAAGAUAAUUUUAAAGAUGGUUUAUGUAUGUUUUGGAAUUGUAAUGUUGAUAAAUAUCCAUCUAAUUCAAUUGUUUGUAGAUUUGACACUCGAGUGUUAAAUAAAUUAAACCUUCCUGGAUGUAAUGGUGGUAGUUUGUAUGUUAAUAAACAUGCAUUCCAUACUAAUCCUUUUACUAGAACUGUUUUUGAAAAUCUUAAGCCUAUGCCUUUUUUCUAUUAUUCAGAUACGCCUUGUGUGUACGUAGAUGGUUUAGAAUCUAAACAAGUUGAUUACGUUCCUUUAAGAAGCGCCACUUGUAUCACACGGUGUAAUCUAGGUGGAGCUGUUUGUUCAAAGCAUGCUGAAGAAUAUUGUAACUACCUUGAGUCUUAUAAUAUAGUUACUACAGCAGGCUUUACUUUUUGGGUUUAUAAGAAUUUUGAUUUUUAUAAUUUAUGGAACACUUUUACUACGUUACAGAGUUUAGAAAACGUAAUAUAUAACUUGGUUAAUGUUGGUCAUUAUGAUGGACGUACAGGUGAAUUACCUUGUGCUAUUAUGAAUGACAAAGUUGUUGUUAAGAUUAAUAAUGUAGAUACUGUUAUUUUUAAAAAUAAUACAUCAUUUCCUACUAAUAUAGCUGUUGAAUUGUUUACAAAACGUAGUAUCCGGCACCACCCUGAACUUAAGAUUCUUAGAAAUUUGAACAUUGAUAUUUGUUGGAAGCAUGUCCUGUGGGAUUAUGUUAAAGAUAGUUUGUUUUGUAGUUCCACUUAUGGUGUUUGUAAAUACACAGAUUUGAAGUUCAUCGAAAAUUUGAAUAUACUUUUUGAUGGUCGUGACACUGGCGCUUUAGAAGCUUUUAGAAAAGCAAGAAAUGGUGUUUUUAUUAGUACUGAAAAAUUAAGUAGGUUAUCAAUGAUUAAAGGUCCGCAACGAGCUGAUUUAAAUGGUGUGAUUGUGGAUAAAGUUGGAGAACUCAAAGUUGAGUUUUGGUUCGCUAUGAGAAAAGAUGGUGACGAUGUUAUCUUCAGCCGAACAGACAGCCUAUGCUCAAGCCAUUACUGGAGCCCACAAGGUAAUCUAGGUGGUAAUUGCG---CGGGUAAUGUCAUUGGUAAUGAUGCUCUAACACGUUUUACUAUCUUUACUCAGAGUCGUGUAUUGUCAAGUUUUGAACCUCGCUCAGAUUUAGAACGGGAUUUUAUUGAUAUGGAUGAUAAUCUGUUUAUUGCUAAAUAUGGUUUAGAAGACUAUGCAUUUGAUCAUAUAGUUUAUGGUAGUUUUAACCAUAAAGUUAUAGGAGGUUUGCAUUUGCUUAUAGGCUUAUUUCGUAGGAAAAAAAAAUCUAAUUUGUUAAUUCAAGAGUUUUUACAGUAUGAUUCUAGUAUUCAUUCAUAUUUUAUUACUGAUCAGGAGUGUGGUAGUAGUAAGAGUGUUUGUACAGUUAUUGAUUUAUUAUUAGAUGAUUUUGUUUCUAUUGUUAAGUCAUUAAAUUUGAGUUGUGUUAGUAAAGUUGUUAAUAUUAAUGUUGAUUUUAAGGAUUUUCAAUUUAUGUUGUGGUGUAAUGAUAAUAAAAUUAUGACUUUUUAUCCUAAAAUGCAAGCCACUAAUGAUUGGAAACCUGGCUAUUCUAUGCCUGUUUUGUAUAAGUAUUUGAAUGUUCCAUUAGAGAGAGUCUCUUUAUGGAAUUAUGGUAAACCUAUUAAUUUGCCUACAGGCUGUAUGAUGAAUGUUGCUAAGUACACUCAAUUAUGUCAGUAUUUGAAUACUACAACAUUAGCUGUUCCUGUUAAUAUGCGUGUUUUACAUUUAGGUGCAGGGUCUGAUAAAGAAGUAGCUCCAGGUUCUGCUGUUUUAAGACAGUGGUUACCAUCUGGUAGUAUUCUUGUAGAUAAUGAUUUAAACCCAUUUGUUAGCGAUAGUUUAGUUACUUAUUUUGGAGAUUGUAUGACUUUACCAUUUGAUUGUCAUUGGGAUUUGAUAAUAUCUGAUAUGUAUGAUCCUCUUACUAAAAAUAUUGGUGAUUAUAAUGUGAGUAAGGAUGGGUUUUUUACUUACAUUUGUCAUUUAAUUCGUGAUAAAUUAUCUUUGGGUGGUAGUGUAGCUAUAAAAAUUACAGAGUUUUCUUGGAAUGCUGAUUUAUAUAAAUUAAUGAGUUGUUUUGCAUUUUGGACAGUUUUUUGUACUAAUGUAAAUGCUUCUUCUAGUGAAGGGUUUUUAAUAGGUAUAAAUUACCUGGGUAAAUCUUCUUUUGAAAUAGAUGGCAAUGUUAUGCAUGCUAACUAUUUGUUUUGGAGAAAUAGUACAACAUGGAAUGGCGGUGCUUAUAGUUUAUUUGAUAUGACUAAAUUUUCUUUGAAAUUGGCUGGCACUGCUGUUGUUAAUUUAAGACCAGAUCAAUUAAAUGAUUUAGUUUAUUCUCUUAUUGAAAGAGGUAAAUUAUUAGUUCGCGAUACGCGUAAAGAGAUUUUUGUUGGUGAUAGUCUUGUAAAUACUUGUUAGAUCUCAUUAAAUCUAAACU-----------------------------------------------------------------------------------------------------------------------------------------------------------------------------------------------------------------------------------------------------------------------------------------------------------------------------------------------------------------------------------------------------------------------------------------------------------------------------------------------------------------------------------------------------------------------------------------------------------------------------------------------------------------------------------------------------------------------------------------------------------------------------------------------------------------------------------------------------------------------------------------------------------------------------------------AUGUUAAUUAUUUUUUUAUUUUUUUAUUUCUGUUAUGGUUUUAAUGAACCUCUUAAUGUUGUGUCUCAUUUAAACCAUGACUGGUUUUUAUUUGGUGAUAGUCGUUCUGAUUGUAACCAUAUUAAUAAUUUAAAAAUUAAAAAUUUUGAUUAUUUGGAUAUUCACCCUAGUUUGUGCAACAAUGGUAAGAUUUCAUCUAGUGCCGGUGAUUCUAUUUUUAAGAGUUUUCAUUUCACUCGAUUUUAUAAUUACACUGGCGAAGGUGAUCAAAUUAUUUUUUAUGAGGGUGUUAAUUUUAAUCCUUAUCAUAGAUUUAAGUGUUUUCCUAAUGGUAGUAAUGAUGUAUGGCUUCUUAACAAGGUAAGAUUUUAUCGUGCCUUAUAUUCUAAUAUGGCCUUUUUUCGUUAUCUUACUUUUGUUGAUAUUCCUUAUAAUGUUUCUCUUUC---UAAGUUUA---AUUCUUGUAAAAGUGAUAUUUUAUCACUUAACAAUCCUAUUUUUAU------------------------UAAUUAUUCUAAG---GAAGUUUAUUUUACUUUAUUAGGUUGUUCUCUUUAUUUAGUACCGCUUUGCCUUUUUAAAUCUAACUU------------------------------------------UAGUCAGUACUAUUAUAACAUAGAUACUGGCUCUGUUUAUGGUUU---------------------------UUCUAAUGUUGUUUAUCCUGAUUUAGACUGUAUUUAUAUUUCUCUUAAACCAGGUUCUUAUAAAGUUUCCACCACUGCACCUUUUUUAUCCUUACCUACUAAAGCUCUCUGUUUUGAUAAAUCUAAACAAUUUGUACCUGUACAGGUUGUUGAUUCUAGAUGGAACAACGAGCGUGCCUCAGAUAUUUCUUUAUCUGUUGCAUGUCAAUUGCCAUAUUGUUAUUUUCGCAAUUCUUCUGCUAAUUAUGUUGGCA---AGUAUGAUAUUAACCACGGUGAUAGUGGUUUUAUUUCUAUUUUAUCUGGUCUUUUAUAUAAUGUUUCUUGUAUUUCAUAUUAUGGUGUAUUUUUAUAUGAUAAUUUUACAUCCAUUUGGCCCUAUUAUUCUUUUGGUAGGUGUCCUACAUCUUCUAUUAUUAAACA---------UCCAAUUUGUGUUUAUGAUUUUUUGCCUAUUAUUUUACAAGGUAUUUUAUUAUGUUUAGCUUUACUUUUUGUUGUUUUUCUAUUAUUUUUGUUAUAUAACGAUAAAUCUCAUUA----------------------AAUCUAAACAUGUUAUUAAUUAUUUUUAU---UUUGCCUACAACAUUAGCUGUUAUAGGUGAUUUUAAUUGUAC------UAAUUUUGCUAUUAAUGAUUUAAACACCACAGUUCCUCGCAUAAGUGAGUAUGUUGUGGAUGUUUCUUAUGGUUUGGGUACAUAUUAUAUACUUGAUCGUGUUUAUUUAAAUACUACUAUAUUAUUUACUGGUUAUUUCCCUAAAUCUGGUGCCAAUUUUAGGGAUCUAUCUUUAAAAGGUACUACAUAUUUGAGUACUCUUUGGUAUCAGAAACCCUUUUUAUCUGAUUUUAAUAAUGGUAUUUUUUCUAGAGUUAAGAAUACUAAGUUGUAUGUUAAUAAAACUUUGUAUAGUGAGUUUAGUACUAUAGUUAUAGGUAGUGUUUUUAUUAACAACUCUUAUACUAUUGUUGUUCAACCUCAUA------------------------------------AUGGUGUUUUGGAGAUUACAGCUUGUCAAUACACUAUGUGUGAGUAUCCUCAUACUAUUUGUAAAUCUAAA---GGUAGUUCUCGUAAUGAAUCUUGGCAUUUUGAUAAAUCUGAACCUUUG------UGUCUGUUCAAGAAAAAUUUUACUUAUAAUGUUUCUACAGAUUGGUUGUAUUUUCAUUUUUAUCAAGAACGUGGCACUUUUUAUGCUUAUUAUGCUGAUUCUGGCAUGCCUACUACUUUUUUAUUUAGUUUGUAUCUUGGUACUCUUUUAUCUCAUUAUUAUGUUUUGCCUUUGACUUGUAAUGCUAUAUCUUCUAAUACUGAUAAUGAGACUUUACAAUAUUGGGUCACACCUUUGUCUAAACGCCAAUAUCUUCUUAAAUUUGACAACCGUGGUGUUAUUACUAAUGCUGUUGAUUGUUCUAGUAGUUUCUUUAGCGAGAUUCAAUGUAAAACUAAAUCUUUAUUACCUAAUACUGGUGUUUAUGACUUAUCUGGUUUUACUGUUAAGCCUGUUGCAACUGUACAUCGUCGUAUUCCUGAUUUACCUGAUUGUGACAUUGAUAAAUGGCUUAACAAUUUUAAUGUACCCUCACCUCUUAAUUGGGAACGUAAAAUUUUUUCUAAUUGCAACUUUAAUUUGAGUACUUUGCUUCGUUUAGUUCAUACUGAUUCUUUUUCUUGUAAUAAUUUUGAUGAAUCUAAGAUAUAUGGUAGUUGUUUUAAGAGUAUUGUUUUAGAUAAAUUUGCCAUACCCAACUCCAGACGAUCUGAUUUGCAGUUGGGCAGUUCUGGUUUUCUGCAAUCUUCUAAUUAUAAAAUUGACACUACUUCUAGUUCUUGUCAAUUGUAUUAUAGUUUGCCUGCAAUUAAUGUUACUAUUAAUAAUUAUAAUCCUUCUUCUUGGAAUAGAAGGUAUGGUUUUAAUAAUUUUAAUUUGAG---------------------------CUCUCAUAGUGUUGUUUACUCACGUUAUUGUUUUUCUGUUAAUAAUACUUUUUGUCCUUGUGCU---AAACCUUCUUUUGCUUCAAGUUGCAAGAGUCAUAAACCACCUUCUGCUUCCUGUCCUAUUGGUACUAAUUAUCGUUCUUGUGAGAGUACUACUGUACUCGACCACACUGACUGGUGUAGGUGUUCUUGUUUACCUGAUCCUAUAACUGCUUAUGACCCUAGGUCUUGUUCUCAAAAAAAGUCUCUGGUUGGUGUUGGUGAACAUUGUGCAGGGUUCGGUGUUGAUGAAGAAAAGUGUGGUGUAUUGGAUGGAUCAUAUAAUGUUUCUUGUCUUUGUAGUACUGAUGCCUUUCUAGGUUGGUCUUAUGACACUUGCGUCAGUAACAACCGUUGUAAUAUUUUUUCUAAUUUUAUUUUAAAUGGUAUCAAUAGUGGUACCACUUGUUCUAAUGAUUUAUUGCAGCCUAAUACUGAAGUUUUUACUGAUGUUUGUGUUGAUUACGACCUUUAUGGUAUUACAGGACAAGGUAUUUUUAAAGAAGUUUCUGCUGUUUAUUAUAAUAGUUGGCAAAAUCUUUUGUAUGAUUCUAAUGGCAACAUUAUUGGUUUUAAAGAUUUUGUUACUAAUAAAACAUAUAAUAUUUUCCCUUGUUAUGCAGGAAGAGUUUCUGCUGCUUUUCAUCAAAAUGCUUCCUCUUUGGCUUUACUUUAUCGUAAUUUAAAAUGUAGCUAUGUUUUGAAUAAUAUUUCUUUAACUACUCAGCCA---------UAUUUUGAUAGUUAUCUUGGUUGCGUUUUUAAUGCUGAUAAUUUAACUGAUUAUUCUGUUUCUUCUUGUGCUCUUCGCAUGGGUAGUGGUUUUUGUGUUGAUUAUAACUCACCUUCUUCUUCCUCUUCGCGUCGUAAACGUAGAAGUAUUUCUGCUUCUUAUCGUUUUGUUACUUUUGAACCCUUUAAUGUCAGUUUUGUUAAUGACAGUAUUGAGUCUGUGGGUGGUCUUUAUGAGAUCAAAAUUCCCACUAACUUUACUAUAGUUGGUCAAGAGGAAUUUAUUCAAACUAAUUCUCCUAAAGUUACUAUUGAUUGUUCUUUAUUUGUCUGUUCUAAUUAUGCAGCUUGCCAUGACUUAUUGUCAGAGUAUGGCACUUUUUGUGAUAAUAUUAAUAGUAUUUUAGAUGAAGUUAAUGGUUUACUUGAUACUACUCAAUUGCAUGUAGCUGAUACUCUUAUGCAAGGUGUCACACUUAGCUCCAAUCUUAAUACUAAUUUGCAUUUUGAUGUUGAUAAUAUUAAUUUUAAAUCCCUAGUUGGAUGUUUAGGUCCACACUGCGGUUCUUCUUCUCGU------------------------UCUUUUUUUGAAGAUUUAUUGUUUGACAAAGUUAAACUUUCAGAUGUUGGUUUUGUUGAAGCUUAUAACAAUUGUACUGGUGGUAGUGAAAUUAGAGAUCUUCUUUGUGUACAAUCCUUUAAUGGUAUUAAAGUUUUGCCUCCUAUUUUGUCUGAAUCUCAAAUUUCUGGUUACACCACAGCCGCUACUGUUGCUGCUAUGUUUCCACCAUGGUCAGCAGCAGCUGGCAUACCAUUUUCUCUUAAUGUACAAUAUAGAAUUAAUGGUUUGGGUGUUACUAUGGAUGUUCUUAAUAAAAAUCAAAAGUUGAUAGCUACUGCUUUUAAUAAUGCUCUUCUUUCUAUUCAGAAUGGUUUUAGUGCUACCAACUCUGCACUUGCUAAAAUACAAAGUGUUGUUAAUUCUAAUGCUCAAGCACUUAAUAGUUUGUUACAGCAAUUAUUUAAUAAAUUUGGUGCAAUUAGUUCUUCUUUACAAGAAAUUUUAUCUCGUCUCGAUGCUUUAGAGGCUCAGGUUCAGAUUGAUAGGCUUAUUAAUGGUCGUUUAACUGCUUUAAAUGCUUAUGUCUCUCAACAGCUUAGUGAUAUUUCUCUUGUAAAAUUUGGUGCUGCUUUAGCUAUGGAGAAGGUUAAUGAGUGUGUUAAAAGUCAAUCUCCUCGUAUUAAUUUUUGUGGUAAUGGUAAUCAUAUUUUGUCAUUAGUUCAAAAUGCUCCUUAUGGUUUGUUGUUUAUGCAUUUUAGUUAUAAACCUAUUUCUUUUAAAACUGUUUUAGUAAGUCCUGGUUUGUGUAUAUCAGGUGAUGUAGGUAUUGCACCUAAACAAGGGUAUUUUAUUAAACAUAAUGAUCAUUGGAUGUUCACUGGUAGUUCUUACUAUUAUCCUGAACCAAUUUCAGAUAAAAAUGUUGUUUUUAUGAAUACUUGUUCUGUUAAUUUUACUAAAGCGCCUCUUGUUUAUUUGAAUCAUUCUGUACCAAAAUUGUCUGAUUUUGAAUCUGAGUUAUCUCAUUGGUUUAAAAAUCAAACAUCCAUUGCGCCUAAUUUGACUUUAAAUCUUCAUACUAUUAAUGCUACUUUUUUAGAUUUGUAUUAUGAGAUGAAUCUUAUUCAAGAGUCUAUUAAGUCUUUGAAUAAUAGUUAUAUCAAUCUUAAAGAUAUAGGUACAUAUGAAAUGUAUGUAAAAUGGCCUUGGUAUGUUUGGCUACUAAUUUCUUUUUCAUUUAUAAUAUUCCUUGUAUUGCUCUUUUUUAUAUGUUGUUGUACUGGUUGUGGUUCUGCAUGUUUUAGUAAAUGUCAUAAUUGUUGUGAUGAGUAUGGUGGUCAUCAUGA---------UUUUGUUAUCAAAACAUCUCAUGAUGAUUAGAA-------------------------------------------------------------------------------------------------------------------------UCUCUUGUCAGAUCUCAUUA-AAUCUAAACUUU-------------------------------------------------------------------------------------------------------------------------------------------------------------------------------------------------------------------------AUUUAUGGACGUUUGG-----AGACCUAGCU-------ACACACAUUCUCUUGUUAUUAGA---------------------------------------------------------------------------------------------------GAAUUUGGUGUUACAAACCUUGAAGAUUUGUGUCUAAAGUAUAAUUACUGUCAACCUAUUGUUGGUUACUGUAUUGUACCUUUAAAUGUUUGGUGUCGCAAGUUUGGCAAAUUUGCUUCUCACUUUACAUUACGUAGUCACGAUAUUUCCCAUAGUAAUAAUUUUGGUGUUGUAACUAGUUUUACUACUUAUGGUAAUACUGUUUCUGAGGCUGUGUCUAGAUUAGUUGAAUCAGCUUCUGAAUUUAUUGUUUGGCGUGCAGAGGCACUUAAUAAGUAUGGUUGAUUUAUUUUUCAAUGAUACUGCUUGGUACAUAGGACAGAUUUUAGUUUUAGUUUUAUUUUGUCUUAUUUCUUUAAUCUUUGUUGUUGCUUUUUUAGCAACUAUUAAGCUUUGUAUGCAACUUUGUGGUUUUUGUAAUUUCUUUAUUAUUUCACCUUCGGCUUACGUUUAUAAAAGAGGUAUGCAGUUGUAUAAGUCUUAUAGUGAACAAGUUAUACCACCCACUUCA------GAUUAUUUAAUCUAAAUCUAAACAUUAUGAAUAAAUCUUUU---------------CUUCCUCAAUUUACUUCUGAUCAAGCUGUUACAUUCUUAAAAGAAUGGAAUUUCUCUUUGGGUGUAAUACUACUUUUUAUUACUAUCAUAUUGCAGUUCGGUUAUACGAGCCGUAGUAUGUUUGUUUAUCUUAUCAAGAUGAUUAUUCUUUGGCUUAUGUGGCCAUUGACUAUCACCUUGACUAUAUUUAAUUGUUUUUAUGCUUUGAAUAAUGCUUUUCUUGCAUUUUCUAUAGUGUUUACUAUUAUUUCUAUUGUUAUAUGGAUUCUUUAUUUUGUUAAUAGUAUUCGGCUUUUUAUUAGAACUGGCAGUUGGUGGAGUUUUAAUCCAGAGACCAAUAAUCUUAUGUGUAUUGAUAUGAAAGGCAAGAUGUUUGUUAGGCCAGUUAUUGAGGACUAUCACACAUUAACUGCUACUGUUAUUCGUGGUCAUCUUUAUAUACAGGGUGUCAAACUUGGCACUGGUUAUACUCUUUCAGAUUUGCCCGUAUAUGUUACUGUAGCUAAGGUGCAAGUACUUUGUACCUAUAAACGUGCCUUUUUAGAUAAGUUAGAUGUUAAUAGUGGUUUUGCUGUUUUUGUUAAGUCUAAAGUUGGUAACUAUCGUUUACCGUCUAGUAAACCUAG---UGGUAUGGAUACUGCCUUGUUAAGAGCUUAAAUCUAAACUAUUAGGAUGUCUUAUACUCCCGGUCAUUAU---GCUGGAAGUAGAAGCUCCUCUGGAAAUCGUUC------AGGAAUCCUCAAGAAAACUUCUUGGGCUGACCAAUCUGAGCGAAAUUACCAAACCUUUAAUAGAGGCAGAAAAACCCAACCUAAAUUCACUGUGUCUACUCAACCACA------AGGAAAUACUAUCCCACAUUAUUCCUGGUUCUCCGGGAUCACUCAAUUUCAAAAAGGUAGAGACUUUAAAUUUUCAGAUGGUCAAGGAGUUCCCAUUGCUUUCGGAGUACCCCCUUCUGAAGCAAAAGGAUAUUGGUAUAGACACAGCCGGCGUUCUUUUAAAACAGCUGAUGGUCAACAAAAGCAGUUGUUACCGAGAUGGUAUUUCUACUAUCUCGGUACCGGCCCAUAUGCCAAUGCAUCCUAUGGUGAAUCCCUCGAAGGGGUCUUCUGGGUUGCUAAUCACCAAGCUGACACUUCUACUCCCUCCGAUGUUUCGUCAAGGGAUCCUACUACUCAAGAAGCUAUCCCUACUAGGUUUCCGCCUGGUACGAUUUUGCCUCAAGGCUAUUAUGUUGAAGGCUCAGGAAGGUCUGCUUCUAAUAGUCGACCAGGUUCACGUUCUC------AAUCACGUGGACCCAAUAAUCGUUCAUUAAGUAGAAGUAAUUCUAAUUUUAGACAUUCAGAUUCUAUAGUAAAACCUGAUAUGGCUGAUGAGAUCGCUAAUCUUGUUUUAGCCAAGCUUGGUAAAGAUUC---UAAACCUCAGCAAGUCACUAAGCAAAAUGCCAAGGAAAUCAGGCAUAAAAUUUUAACAAAACCUCGCCAAAAGCGAACUCCUAAUAAACAUUGUAAUGUUCAACAGUGUUUUGGUAAAAGAGGACCUUCUCAAAAUUUUGGUAAUGCUGAAAUGUUAAAGCUUGGUACUAAUGAUCCUCAGUUUCCUAUUCUUGCAGAAUUAGCUCCUACACCAGGUGCUUUUUUCUUUGGUUCUAAAUUAGACUUGGUUAAAAGAGA------UUCCG---AGGCUGACUCACCUGUUAAAGAUGUUUUUGAACUUCAUUAUUCUGGUUCUAUUAGGUUUGAUAGUACUUUACCAGGCUUUGAGACAAUUAUGAAAGUUCUUGAAGAGAAUUUAAAUGCUUACGUUAAUUCUAAUCAGAACACUGAUUCUGAUUCGUUGAGUUCUAAACCUCAGCGUAAAAGAGGUGUUAAACAAUUACCAGAACAGUUUGACUCUCUUAAUUUAAGUGCUG---------------GUACUCAGCACAUUUCAAAU---GAUUUUACUCCUGAGGAUCAUAGUUUACUUGCU---ACUCUUGAUGAUCCUU---------------AUGUAGAAGACUCUGUUGCUUAAUGAGAAUGAAUCCUAAUUCGACACUAGGUGGUAACCCCUCGC-UAUUAUUCGGAAUAGGACACUCUCUAUCAGAAUGAAU-UCUUGCUGUAAUAACAGAUAGAGUAGGUUGUUACAGACUAUAUAUUAAUUAGUAGAAAUUUUAUAUUUAGACAUUUGAUUGUUAGAGUAGUUAU--------AAGGUUUAGCUGUAGUA--------UAAACGCCUCCGGGAAGAGCUAUCA--AUUGUAGUGUUUAAUAUAUAUAUUAGUAUAUGAUUGAAAUUAAUUAUAGCCUUUUGGAGGAAUUAC
