# Supplementary material for: Recurrent viral capture of cellular phosphodiesterases that antagonize OAS-RNase L
Source: Proc Natl Acad Sci U S A. 2024 Jan 26;121(5):e2312691121. doi: 10.1073/pnas.2312691121 (PMC10835031; doi:10.1073/pnas.2312691121)
Supplement: Supplementary file 1 — Appendix 01 (ZIP) [file pnas.2312159120.sapp.zip › Supplementary Files/Supplementary File 3/HKU14_ORF2.fasta]

>AY391777
GAUUGUGAGCGAUUUGCGUGCGUGCAUCCCGCUUCACU----GAUCUCUUGUUAGAUCUUUUUGUAAUCUAAACUUUAUAAA-AACAUCCACUCCCUGUAAUCUAUGCUUGUGGGCGUAGAUUUUUCAUAGUGGUGUUUAUAUUCAUUUCUGCUGUUAACAGCUUUCAGCCAGGGACGUGUUGUAUCCUAGGCAGUGGCCCGCCCAUAGGU--CACAAUGUCGAAGAUCAACAAAUACGGUCUCGAACUACACUGGGCUCCAGAAUUUCCAUGGAUGUUUGAGGACGCAGAGGAGAAGUUGGAUAACCCUAGUAGUUCAGAGGUGGAUAUGAUUUGCUCCACCACUGCGCAAAAGCUGGAAACAGACGGAAUUUGUCCUGAAAAUCAUGUGAUGGUGGAUUGUCGCCGACUUCUUAAACAAGAGUGUUGUGUGCAGUCUAGCCUAAUACGUGAAAUUGUUAUGAAUGCAAGUCCAUAUGAUUUGGAGGUGCUACUUCAAGAUGCUUUGCAGUCCCGUGAAGCAGUUUUGGUUACAACCCCCUUAGGUAUGUCUUUAGAGGCAUGCUAUGUGAGAGGUUGUAAUCCUAAAGGAUGGACCAUGGGUUUGUUUCGGCGUAGAAGUGUGUGUAACACUGGUCGUUGCACUGUUAAUAAGCAUGUGGCCUAUCAGUUAUAUAUGAUUGAUCCUGCAGGUGUCUGUCUUGGUGCAGGUCAAUUCGUGGGUUGGGUCAUACCCUUAGCCUUUAUGCCUGUGCAAUCCCGGAAAUUUAUUGUUCCAUGGGUUAUGUACUUGCGUAAGCGUGGCGAAAAGGGUGCUUACAAUAAAGAUCAUGGACGUGGCGGUUUUGGACAU---GUUUAUGAUUUUAAAGUUGAAGAUGCUUAUGACCAGGUGCAUGAUGAGCCUAAGGGUAAGUUUUCUAAGAAGGCUUAUGCUUUAAUUAGAGGGUAUCGUGGUGUUAAACCACUUCUCUAUGUAGACCAGUAUGGUUGUGAUUAUACUGGUAGUCUUGCAGAUGGCUUAGAGGCUUAUGCUGAUAAGACAUUGCAAGAAAUGAAGGCAUUAUUUCCUACUUGGAGUCAGGAACUCCUUUUUGAUGUAAUUGUGGCAUGGCAUGUUGUGCGUGAUCCACGUUAUGUUAUGAGAUUGCAGAGUGCUGCUACUAUACGUAGUGUUGCAUAUGUUGCUAAUCCUACUGAAGACUUGUGUGAUGGUUCUGUUGUUAUAAAAGAACCUGUGCAUGUUUAUGCAGAUGACUCUAUUAUUUUACGUCAAUAUAAUUUAGUUGACAUUAUGAGUCAUUUUUAUAUGGAGGCAGAUACAGUUGUAAAUGCUUUUUAUGGUGUUGCUUUGAAAGAUUGCGGUUUUGUUAUGCAGUUUGGUUACAUUGAUUGCGAACAAGACUCGUGUGAUUUUAAAGGUUGGAUUCCUGGUAACAUGAUAGAUGGUUUUGCUUGCACCACUUGUGGUCAUGUUUAUGAAGUAGGUGAUUUGAUAGCACAAUCUUCAGGUGUUUUGCCUGUUAACCCUGUAUUGCAUACUAAGAGUGCAGCAGGCUAUGGUGGUUUUGGUUGUAAAGAUUCUUUUACUCUGUAUGGCCAAACUGUAGUUUAUUUUGGAGGUUGUGUGUAUUGGAGUCCAGCACGUAAUAUAUGGAUUCCUAUAUUAAAAUCCUCUGUUAAGUCAUAUGACAGUUUGGUUUAUACUGGAGUUUUAGGUUGCAAGGCUAUUGUAAAGGAAACAAAUCUCAUUUGCAAAGCUUUGUACCUUGAUUAUGUUCAACACAAGUGUGGCAAUUUACACCAACGGGAGUUGCUAGGUGUUUCAGAUGUGUGGCAUAAACAAUUGCUAUUAAAUAGAGGUGUUUAUAAACCUCUGUUAGAGAAUAUUGAUUAUUUUAAUAUGCGGCGCGCUAAAUUUAGUUUAGAAACUUUUACUGUUUGUGCAGAUGGCUUUAUGCCUUUUCUUUUAGAUGAUUUAGUUCCACGCGCAUAUUAUUUGGCAGUAAGUGGUCAAGCAUUUUGUGAUUAUGCAGAUAAACUUUGCCAUGCCGUUGUGUCUAAGAGUAAAGAGUUACUUGAUGUGUCUCUGGAUUCUUUAGGUGCAGCUAUACAUUAUUUGAAUUCUAAGAUUGUUGAUUUGGCUCAACAUUUUAGUGAUUUUGGAACAAGUUUCGUUUCUAAAAUUGUUCAUUUCUUUAAGACUUUUACUACUAGCACUGCUCUUGCAUUUGCAUGGGUUUUAUUUCAUGUUUUGCAUGGUGCUUAUAUAGUAGUGGAGAGUGAUAUAUAUUUUGUUAAAAACAUUCCUCGUUAUGCUAGUGCUGUUGCACAAGCAUUUCAGAGUGUUGCUAAAGUUGUACUGGACUCUUUAAGAGUUACUUUUAUUGAUGGCCUUUCUUGUUUUAAGAUUGGACGUAGAAGAAUUUGUCUUUCAGGCAGAAAAAUUUAUGAAGUUGAGCGUGGCUUGUUACAUUCAUCCCAAUUGCCAUUAGAUGUUUAUGAUUUAACCAUGCCUAGUCAAGUUCAGAAAGCCAAG---CAAAAACCUAUUUAUUUAAAAGGUUCUGGUUCUGAUUUUUCAUUAGCGGAUAGUGUAGUUGAAGUUGUUACAACUUCACUUACACCAUGUGGUUAUUCUGAACCACCUAAAGUUGCAGAUAAAAUUUGCAUUGUGGAUAAUGUUUAUAUGGCCAAGGCUGGUGACAAAUAUUACCCUGUUGUGGU---UGAUGAUCAUGUUGGACUCUUGGAUCAAGCAUGGAGAGUUCCUUGUGCUGGAAGGCGUGUUACAUUUAAGGAACAGCCUACAGUAAAGGAGAUUAUAAGCAUGCCUAAGAUUAUUAAGGUUUUUUAUGAGCUUGACAACGAUUUUAAUACUAUUUUAAAUACUGCGUGUGGAGUGUUUGAAGUGGAUGAUACUGUUGAUAUGGAGGAAUUUUAUGCUGUGGUGAUUGAUGCCAUAGAAGAGAAACUUUCUCCAUGUAAGGAGCUUGAAGGUGUAGGUGCUAAAGUUAGUGCCUUUUUACAGAAAUUAGAGGAUAAUCCCCUAUUUUUAUUUGAUGAGGCUGGCGAGGAAGUUCUUGCUCCUAAAUUGUAUUGUGCCUUUACAGCUCCUGAAGAUGAUGACUUUCUUGAGGAAA---------GUGAUGUUGAAGAAGAUGAUGUAGAAGGUGAGGAAACUGAUUUAACUGUCACAAGUGCUGGACAG------------------------------------------------------------------------------------------------------------------CCUUGUG------------------------------------UUGCUAGUGAACAGGAGGAGUCUUCU---------------------------------------GAAGUCUUAGAGGACACUUUGGAUGAUGGUCCAAGUGUGGAGACAUCU------------GAUUCACAAGUUGAAGAAGAUGUAGAAAUGUCGGAUUUU---------------------------GUUGAUCUUGAAUCUGUGAUUCAGGAUUAUGAAAAUGUUUGUUUUGAGUUUUAUACUACA------GAGCCAGAAUUUGUUAAAGUUUUGGGUCUGUAUGUGCCUAAAGCAACUCGCAACAAUUGCUGGUUGCGAUCAGUUUUGGCAGUGAUGCAGAAAUUGCCCUGUCAAUUUAAAGAUAAAAAUUUGCAGGAUCUUUGGGUGUUAUACAAGCAACAGUAUAGUCAGUUGUUUGUUGAUACCUUGGUUAAUAAGAUACCUGCUAAUAUUGUACUUCCACAAGGUGGUUAUGUUGCUGAUUUUGCAUAUUGGUUUUUAACCUUAUGUGAUUGGCAGUGUGUUGCAUACUGGAAAUGCAUUAAAUGUGAUUUAGCUCUUAAGCUUAAAGGCUUGGAUGCUAUGUUCUUUUAUGGUGAUGUUGUUUCACAUAUAUGCAAGUGUGGUGAGUCUAUGGUACUUAUUGAUGUUGAUGUGCCAUUUACAGCCCACUUUGCUCUUAAAGAUAAGUUGUUUUGUGCAUUUAUUACUAAGCGUAUUGUGUAUAAAGCAGCUUGUGUUGUGGAUGUUAAUGAUAGUCAUUCUAUGGCUGUUGUUGAUGGUAAACAAAUUGAUGAUCAUCGUAUCACUAGUAUUACUAGUGAUAAGUUUGAUUUUAUUAUUGGGCAUGGUAUGUCAUUUUCAAUGACUACUUUUGAAAUUGCCCAAUUGUAUGGUUCUUGUAUAACACCUAAUGUGUGUUUUGUUAAAGGUGAUAUAAUUAAAGUAUCUAAGCUUGUUAAAGCAGAAGUUGUUGUAAACCCUGCUAAUGGCCAUAUGGCACAUGGUGGUGGUGUUGCAAAAGCUAUUGCAGUAGCAGCUGGACAGCAGUUUGUUAAAGAGACUACCGAUAUGGUUAAGUCUAAAGGAGUUUGUGCUACUGGAGAUUGUUAUGUCUCUACAGGGGGCAAAUUAUGUAAAACUGUGCUUAAUGUUGUUGGACCUGAUGCGAGAACACAGGGUAAACAAAGUUAUGUAUUGUUAGAGCGUGUUUAUAAACAUCUUAACAACUAUGACUGUGUUGUUACAACUUUGAUCUCAGCUGGUAUAUUUAGUGUGCCUUCUGAUGUGUCUUUAACAUAUCUACUUGGUACUGCUAAGAAACAAGUUGUUCUUGUUAGCAAUAAUCAAGAGGAUUUUGAUCUUAUUUCUAAGUGUCAGAUAACUGCUGUUGAGGGCACUAAGAAAUUGGCAGCGCGUCUUUCUUUUAAUGUUGGACGUUCCAUUGUUUACGAAACAGAUGCUAAUAAGUUGAUUUUAAUCAAUGACGUUGCAUUUGUUUCGACAUUUAAUGUUUUACAGGAUGUUUUAUCCUUAAGACAUGAUAUAGCACUUGAUGAUGAUGCACGAACCUUCGUUCAGAGCAAUGUUGAUGUUGUACCUGAGGGUUGGCGUGUUGUCAAUAAGUUUUAUCAAAUUAAUGGUGUUAGAACCGUUAAGUAUUUUGAGUGUACUGGAGGCAUAGAUAUAUGCAGCCAGGAUAAAGUUUUUGGUUAUGUACAGCAGGGUAUUUUUAAUAAGGCUACUGUUGCUCAAAUUAAAGCCUUGUUUUUGGAUAAAGUGGACAUCUUGCUAACUGUUGAUGGUGUUAAUUUCACUAAUAGGUUUGUGCCUGUUGGUGAAAGUUUUGGUAAGAGUCUAGGAAAUGUGUUUUGUGAUGGAGUUAAUGUCACGAAGCAUAAGUGUGAUAUAAAUUAUAAAGGUAAAGUCUUUUUCCAGUUUGAUAAUCUUUCUAGUGAAGAUUUAAAGGCUGUAAGAAGUUCCUUUAAUUUUGAUCAGAAGGAAUUGCUUGCCUAUUACAACAUGCUUGUUAAUUGUUUUAAGUGGCAGGUUGUUGUUAAUGGUAAGUAUUUCACUUUUAAGCAAGCUAAUAACAAUUGUUUUGUUAAUGUUUCUUGCUUAAUGCUCCAGAGUUUGCAUCUGACAUUUAAAAUUGUUCAAUGGCAAGAGGCAUGGCUUGAAUUUCGUUCUGGCCGCCCUGCUAGAUUUGUAGCUUUGGUUUUGGCCAAAGGUGGGUUUAAAUUUGGAGAUCCUGCUGAUUCUAGAGAUUUCUUGCGUGUUGUGUUUAGUCAAGUUGAUUUGACUGGGGCAAUAUGUGAUUUUGAAAUUGCAUGUAAAUGUGGUGUAAAGCAGGAACAGCGUACUGGUCUGGACGCUGUUAUGCAUUUUGGUACAUUGAGUCGUGAAGAUCUUGAGAUUGGUUAUACCGUGGACUGUUCUUGCGGUAAAAAGCUAAUUCAUUGUGUACGAUUUGAUGUACCAUUUUUAAUUUGCAGUAAUACACCUGCUAGUGUAAAAUUACCUAAGGGUGUAGGAAGUGCAAAUAUUUUUAUAGGUGAUAAGGUUGGUCAUUAUGUUCAUGUUAAGUGUGAACAAUCUUAUCAGCUUUAUGAUGCUUCUAAUGUUAAGAAGGUUACAGAUGUUACUGGCAAGUUGUCAGAUUGUCUGUAUCUUAAAAAUUUGAAACAAACUUUUAAAUCGGUGUUAACCACCUAUUAUUUGGAUGAUGUUAAGAAAAUUGAGUAUAAACCUGACUUGUCACAAUAUUAUUGUGACGGAGGUAAGUAUUAUACUCAGCGUAUUAUUAAAGCCCAAUUUAAAACAUUCGAGAAAGUAGAUGGUGUGUAUACUAAUUUUAAAUUGAUAGGACACACCGUCUGUGACAGUCUUAAUGCUAAGUUGGGUUUUGAUAGCUCUAAAGAGUUUGUUGAAUAUAAGAUUACUGAGUGGCCAACAGCUACAGGUGAUGUGGUGUUGGCUACUGAUGAUUUGUAUGUUAAGAGAUAUGAGAGGGGUUGUAUUACUUUUGGUAAACCUGUUAUAUGGUUAAGCCAUGAGAAAGCUUCCCUCAAUUCUUUAACAUAUUUUAAUAGACCUUCAUUGGUUGAUGAUAAUAAAUUUGAUGUUUUAAAAGUGGAUGAUGUUG-----ACGAUGGUGGUGA------CAGCUCAGA------------------------------------------------------------------------GAGUGGUGCCAAAGA------------------------------------------------------------------------AACCAAAGAAAUCAACAUUAUUAAGUUAAGUGGUGUUAAAAAACCAUUUAAGGUUGAAGAUAGUGUCAUUGUUAAUGAUGAUACUAGUGAAACCAAAUAUGUUAAGAGUUUGUCUAUUGUUGAUGUGUAUGAUAUGUGGCUUACAGGUUGUAAGUAUGUUGUUAGAACUGCUAAUGCUUUGAGCAGAGCAGUUAACGUACCUACAAUACGUAAGUUUAUAAAAUUUGGUAUGACUCUUGUUAGUAUACCAAUUGAUUUGUUAAAUUUAAGAGAGAUUAAGCCUGCUGUUAAUGUGGUUAAAGCUGUGCGAAAUAAAAUUUCUGUAUGCUUUAAUUUUAUUAAAUGGCUUUUUGUCUUAUUAUUUGGCUGGAUUAAAAUAUCCGCUGAUAAUAAAGUAAUCUACACCACAGAAAUUGCAUCAAAGCUUACGUGUAAGCUUGUAGCUUUAGCUUUUAAAAAUGCAUUUUUGACAUUUAAGUGGAGUAUGGUUGCUAGAGGUGCUUGCAUUAUAGCGACUAUAUUUCUAUUGUGGUUUAAUUUUAUAUAUGCCAAUGUAAUUUUUAGUGAUUUUUAUUUGCCUAAAAUCGGUUUCUUGCCGACUUUUGUUGGUAAGAUUGCACAGUGGAUUAAGAACACUUUUAGUCUUGUAACUAUUUGUGAUCUAUAUUCCAUGCAGGAUGUGGGUUUUAAGAAUCAGUAUUGUAAUGGAAGUAUUGCAUGUCAGUUCUGCUUGGCAGGAUUUGAUAUGUUAGAUAAUUAUAAAGCCAUUGAUGUAGUACAGUAUGAAGCUGAUAGGAGAGCAUUUGUUGAUUAUACAGGUGUGUUAAAGAUUGUCAUUGAAUUGAUAGUUAGUUACGCCCUGUAUACGGCAUGGUUUUAUCCAUUGUUUGCCCUUAUCAGUAUUCAGAUCUUGACCACUUGGCUGCCUGAGCUUUUUAUGCUUAGUACAUUACAUUGGAGUUUUAGGUUGCUGGUGGCUUUAGCUAAUAUGUUACCAGCACAUGUGUUUAUGAGGUUUUAUAUUAUUAUUGCCUCUUUUAUUAAGCUCUUUAGCUUGUUUAGGCAUGUUGCCUAUGGUUGUAGUAAAUCUGGUUGUUUGUUUUGUUACAAGAGGAAUCGUAGUCUACGUGUUAAAUGUAGUACUAUCGUUGGUGGCAUGAUACGCUAUUACGAUGUUAUGGCUAAUGGUGGCACUGGCUUUUGUUCAAAACAUCAAUGGAAUUGCAUUGAUUGUGAUUCUUAUAAACCAGGUAAUACUUUUAUUACUGUUGAGGCCGCUCUUGAUCUAUCUAAGGAAUUGAAACGGCCCAUUCAGCCUACAGAUGUUGCUUAUCAUACGGUUACUGAUGUUAAGCAAGUUGGUUGUUCUAUGCGCUUGUUCUAUGAUCGUGAUGGACAGCGCACAUAUGAUGAUGUUAAUGCUAGUUUGUUUGUGGAUUAUAGUAAUUUGCUACAUUCUAAGGUUAAGAGUGUGCCUAAUAUGCAUGUUGUGGUAGUGGAAAAUGAUGCUGAUAAAGCCAAUUUUCUGAAUGCUGCUGUAUUUUAUGCACAGUCUUUGUUUAGACCUAUUUUAAUGGUUGAUAAAAAUCUGAUAACUACUGCUAACACUGGUACGUCUGUUACAGAAACUAUGUUUGAUGUUUAUGUGGAUACAUUUUUGUCUAUGUUUGAUGUGGAUAAAAAGAGUCUUAAUGCUUUAAUAGCAACUGCGCAUUCUUCUAUAAAACAGGGUACGCAGAUUUAUAAAGUUUUGGAUACCUUUUUAAGCUGUGCUCGUAAAAGUUGUUCUAUUGAUUCAGAUGUUGAUACUAAGUGUUUAGCUGAUUCUGUCAUGUCUGCUGUAUCGGCAGGUCUUGAAUUGACGGAUGAAAGUUGUAAUAACUUGGUGCCAACAUAUUUGAAGAGUGACAACAUUGUGGCAGCUGAUUUAGGUGUUCUGAUUCAAAAUUCUGCAAAGCAUGUGCAGGGUAAUGUUGCUAAAAUAGCUGGUGUUUCCUGUAUAUGGUCUGUGGAUGCUUUUAAUCAGUUUAGUUCUGAUUUCCAGCAUAAAUUGAAGAAAGCAUGUUGUAAAACUGGUUUGAAACUGAAGCUUACUUAUAAUAAGCAGAUGGCUAAUGUCUCUGUUUUAACUACACCCUUUAGUCUUAAAGGGGGUGCAGUUUUUAGUUAUUUUGUUUAUGUGUGUUUUGUGUUGAGUUUGGUCUGUUUUAUUGGACUGUGGUGCUUAAUGCCCACUUACACAGUACACAAAUCAGAUUUUCAGCUUCCCGUUUAUGCCAGUUAUAAAGUUUUAGAUAAUGGUGUUAUUAGAGAUGUUAGCGUUGAAGAUGUUUGUUUCGCUAACAAAUUUGAACAAUUUGAUCAAUGGUAUGAGUCUACAUUUGGUCUAAGUUAUUAUAGUAACAGUAUGGCUUGUCCCAUUGUUGUUGCUGUAAUAGAUCAGGAUUUUGGCUCUACAGUGUUUAAUGUCCCUACCAAAGUGUUACGAUAUGGUUAUCAUGUGUUGCACUUUAUUACACAUGCACUUUCUGCUGAUGGAGUGCAGUGUUAUACGCCACAUAGUCAAAUAUCGUAUUCUAAUUUUUAUGCUAGUGGCUGUGUGCUUUCCUCUGCUUGCACUAUGUUUACAAUGGCCGAUGGUAGUCCACAACCUUAUUGUUAUACAGAGGGGCUUAUGCAAAAUGCUUCUCUGUAUAGUUCAUUGGUACCUCACGUGCGGUAUAAUCUUGCUAAUGCUAAAGGUUUUAUCCGUUUUCCAGAAGUGUUGCGAGAAGGGCUUGUACGUAUCGUGCGUACUCGUUCUAUGUCGUAUUGCAGAGUUGGAUUAUGUGAGGAAGCUGAUGAGGGUAUAUGCUUUAAUUUUAAUGGUUCUUGGGUGCUUAAUAAUGAUUAUUAUAGAUCAUUGCCUGGGACCUUUUGUGGUAGAGAUGUUUUUGAUUUAAUUUAUCAGCUAUUUAAAGGUUUAGCACAGCCUGUGGAUUUUUUGGCAUUGACUGCUAGUUCCAUUGCUGGUGCUAUACUCGCUGUAAUUGUUGUUUUGGUGUUUUAUUACCUAAUAAAGCUUAAACGUGCUUUUGGUGAUUACACCAGUGUUGUUUUUGUUAACGUGAUUGUGUGGUGUGUAAAUUUUAUGAUGCUUUUUGUGUUUCAAGUUUACCCCAUACUUUCUUGUGUAUAUGCUAUUUGUUAUUUUUAUGCCACGCUUUAUUUCCCUUCGGAGAUAAGUGUGAUAAUGCACUUACAAUGGCUAGUUAUGUAUGGCACUAUUAUGCCUUUAUGGUUUUGUUUGCUAUAUAUAGCUGUUGUUGUUUCAAAUCAUGCUUUUUGGGUAUUUUCUUACUGCAGAAAGCUUGGUACUUCUGUUCGUAGUGAUGGUACAUUUGAAGAAAUGGCUCUCACUACUUUUAUGAUUACAAAAGAUUCUUAUUGUAAGCUUAAGAAUUCUUUGUCUGAUGUUGCUUUUAAUAGAUAUUUGAGUUUGUAUAAUAAAUAUAGGUAUUACAGCGGUAAAAUGGAUACUGCUGCAUAUAGGGAGGCUGCUUGCUCUCAGUUGGCUAAAGCAAUGGACACAUUUACCAAUAAUAAUGGUAGUGAUGUGCUUUACCAACCGCCUACUGCUUCCGUCUCAACUUCAUUCUUGCAAUCUGGUAUUGUGAAAAUGGUAAAUCCUACUUCUAAGGUAGAACCAUGUGUUGUCAGUGUUACCUAUGGUAAUAUGACAUUGAAUGGUUUAUGGUUGGAUGACAAGGUCUACUGUCCCAGACAUGUAAUAUGUUCUGCUUCAGAUAUGACUAAUCCAGAUUAUACAAAUUUGUUGUGUAGAGUAACAUCAAGUGAUUUUACUGUAUUGUUUGAUCGUCUAAGCCUUACAGUGAUGUCUUAUCAAAUGCGGGGUUGUAUGCUUGUUCUUACAGUGACCCUGCAAAAUUCUCGUACGCCAAAAUAUACAUUUGGUGUGGUUAAACCUGGUGAGACUUUUACUGUUUUAGCUGCUUAUAACGGCAAACCACAAGGAGCCUUUCAUGUAACUAUGCGUAGUAGUUAUACCAUUAAGGGUUCCUUUUUAUGCGGAUCUUGUGGAUCUGUUGGUUAUGUAAUAAUGGGUGAUUGUGUUAAAUUUGUUUAUAUGCAUCAAUUGGAGCUUAGUACUGGUUGUCAUACUGGUACUGACUUCAAUGGGGAUUUUUAUGGUCCUUAUAAGGAUGCUCAGGUUGUUCAGUUGCUCAUUCAGGAUUAUAUACAAUCUGUUAAUUUUGUAGCAUGGCUUUAUGCUGCUAUACUUAACAAUUGUAAUUGGUUUGUACAAAGUGAUAAGUGUUCUGUAGAAGAUUUUAAUGUGUGGGCUCUGUCCAAUGGAUUUAGCCAAGUUAAAUCUGACCUUGUUAUAGAUGCUUUAGCUUCUAUGACUGGUGUGUCUUUGGAAACACUGUUGGCUGCUAUUAAGCGUCUUAAGAAUGGUUUCCAAGGACGUCAGAUUAUGGGUAGUUGCUCUUUUGAGGAUGAAUUGACACCUAGCGAUGUUUAUCAACAACUCGCUGGUAUCAAGUUACAAUCAAAACGCACUAGAUUGUUUAAAGGCACUGUUUGUUGGAUUAUGGCUUCUACAUUUUUGUUUAGUUGCAUAAUUACAGCAUUUGUGAAAUGGACUAUGUUUAUGUAUGUAACUACUAAUAUGUUUAGUAUUACGUUUUGUGCACUUUGUGUUAUAAGUUUGGCCAUGUUGUUGGUUAAGCAUAAGCAUCUUUAUUUGACUAUGUAUAUAACUCCUGUGCUUUUUACACUGUUGUAUAACAACUAUUUGGUUGUGUACAAGCAUACAUUUAGAGGCUAUGUCUAUGCAUGGCUAUCAUAUUAUGUUCCAUCAGUUGAGUACACUUAUACUGAUGAAGUUAUUUAUGGCAUGUUAUUGCUUGUAGGAAUGGUCUUUGUUACAUUACGUAGCAUUAACCAUGAUUUGUUUUCUUUUAUAAUGUUUGUUGGUCGUUUGAUUUCUGUUUUCUCUUUGUGGUACAAGGGUUCUAACUUAGAGGAAGAAAUUCUUCUUAUGUUGGCUUCCCUUUUUGGUACUUACACAUGGACAACAGUUUUAUCUAUGGCUGUAGCAAAGGUUAUUGCUAAGUGGGUUGCUGUGAAUGUCUUGUAUUUCACAGAUAUACCUCAAAUUAAGAUAGUGCUUUUGUGCUAUUUGUUUAUUGGUUAUAUUAUUAGCUGUUAUUGGGGCUUGUUUUCCUUGAUGAACAGUUUGUUUAGAAUGCCUUUGGGUGUUUAUAAUUAUAAAAUUUCAGUACAGGAAUUAAGAUAUAUGAAUGCUAAUGGAUUGCGCCCUCCUAAGAAUAGUUUUGAAGCCCUUAUGCUUAAUUUUAAGCUGUUGGGUAUUGGAGGUGUUCCAAUCAUUGAAGUAUCUCAAUUUCAAUCAAAAUUGACUGAUGUCAAAUGUGCUAAUGUCGUCUUGCUUAAUUGCUUGCAACAUUUGCAUGUUGCUUCUAAUUCUAAGUUGUGGCAUUAUUGUAGCACUUUGCACAAUGAAAUACUUGCCACUUCGGAUCUGAGUGUUGCUUUUGAAAAGCUUGCUCAGUUAUUAAUUGUUUUGUUUGCUAAUCCAGCUGCUGUGGAUAGCAAGUGCCUGACUAGUAUUGAAGAAGUUUGCGAUGAUUACGCAAAGGACAAUACUGUUUUGCAGGCUUUACAGAGUGAAUUUGUUAAUAUGGCUAGCUUCGUUGAAUAUGAAGUUGCUAAGAAAAAUCUUGAUGAGGCGCGUUUUAGUGGUUCUGCUAAUCAACAGCAGUUAAAACAGCUAGAGAAAGCCUGUAAUAUUGCUAAAUCUGCUUAUGAACGCGACCGUGCUGUAGCAAAAAAGUUGGAGCGUAUGGCUGAUUUGGCUCUCACUAAUAUGUAUAAAGAAGCUAGAAUUAAUGAUAAGAAGAGUAAGGUUGUUUCUGCCUUGCAAACUAUGCUUUUUAGUAUGGUGCGUAAGUUAGAUAAUCAAGCUCUGAAUUCAAUAUUAGAUAACGCUGUGAAGGGUUGUGUACCAUUGAAUGCAAUACCUUCAUUGGCAGCAAAUACUCUGAAUAUAAUUGUACCAGAUAAAAGUGUUUAUGACCAGGUAGUUGAUAAUGUCUAUGUUACCUAUGCGGGUAAUGUAUGGCAGAUUCAAACUAUCCAGGAUUCAGAUGGUACAAAUAAGCAGUUGAAUGAGAUAUCUGAUGAUUGUAACUGGCCACUAGUUAUUAUUGCAAAUCGGUAUAAUGAGGUAUCUGCUACUGUUUUGCAAAAUAAUGAAUUAAUGCCUGCUAAGUUGAAAAUUCAGGUUGUUAAUAGUGGUCCAGAUCAGACUUGUAAUACACCUACUCAAUGUUACUAUAAUAAUAGUAACAAUGGGAAGAUUGUUUAUGCUAUACUUAGUGAUGUUGAUGGUCUUAAGUAUACAAAAAUUCUUAAAGAUGAUGGCAAUUUUGUUGUUUUGGAGUUAGAUCCUCCUUGUAAAUUUACUGUUCAAGAUGCUAAAGGUCUUAAAAUUAAGUACCUUUAUUUUGUAAAAGGUUGUAACACACUAGCAAGAGGCUGGGUUGUUGGUACAAUUUCUUCUACAGUUAGAUUGCAAGCUGGAACUGCUACUGAAUAUGCUUCCAACUCAUCUAUAUUGUCUUUAUGUGCGUUUUCUGUAGAUCCUAAGAAAACGUAUUUAGAUUUUAUACAACAAGGAGGAACACCUAUUGCCAAUUGUGUUAAAAUGUUGUGUGACCAUGCUGGUACCGGUAUGGCCAUUACUGUUAAACCCGAUGCUACCACUAGUCAGGAUUCAUAUGGUGGUGCGUCUGUUUGUAUAUAUUGCCGCGCACGAGUUGAACACCCAGAUGUUGAUGGGUUGUGCAAAUUACGCGGCAAGUUUGUACAAGUGCCUGUAGGUAUAAAAGAUCCUGUGUCUUAUGUUUUGACACAUGAUGUUUGUCGAGUUUGUGGAUUUUGGCGGGAUGGAAGUUGUUCAUGUGUUAGCACUGACACUACUGUUCAAUCAAAAGAUACUAAUUUUUUAAACGGGUUCGGGGUACGAGUGUAGAUGCCCGUCUCGUACCCUGCGCCAGUGGUUUAUCUACUGAUGUACAAUUAAGGGCAUUUGAUAUUUACAAUGCUAGUGUUGCUGGCAUUGGUUUACAUUUAAAAGUUAAUUGUUGCCGUUUUCAGCGUGUUGAUGAGAACGGUGAUAAAUUAGAUCAGUUCUUUGUUGUUAAGAGGACAGAUCUGACUAUAUAUAAUAGAGAGAUGAAAUGCUAUGAGCGUGUAAAAGAUUGUAAGUUUGUGGCUGAACACGAUUUCUUUACAUUUGAUGUAGAAGGUAGUCGUGUGCCACACAUUGUACGCAAGGAUUUAACAAAGUAUACUAUGUUGGAUCUUUGCUAUGCAUUGCGACAUUUUGAUCGCAAUGAUUGCAUGCUGCUUUGUGACAUUCUCUCUAUAUAUGCUGGUUGUGAACAAUCCUACUUUACUAAGAAGGAUUGGUAUGAUUUUGUUGAAAAUCCUGAUAUUAUUAAUGUGUAUAAAAAGCUAGGACCUAUUUUUAAUAGAGCCCUAGUUAGCGCUACUGAGUUUGCGGACAAAUUGGUGGAGGUAGGCUUAGUAGGCGUUUUAACACUUGAUAAUCAAGAUUUAAAUGGUAAAUGGUAUGAUUUUGGUGACUAUGUUAUUGCAGCCCCAGGAUGUGGUGUUGCUAUAGCAGAUUCUUAUUAUUCUUAUAUCAUGCCUAUGCUGACCAUGUGUCAUGCAUUGGAUUGCGAAUUGUAUGUGAAUAAUGCUUAUAGACUAUUUGAUCUUGUACAGUAUGAUUUUACUGAUUACAAGCUUGAAUUGUUUAAUAAGUAUUUUAAGCACUGGAGUAUGCCAUAUCAUCCUAACACUGUUGAUUGUCAGGAUGAUCGGUGUAUUAUACAUUGUGCUAAUUUUAACAUACUUUUUAGUAUGGUUUUACCUAAUACAUGUUUUGGGCCUCUUGUUAGGCAAAUUUUUGUGGAUGGUGUGCCUUUUGUUGUUUCAAUUGGCUACCAUUAUAAAGAACUUGGUAUUGUGAUGAAUAUGGAUGUGGAUACACAUCGUUAUCGCUUGUCUUUAAAAGACUUGCUUUUAUAUGCUGCUGAUCCAGCUUUGCAUGUAGCUUCUGCUAGUGCAUUGUAUGAUUUACGCACUUGCUGUUUUAGUGUUGCCGCUAUAACAAGCGGUGUAAAAUUUCAAACAGUUAAACCUGGUAAUUUUAAUCAGGAUUUUUAUGAUUUUGUUUUAAGUAAAGGCCUGCUUAAAGAGGGUAGCUCAGUUGAUCUGAAGCACUUUUUCUUUACACAGGAUGGUAAUGCUGCUAUUACUGAUUAUAAUUAUUAUAAGUAUAAUUUGCCCACCAUGGUGGACAUUAAGCAGUUGUUGUUUGUUUUGGAAGUUGUUUAUAAGUAUUUUGAGAUUUAUGAUGGUGGGUGUAUACCGGCAUCACAAGUCAUUGUUAAUAAUUAUGAUAAGAGUGCUGGCUAUCCAUUUAACAAAUUUGGAAAAGCCAGGCUCUAUUAUGAAGCAUUAUCAUUUGAGGAACAGGAUGAAAUUUACGCUUAUACUAAGCGUAAUGUCCUGCCAACACUUACUCAAAUGAAUUUGAAAUAUGCUAUUAGUGCUAAGAAUAGAGCCCGCACUGUUGCUGGUGUUUCCAUACUUAGUACUAUGACUGGCAGAAUGUUUCAUCAAAAAUGUUUGAAAAGUAUAGCAGCUACACGUGGUGUUCCUGUAGUUAUAGGCACCACUAAAUUUUAUGGUGGCUGGGAUGAUAUGUUACGCCGCCUUAUUAAAGAUGUUGACAAUCCUGUACUUAUGGGUUGGGAUUAUCCUAAGUGUGAUCGUGCUAUGCCAAACCUACUACGUAUUGUUAGUAGUUUGGUAUUAGCCCGAAAACAUGAGACAUGUUGUUCGCAAAGCGAUAGGUUUUAUCGACUUGCGAAUGAAUGCGCACAAGUUUUGAGUGAAAUUGUUAUGUGUGGUGGCUGUUAUUAUGUUAAGCCUGGUGGCACUAGUAGUGGUGAUGCAACUACUGCUUUUGCUAAUUCAGUCUUUAACAUAUGUCAAGCUGUUUCAGCCAAUGUAUGUGCCUUAAUGUCAUGCAAUGGCAAUAAGAUUGAAGAUCUUAGUAUACGUGCUCUUCAGAAGCGCUUAUACUCACAUGUGUAUAGAAGUGAUAAGGUUGAUUCAACCUUUGUCACAGAAUAUUAUGAAUUUUUAAAUAAGCAUUUUAGUAUGAUGAUUUUGAGUGAUGAUGGGGUUGUGUGUUAUAAUUCUGAUUAUGCGUCCAAAGGGUAUAUUGCUAAUAUAAGUGCCUUUCAACAGGUAUUAUAUUAUCAAAAUAACGUUUUUAUGUCAGAAUCCAAAUGUUGGGUUGAACAUGACAUAAAUAAUGGACCUCAUGAAUUCUGUUCACAACACACAAUGCUUGUAAAGAUGGAUGGUGACGAUGUCUACCUUCCAUAUCCUAAUCCUAGUCGUAUAUUAGGAGCUGGAUGUUUUGUAGAUGAUUUGUUAAAGACUGAUAGUGUUCUUUUAAUAGAACGAUUUGUAAGUCUUGCAAUAGAUGCUUAUCCACUUGUGUAUCAUGAAAAUGAAGAAUACCAAAAGGUUUUUCGUGUUUAUUUGGCGUAUAUAAAGAAGUUGUACAAUGACCUGGGUAAUCAGAUCUUGGAUAGCUACAGUGUUAUUUUAAGUACUUGUGAUGGACAAAAGUUCACUGAUGAGUCCUUUUACAAGAACAUGUAUUUAAGAAGUGCAGUUAUGCAGAGUGUUGGAGCUUGCGUGGUCUGCUCUUCUCAAACAUCAUUACGUUGUGGCAGUUGCAUCAGAAAGCCUCUUCUUUGCUGCAAGUGUUGUUAUGAUCAUGUUAUGGCGACUGAUCAUAAAUAUGUCUUGAGUGUUUCACCAUAUGUGUGUAAUGCACCAGGAUGUGAUGUAAAUGAUGUUACCAAAUUGUAUCUAGGUGGUAUGUCAUAUUAUUGUGAAGACCAUAAGCCACAAUAUUCAUUCAAGUUGGUAAUGAAUGGUCUGGUUUUUGGUCUAUAUAAACAAUCUUGUACAGGAUCUCCGUACAUAGACGAUUUUAAUCGUAUAGCUAGUUGUAAAUGGACCGAUGUGGAUGAUUACAUACUAGCUAAUGAAUGUACAGAGCGCUUGAAAUUGUUUGCUGCAGAAACGCAAAAGGCAACCGAGGAAGCCUUUAAGCAGAGUUAUGCAUCAGCAACAAUACAAGAGAUUGUUAGUGAGCGCGAAUUGAUUCUCUCUUGGGAGAUUGGAAAAGUUAAGCCACCACUUAAUAAAAAUUAUGUUUUUACUGGCUACCAUUUUACUAAAAAUGGUAAGACAGUUUUAGGUGAGUAUGUUUUUGAUAAGAGUGAGUUGACUAAUGGUGUGUAUUAUCGCGCCACAACCACUUAUAAGCUAUCUGUAGGAGAUGUUUUUGUUUUAACCUCUCAUUCAGUAGCUAAUUUAAGUGCUCCUACGCUUGUUCCGCAGGAGAAUUAUAGUAGUAUUAGAUUUGCUAGUGUUUAUAGUGUGCUUGAGACGUUUCAGAACAAUGUUGUUAAUUAUCAACACAUUGGUAUGAAACGUUACUGCACCGUGCAAGGACCUCCUGGUACAGGGAAGUCACAUCUUGCUAUUGGUCUUGCUGUAUUCUAUUGUACAGCACGUGUUGUAUACACAGCGGCCAGCCAUGCAGCUGUUGACGCAUUGUGUGAAAAAGCAUAUAAAUUUUUGAAUAUAAAUGAUUGCACUCGUAUUGUUCCGGCCAAGGUCAGGGUGGAGUGCUAUGAUAAGUUUAAAAUUAAUGACACCACUCGUAAGUAUGUGUUUACUACCAUAAAUGCAUUACCUGAGAUGGUGACUGAUAUUGUUGUUGUAGAUGAAGUUAGUAUGCUUACCAAUUAUGAGCUUUCUGUUAUUAAUGCUCGUAUUCGCGCUAAGCAUUAUGUUUAUAUUGGUGAUCCUGCUCAAUUGCCAGCACCACGUGUGUUAUUGAGCAAGGGUACACUUGAACCUAAAUAUUUUAACACUGUUACUAAGCUCAUGUGUUGCUUAGGGCCAGACAUUUUUCUUGGUACAUGUUAUAGAUGUCCUAAGGAAAUCGUUGAUACAGUGUCCGCCUUGGUUUAUGAAAAUAAGCUUAAGGCUAAGAAUGAGAGUAGUUCAUUGUGUUUUAAGGUCUAUUAUAAGGGCGUUACAACACAUGAAAGUUCUAGUGCUGUAAAUAUGCAGCAGAUUUAUUUGAUUAAUAAGUUUUUGAAGGCUAACCCUUUGUGGCAUAAAGCUGUUUUUAUUAGCCCAUAUAAUAGUCAGAACUUUGCAGCUAAGCGUGUUUUGGGUUUACAAACCCAAACCGUGGAUUCUGCUCAAGGUUCUGAAUAUGAUUAUGUUAUAUAUUCACAGACUGCAGAAACAGCGCAUUCUGUAAAUGUUAAUCGCUUCAAUGUUGCUAUUACUCGAGCCAAGAAAGGUAUUCUUUGUGUUAUGAGUAAUAUGCAGUUGUUUGAAGCAUUACAGUUUACUACAUUGACCUUAGAUAAAGUGCCACAGGCCGUCGAAACUAAAGUUCAAUGUAGUACUAAUUUAUUUAAAGAUUGUAGCAAGAGUUAUAGCGGUUAUCACCCAGCUCAUGCUCCUUCAUUUUUGGCAGUAGAUGACAAAUAUAAGGCAACUGGCGAUUUAGCCGUGUGUCUUGGUAUUGGUGAUUCUGCUGUUACAUAUUCAAGAUUAAUAUCACUCAUGGGUUUUAAAUUGGAUGUUACCCUUGAUGGGUAUUGUAAGCUUUUUAUAACUAAAGAAGAAGCUGUUAAACGCGUGCGUGCCUGGGUUGGCUUUGAUGCUGAAGGUGCUCAUGCCACGCGUGAUAGCAUUGGGACAAAUUUCCCACUUCAAUUAGGAUUUUCCACAGGAAUUGAUUUUGUUGUGGAAGCCACUGGUUUGUUUGCUGAUAGAGAUGGUUACAGCUUUAAAAAGGCUGUGGCGAAAGCUCCUCCUGGUGAACAAUUUAAGCACCUCAUCCCUUUGAUGACGAGAGGUCAUCGCUGGGAUGUUGUUAGACCUAGAAUAGUACAAAUGUUUGCAGAUCAUUUAAUUGAUCUGUCUGAUUGUGUUGUGCUAGUUACAUGGGCAGCCAACUUUGAGCUCACUUGUCUCCGCUACUUUGCAAAAGUAGGGCGUGAGAUUUCUUGUAAUGUAUGCACUAAACGUGCCACAGUUUACAAUUCUAGAACUGGUUACUAUGGUUGUUGGCGCCAUAGUGUUACAUGUGAUUACUUGUAUAAUCCACUUAUUGUUGAUAUUCAACAGUGGGGAUAUAUUGGUUCUUUAUCAAGUAAUCAUGAUUUAUAUUGUAGUGUCCAUAAAGGAGCACAUGUUGCUUCCUCUGAUGCUAUAAUGACACGGUGUUUGGCCGUUUAUGAUUGCUUUUGCAAUAAUAUUAAUUGGAAUGUGGAGUAUCCCAUCAUUUCAAAUGAGUUAAGUAUUAAUACCUCUUGUAGGGUCUUGCAGCGUGUGAUUCUUAAAGCUGCCAUGCUCUGCAACAGAUAUACUUUGUGUUAUGAUAUUGGCAACCCAAAAGCGAUUGCCUGUGUCAAAGAUUUUGAUUUUAAGUUCUAUGAUGCCCAACCAAUUGUUAAGUCUGUUAAGACUCUUUUGUAUUCUUUUGAGGCACAUAAGGACUCUUUUAAAGACGGUUUGUGUAUGUUUUGGAACUGUAAUGUGGAUAAGUAUCCACCGAAUGCAGUUGUAUGUAGAUUUGACACUAGAGUGUUGAAUAAUUUAAAUCUUCCUGGCUGUAAUGGAGGUAGUUUGUAUGUUAAUAAACAUGCAUUCCACACUAAACCCUUUGCUAGGGCAGCCUUUGAGCAUUUGAAGCCUAUGCCAUUCUUCUAUUAUUCAGAUACGCCUUGUGUGUAUAUGGAUGGCAUGGAUGCUAAGCAGGUUGAUUAUGUACCUUUGAAAUCUGCCACGUGCAUCACAAGAUGCAAUUUAGGUGGUGCAGUUUGUUUAAAACAUGCUGAAGAGUAUCGUGAGUACUUAGAGUCUUACAAUACAGCUACUACAGCAGGUUUUACUUUUUGGGUCUAUAAGACAUUUGAUUUUUAUAAUUUGUGGAAUACGUUCACCAAGCUACAAAGCUUGGAGAAUGUUGUAUAUAAUUUAGUCAAGACUGGUCAUUAUACAGGACAGGCUGGUGAAAUGCCUUGUGCCAUUAUAAAUGAUAAAGUUGUGGCUAAGAUCGAUAAGGAGGAUGUUGUCAUUUUUAUUAAUAAUACAACAUACCCUACUAAUGUGGCCGUUGAAUUAUUUGCCAAGCGCAGUGUUCGACACCACCCAGAGCUUAAGCUCUUUAGAAAUUUAAAUAUAGACGUGUGUUGGAAGCACGUCAUUUGGGAUUAUGCUAGAGAAAGUAUAUUUUGCAGUAAUACCUAUGGUGUCUGCAUGUAUACAGAUUUAAAGUUCAUUGAUAAAUUGAAUGUCCUUUUUGAUGGUCGUGAUAAUGGUGCUCUUGAAGCUUUUAAACGUUCUAAUAAUGGCGUUUACAUUUCCACGACAAAAGUUAAGAGUCUUUCGAUGAUAAGAGGUCCACCGCGUGCUGAAUUAAAUGGCGUAGUGGUGGACAAGGUUGGAGACACUGAUUGUGUGUUUUAUUUUGCUGUGCGUAAAGAAGGUCAGGAUGUCAUCUUCAGCCAAUUCGACAGCCUGGGAGUCAGCUCUAACCAGAGCCCACAAGGUAAUCUGGGGAGUAAUGGUAAACCCGGUAAUGUCGGUGGUAAUGAUGCUCUGUCAAUCUCUACUAUCUUUACACAAAGCCGUGUUAUUAGCUCUUUUACAUGUCGUACUGAUAUGGAAAAAGAUUUUAUAGCUUUAGAUCAAGAUGUGUUUAUUCAGAAGUAUGGUUUGGAGGACUAUGCCUUUGAACACAUUGUUUAUGGUAACUUCAACCAGAAGAUUAUUGGUGGUUUGCAUUUGUUAAUAGGCUUGUACCGAAGACAGCAAACUUCCAAUCUGGUUGUUCAGGAGUUUGUUUCAUAUGACUCCAGCAUACACUCUUAUUUUAUCACUGACGAGAAGAGUGGUGGUAGUAAGAGUGUUUGCACUGUUAUAGAUAUUUUGUUGGAUGAUUUUGUGGCUCUUGUUAAGUCACUUAAUCUUAAUUGUGUGAGUAAGGUUGUUAAUGUUAAUGUUGAUUUUAAAGAUUUUCAGUUUAUGCUUUGGUGUAACGAUGAGAAAGUUAUGACUUUCUAUCCUCGUUUGCAAGCUGCAUCUGACUGGAAGCCUGGUUAUUCUAUGCCUGUAUUAUAUAAGUAUUUGAAUUCUCCAAUGGAAAGAGUUAGUCUCUGGAAUUAUGGGAAGCCAGUUACUUUGCCUACAGGCUGUAUGAUGAAUGUUGCUAAGUAUACUCAGUUAUGUCAAUAUCUGAAUACUACAACAUUAGCUGUACCUGUUAAUAUGCGAGUUUUGCAUUUAGGUGCAGGUUCAGAAAAAGGAGUAGCACCGGGUUCUGCAGUUCUUAGGCAGUGGUUGCCUGCUGGUACUAUUCUUGUAGAUAACGAUUUAUACCCAUUUGUUAGUGACAGUGUCGCUACAUAUUUUGGGGAUUGUAUAACUUUACCCUUUGAUUGUCAAUGGGAUUUGAUAAUUUCUGAUAUGUAUGACCCUAUUACUAAGAACAUAGGGGAGUACAAUGUGAGUAAAGAUGGUUUCUUUACAUACAUUUGUCAUAUGAUUCGAGACAAGUUAGCUCUGGGUGGCAGUGUUGCUAUAAAAAUAACAGAGUUUUCUUGGAAUGCAGAAUUAUAUAAGUUAAUGGGGUAUUUUGCAUUUUGGACUGUGUUUUGCACAAAUGCAAAUGCUUCUUCUAGUGAAGGAUUUUUAAUUGGCAUAAAUUAUUUGUGUAAGCCCAAGGUUGAGAUAGAUGGAAAUGUUAUGCAUGCCAAUUAUUUGUUUUGGAGAAAUUCCACAGUUUGGAACGGGGGUGCUUAUAGCCUGUUUGAUAUGGCUAAAUUCCCGCUUAAGUUGGCUGGUACUGCCGUAAUAAAUUUAAGAGCAGACCAGAUUAAUGAUAUGGUUUAUUCCCUUCUUGAAAAGGGUAAACUACUUAUUAGAGAUACAAAUAAAGAAGUUUUCGUUGGUGACAGUUUGGUUAAUGUAAUCUAAACUU----UAAAAAUGGCUG------UCGCUUAUGCAGACAAGCCUAAUCAUUUUAUCAAUUUUCCACUUACCCAUUUUCAGGGUUUUGUGUUAAAUUAUAAAGGUUUACAAUUUCAAAUUCUCGAUGAAGGAGUGGAUUGUAAAAUACAAACAGCGCCACACAUUAGUCUUACUAUGCUGGACAUACAGCCUGAAGACUAUAAAAGUGUUGAUGUCGCUAUUCAAGAAGUUAUUGAUGAUAUGCAUUGGGGUGAUGGUUUUCAGAUUAAAUUUGAGAAUCCUCACAUCCUAGGAAGAUGCAUAGUUUUAGAUGUUAAAGGUGUAGAAGAAUUGCAUGACGAUUUAGUUAAUUACAUUCGUGAUAAAGGUUGUGUUGCUGACCAAUCCAGGAAAUGGAUUGGCCAUUGCACCAUAGCUCAACUCACGGAUGCAGCACUGUCCAUUAAGGAAAAUGUUGAUUUUAUAAACAGCAUGCAAUUCAAUUAUAAAAUCAC---------------CAUCAACCCCUCAUCACCGGCUAGACUUGAAAUAGUUAAGCUCGGUGCUGAAAAGAAAGAUGGUUUUUAUGAAACCAUAGUUAGUCACUGGAUGGGAAUUCGUUUUGAAUACACAUCACCCACUGAUAAGCUAGCUAUGAUUAUGGGUUAUUGUUGUUUAGAUGUGGUACGUAAAGAGCUAGAAGAAGGCGAUCUUCCCGAGAAUGAUGAUGAUGCUUGGUUUAAGCUAUCGUACCAUUAUGAAAACAAUUCUUGGUUCUUCCGACAUGUCUACAGGAAAAGUUUUCAUUUCCGUAAGGCUUGUCAAAAUUUAGAUUGUAAUUGUUUGGGGUUUUAUGAAUCUUCAGUUGAAGAAUAUUA--AACUCAGUGAAA--------------AUGUUUUUGCUUCCUAGAUUUAUUCUAGUUAGCUGCAUAAUUGGUAGC-----UUAGGUUUUUACAACCCUCCUACCAAUGUUGUUUCGCAUGUAAAUGGAGAUUGGUUUUUAUUUGGUGACAGUCGUUCAGAUUGUAAUCAUAUUGUUAAUAUCAACCCCCAUAAUUAUUCUUAUAUGGACCUUAAUCCUGUUCUGUGUGAUUCUGGUAAAAUAUCAUCUAAAGCUGGCAACUCCAUUUUUAGGAGUUUUCACUUUACCGAUUUUUAUAAUUACACAGGCGAAGGUCAACAAAUUAUUUUUUAUGAGGGUGUUAAUUUUACGCCUUAUCAUGCCUUUAAAUGCAACCGUUCUGGUAGUAAUGAUAUUUGGAUGCAGAAUAAAGGCUUGUUUUAUACUCAGGUUUAUAAGAAUAUGGCUGUGUAUCGCAGCCUUACUUUUGUUAAUGUACCAUAUGUUUAUAAUGGCUCCGCACAAGCUACAGCUCUUUGUAAAUCUGGUAGUUUAGUCCUUAAUAACCCUGCAUAUAUAGCUCCUCAAGCUAACUCUGGGGAUUAUUAUUAUAAGGUUGAAGCUGAUUUUUAUUUGUCAGGUUGUGACGAGUAUAUCGUACCACUUUGUAUUUUUAACGGCAAGUU---------UUUGUCGAAUAC------AAAGUAUUAUGAUGAUAGUCAAUAUUAUUUUAAUAAAGACACUGGUGUUAUUUAUGGUCUCAAUUCUACAGAAACCAUUACCA---------------CUGGUUUUGAUCUUAAUUGUUAUUAUUUAGUUUUACCCUCUGGUAAUUAUUUAGCCAUUUCAAAUGAGCUAUUGUUAACUGUUCCUACGAAAGCAAUCUGUCUUAAUAAGCGUAAGGAUUUUACGCCUGUACAGGUUGUUGAUUCGCGGUGGAACAAUGCCAGGCAGUCUGAUAACAUGACGGCGGUUGCUUGUCAACCUCCGUACUGUUAUUUUCGUAAUUCUACUACCAACUAUGUUGGUG---UUUAUGAUAUUAAUCAUGGAGAUGCUGGUUUUACUAGCAUACUUAGUGGUUUGUUAUAUAAUUCACCUUGUUUUUCGCAGCAAGGCGUUUUUAGGUAUGAUAAUGUUAGCAGUGUCUGGCCUCUCUACCCCUAUGGCAGAUGUCCCACUGCUGCUGAUAUUAAUAUCCCUGAUUUACCCAUUUGUGUGUAUGAUCCGCUACCAGUUAUUUUGCUUGGCAUUCUUUUGGGCGUUGCGAUUGUAAUUAUUGUAGUUUUGUUGUUAUAUUUUAUGGUGGAUAAUGUUACUAGGCUGCAUGAUGCUUAGACCAUAAUCUAAACAUGUUUUUGAUACUUUUAAUUUCCUUACCAACGGCUUUUGCUGUUAUAGGAGAUUUAAAGUGUACUUCAGAUACUAGUUAUAUUAAUGAUAAAGACACCGGUCCUCCUCCUAUAAGUACUGAUACUGUUGAUGUUACUAAUGGUUUGGGUACUUAUUAUGUUUUAGAUCGUGUGUAUUUAAAUACUACGUUGUUUCUUAAUGGUUAUUACCCUACUUCAGGUUCCACAUAUCGUAAUAUGGCACUGAAGGGAAGUGUACUAUUGAGCAGACUAUGGUUUAAACCACCAUUUCUUUCUGAUUUUAUUAAUGGUAUUUUUGCUAAGGUCAAAAAUACCAAGGUUAUUAAAGAUCGUGUAAUGUAUAGUGAGUUCCCUGCUAUAACUAUAGGUAGUACUUUUGUAAAUACAUCCUAUAGUGUGGUAGUACAACCACGUACAAUCAAUUCAACACAGGAUGGUUAUAAUAAAUUACAAGGUCUUUUAGAGGUCUCUGUUUGCCAGUAUAAUAUGUGCGAGUACCCACAAACGAUUUGUCAUCCUAA---CCUGGGUAAUCAUCGCAAAGAACUAUGGCAUUUGGAUACAGGUGUUGUUUCCUGUUUAUAUAAGCGUAAUUUCACAUAUGAUGUGAAUGCUGAUUAUUUGUAUUUUCAUUUUUAUCAAGAAGGUGGUACUUUUUAUGCAUAUUUUACAGACACUGGUGUUGUUACUAAGUUUUUGUUUAAUGUUUAUUUAGGCAUGGCGCUUUCACACUAUUAUGUCAUGCCUCUGACUUGUAAUAGUAAGGUUAAGAAUGGUUUUACUUUAGAAUAUUGGGUUACACCUCUCACUUCUAGACAAUAUUUACUCGCUUUCAAUCAAGAUGGUAUUAUUUUUAAUGCUGUUGAUUGUAUGAGUGAUUUUAUGAGUGAGAUUAAGUGUAAAACACAAUCUAUAGCACCACCUACUGGUGUUUAUGAAUUAAACGGUUACACUGUUCAGCCAAUCGCAGAUGUUUACCGACGUAAACUUAAUCUUCCCAAUUGCAAUAUAGAAGCUUGGCUUAAUGAUAAGUCGGUGCCCUCUCCAUUAAAUUGGGAACGUAAGACAUUUUCAAAUUGUAAUUUUAAUAUGAGCAGCCUGAUGUCUUUUAUUCAGGCAGACUCAUUUACUUGUAAUAAUAUUGAUGCUGCUAAGAUAUAUGGUAUGUGUUUUUCCAGCAUAACUAUAGAUAAGUUUGCUAUACCCAAUGGCAGGAAGGUUGACCUACAAUUGGGUAAUUUGGGCUAUUUGCAGUCAUUUAACUAUAGAAUUGAUACUACUGCAACAAGUUGUCAGUUGUAUUAUAAUUUACCUGCUGCUAAUGUUUCUGUUAGCAGGUUUAAUCCUUCUACUUGGAAUAAGAGAUUUGGUUUUAUAGAAGAUUCUGUUUUUAAGCCUCGACCUGCAGGUGUUCUU------ACUAAUCAUGAUGUAGUUUAUGCACAACACUGUUUCAAAGCUCCUAAAAAUUUCUGUCCGUGUAAAUUGAAUGGUUCG---UGUGUAGGUAGUGGUCCUGG---------------UAAAAAUAAUGGUAUAGGCACUUGUCCUGCAGGUACUAAUUAUUUAACUUGUGAUAAUUU------------------GUGCACUCCUGAUCCUAUUACAUUUAAAGCUACAGGUACUUAUAAGUGCCCCCAAACUAAAU---CUUUAGUUGGCAUAGGUGAGCACUGUUCGGGUCUUGCUGUUAAAAGUGAUUAUUGUGG------------AGGCAAUUCUUGUACUUGCCGACCACAAGCAUUUUUGGGUUGGUCUGCAGACUCUUGUUUACAAGGAGACAAGUGUAAUAUUUUUGCUAAUUUUAUUUUGCAUGAUGUUAAUAGUGGUCUUACUUGUUCUACUGAUUUACAAAAAGCUAACACAGACAUAAUUCUUGGUGUUUGUGUUAAUUAUGACCUCUAUGGUAUUUUAGGCCAAGGCAUUUUUGUUGAGGUUAAUGCGACUUAUUAUAAUAGUUGGCAGAACCUUUUAUAUGAUUCUAAUGGUAAUCUCUACGGUUUUAGAGACUACAUAACAAACAGAACUUUUAUGAUUCGUAGUUGCUAUAGCGGUCGUGUUUCUGCGGCCUUUCACGCUAACUCUUCCGAACCAGCAUUGCUAUUUCGGAAUAUUAAAUGCAACUACGUUUUUAAUAAUAGUCUUACACGACAGCUGCAACCCAUUAACUAUUUUGAUAGUUAUCUUGGUUGUGUUGUCAAUGCUUAUAAUAGUACUGCUAUUUCUGUUCAAACAUGUGAUCUCACAGUAGGUAGUGGUUACUGUGUGGAUUACUCUAAAAACAGACGAAGUCGUGGAGCGAUUACCACUGGUUAUCGGUUUACUAAUUUUGAGCCAUUUACUGUUAAUUCAGUAAACGAUAGUUUAGAACCUGUAGGUGGUUUGUAUGAAAUUCAAAUACCUUCAGAGUUUACUAUAGGUAAUAUGGAGGAGUUUAUUCAAACAAGCUCUCCUAAAGUUACUAUUGAUUGUGCUGCAUUUGUCUGUGGUGAUUAUGCAGCAUGUAAAUCACAGUUGGUUGAAUAUGGUAGUUUCUGUGAUAACAUUAAUGCCAUACUCACAGAAGUAAAUGAACUACUUGACACUACACAGUUGCAAGUAGCUAAUAGUUUAAUGAAUGGUGUUACUCUUAGCACUAAGCUUAAAGAUGGCGUUAAUUUCAAUGUAGACGACAUCAAUUUUUCCCCUGUAUUAGGUUGUCUAGGCAGCGAAUGUAGUAAAGCUUCCAGUAGA---------------------UCUGCUAUAGAGGAUUUACUUUUUGAUAAAGUAAAGUUAUCUGAUGUCGGUUUUGUUGAGGCUUAUAAUAAUUGUACAGGAGGUGCCGAAAUUAGGGACCUCAUUUGUGUGCAAAGUUAUAAAGGCAUCAAAGUGUUGCCUCCACUGCUCUCAGAAAAUCAGAUCAGUGGAUACACUUUGGCUGCCACCUCUGCUAGUCUAUUUCCUCUUUGGACAGCAGCAGCAGGUGUACCAUUUUAUUUAAAUGUUCAGUAUCGCAUUAAUGGGCUUGGUGUCACCAUGGAUGUGCUAAGUCAAAAUCAAAAGCUUAUUGCUAAUGCAUUUAACAAUGCCCUUUAUGCUAUUCAGGAAGGGUUCGAUGCAACUAAUUCUGCUUUAGUUAAAAUUCAAGCUGUUGUUAAUGCAAAUGCUGAAGCUCUUAAUAACUUAUUGCAACAACUCUCUAAUAGAUUUGGUGCUAUAAGUGCUUCUUUACAAGAAAUUCUAUCUAGACUUGAUGCUCUUGAAGCGGAAGCUCAGAUAGAUAGACUUAUUAAUGGUCGUCUUACCGCUCUUAAUGCUUAUGUUUCUCAACAGCUUAGUGAUUCUACACUGGUAAAAUUUAGUGCAGCACAAGCUAUGGAGAAGGUUAAUGAAUGUGUCAAAAGCCAAUCAUCUAGGAUAAAUUUCUGUGGUAAUGGUAAUCAUAUUAUAUCAUUAGUGCAGAAUGCUCCAUAUGGUUUGUAUUUUAUCCACUUUAGUUAUGUCCCUACUAAGUAUGUCACAGCGAGGGUUAGUCCUGGUCUGUGCAUUGCUGGUGAUAGAGGUAUAGCUCCUAAGAGUGGUUAUUUUGUUAAUGUAAAUAAUACUUGGAUGUACACUGGUAGUGGUUACUACUACCCUGAACCUAUAACUGAAAAUAAUGUUGUUGUUAUGAGUACCUGCGCUGUUAAUUAUACUAAAGCGCCGUAUGUAAUGCUGAACACUUCAAUACCCAACCUUCCUGAUUUUAAGGAAGAGUUGGAUCAAUGGUUUAAAAAUCAAACAUCAGUGGCACCAGAUUUGUCACUUGAUU------AUAUAAAUGUUACAUUCUUGGACCUACAAGUUGAAAUGAAUAGGUUACAGGAGGCAAUAAAAGUCUUAAAUCAGAGCUACAUCAAUCUCAAGGACAUUGGUACAUAUGAAUAUUAUGUAAAAUGGCCUUGGUAUGUAUGGCUUUUAAUCUGCCUUGCUGGUGUAGCUAUGCUUGUUUUACUAUUCUUCAUAUGCUGUUGUACAGGAUGUGGGACUAGUUGUUUUAAGAAAUGUGGUGGUUGUUGUGAUGAUUAUACUGGAUACCAGGA---------GUUAGUAAUCAAAACUUCACAUGACGACUAAGU---------------------------------------------------------------------------------------------------------------------------UCGUCUUUGAUUCAUUG-----------------------------------------------------------------------------------------------------------------------------------------------------------------CACUGAUCUCUUG-------------------------------------------------------------------------------------------------UUAGAUCUUUUUGCAA--------------------------------UCUAGCAUUUGUUAAAGUUCUUAAGGCCACGCCCUAUUAAUGGACAUUUGGAGACCUGAGAAGAAAUAUCUCCGUUAUAUUAACGGUUUUAAUGUCUCAGAAUUAGAAGAUGCUUGUUUUAAAUUUAACUAUCAAUUUCCUAAAGUAGGAUAUUGUAGAGUUCCUAGUCAUGCUUGGUGCCGUAAUCAAGGUAGAUUUUGUGCUACAUUCACUCUUUAUGGUAAAUCCAAACAUUAUGAUAAAUAUUUUGGAGUAAUAAAUGGUUUCACAGCAUUCGCUAAUACUGUAGAGGAUGCUGUUAACAAACUGGUUUUCUUAGCUGUUGACUUUAUUACCUGGCGCAGACAGGAGUUAAAUGUUUAUGGCUGAUGCUUAUCUUGCAGACACUGUGUGGUAUGUGGGGCAAAUAAUUUUUAUAGUUGCCAUUUGUUUAUUGGUUACAAUAGUUGUAGUGGCAUUUUUGGCAACUUUUAAAUUGUGUAUUCAACUUUGCGGUAUGUGUAAUACCUUAGUACUGUCCCCUUCUAUUUAUGUGUUUAAUAGAGGUAGGCAGUUUUAUGAGUUUUACAAUGAUG---UAAAACCACCAGUCCUUGAUGUGGAUGACGUUUAGGUAAUCCAAACAUUAUGAGUAGUAAAACU---ACACCAGCACCAGUUUAUAUCUGGACUGCUGAUGAAGCUAUUAAAUUCCUAAAGGAAUGGAAUUUUUCUUUGGGUAUUAUACUACUUUUUAUUACAAUCAUAUUGCAAUUUGGAUAUACAAGUCGCAGUAUGUUUGUUUAUGUUAUUAAGAUGAUUAUUUUGUGGCUUAUGUGGCCCCUUACUAUAAUCUUAACUAUUUUCAAUUGCGUAUACGCAUUGAAUAAUGUGUAUCUUGGCCUUUCUAUAGUUUUUACCAUAGUGGCCAUUAUUAUGUGGAUUGUGUAUUUUGUGAAUAGUAUCAGGUUGUUUAUUAGAACUGGAAGUUUUUGGAGUUUCAACCCAGAAACAAACAACUUGAUGUGUAUAGAUAUGAAAGGAACAAUGUAUGUUAGGCCGAUAAUUGAGGACUAUCAUACUCUGACGGUCACAAUAAUACGCGGCCAUCUUUACAUUCAAGGUAUAAAACUAGGUACUGGCUAUUCUUUGGCAGAUUUGCCAGCUUAUAUGACUGUUGCUAAGGUUACACACCUGUGCACAUAUAAGCGUGGUUUUCUUGACAGGAUAAGCGAUACUAGUGGUUUUGCUGUUUAUGUUAAGUCCAAAGUCGGUAAUUACCGACUGCCAUCAACCCAAAAGGGUUCUGGCAUGGACACCGCAUUGUUGAGAAAUAAUAUCUAAAUUUUAAGGAUGUCUUUUACUCCUGGUAAGCAA---UCCAGUAGUAGAGCGUCCUCUGGAAAUCGUUCUGGUAAUGGCAUCCUCAAG---------UGGGCCGAUCAGUCCGACCAGUUUAGAAAUGUUCAAACCAGGGGUAGAAGAGCUCAACCCAAGCAAACUGCUACCUCUCAGCAACCAUCAGGAGGGAAUGUUGUACCCUACUAUUCUUGGUUCUCUGGAAUUACUCAGUUUCAAAAGGGAAAGGAGUUUGAGUUUGUAGAAGGACAAGGUGUGCCUAUUGCACCAGGAGUCCCAGCUACUGAAGCUAAGGGGUACUGGUACAGACACAACAGACGUUCUUUUAAAACAGCCGAUGGCAACCAGCGUCAACUGCUGCCACGAUGGUAUUUUUACUAUCUGGGAACAGGACCGCAUGCUAAAGACCAGUACGGCACCGAUAUUGACGGAGUCUACUGGGUCGCUAGCAACCAGGCUGAUGUCAAUACCCCGGCUGACAUUGUCGAUCGGGACCCAAGUAGCGAUGAGGCUAUUCCGACUAGGUUUCCGCCUGGCACGGUACUCCCUCAGGGUUACUAUAUUGAAGGCUCAGGAAGGUCUGCUCCUAAUUCCAGAUCUACUUCGCGCACAUCCAGCAGAGCCUCUAGUGCAGGAUCGCGUAGUAGAGCCAAUUCUGGCAAUAGAACCCCUACCUCUGGUGUAACACCUGACAUGGCUGAUCAAAUUGCUAGUCUUGUUCUGGCAAAACUUGGCAAGGAUGCCACUAAACCUCAGCAAGUAACUAAGCAUACUGCCAAAGAAGUCAGACAGAAAAUUUUGAAUAAGCCCCGCCAGAAGAGGAGCCCCAAUAAACAAUGCACUGUUCAGCAGUGUUUUGGUAAGAGAGGCCCUAAUCAGAAUUUUGGUGGUGGAGAAAUGUUAAAACUUGGAACUAGUGACCCACAGUUCCCCAUUCUUGCAGAACUCGCACCCACAGCUGGUGCGUUUUUCUUUGGAUCAAGAUUAGAGUUGGCCAAAGUGCAGAAUUUAUCUGGGAAUCCUGACGAGCCCCAGAAGGAUGUUUAUGAAUUGCGCUAUAACGGCGCAAUUAGGUUUGACAGUACACUUUCAGGUUUUGAGACCAUAAUGAAGGUGCUGAAUGAGAAUUUGAAUGCCUAUCAACAACAAGAUGGUAUGAUGAAUAUGAGUCCAAAACCACA---------GCGUCAGCGUGGUCAUAAGAAUGGACAAGGAGAAAAUGAUAAUAUAAGUGUUGCAGUGCCCAAAAGCCGCGUGCAGCAAAAUAAGAGUAGAGAGUUGACUGCAGAGGACAUCAGCCUUCUUAAGAAGAUGGAUGA------------GCCCUAUA---CUGAAGACACCUCAGAAAUAUAA-GAGAAUGAACCUUAUGUCGGCAUCUGGUGGUAACCCCUCGCAGAAAAGUCGAGAUAAGGCACUCUCUAUCAGAAUGGAUGUCUUGCUGCUAUAAUAGAUAGAGAAGGUUAUAGCAGACUAUAGAUUAAUUAGUUGAAAGUUUUGUGUUGUAAUGUAUAGUGUUGGAGAAAGUG--AAAGACUUGCG------GAAGUAAUUGCCGACAAGUGCCCAA-GGGAAGAGC---CAGCAUGUUAAGUUACCACCCAGUAAUUAGUAAAUGAAUGAAGUUAAUUAUGGCCAAUUGGAAGAAUCACNNNNNNNNNNNNNNNN
>AY700211
GTATAAGAGTGATTGGCGTCCGTACGTACCCTCTCAACTCTAAAACTCTTG-TAGTTTAAATC-TAATCTAAACTTTATAAACGGCACTTCCTGCGTG---TCCATGCCCGCGGGCCTGGTCTTGTCATAGTGCTGACATTTGTAGTTCCTTGACTT--TCGTTCTCTGCCAGTGACGTGTCCATTCGGCGCCAGCAGCCCACCCATAGGTTGCATAATGGCAAAGATGGGCAAATACGGTCTCGGCTTCAAATGGGCCCCAGAATTTCCATGGATGCTTCCGAACGCATCGGAGAAGTTGGGTAACCCTGAGAGGTCAGAGGAGGATGGGTTTTGCCCCTCTGCTGCGCAAGAACCGAAAGTTAAAGGAAAAACTTTGGTTAATCACGTGAGGGTGAATTGTAGCCGGCTTCCAGCTTTGGAATGCTGTGTTCAGTCTGCCATAATCCGTGATATTTTTGTAGATGAGGATCCCCAGAAGGTGGAGGCCTCAACTATGATGGCATTGCAGTTCGGTAGTGCCGTCTTGGTTAAGCCATCCAAGCGCTTGTCTATTCAGGCATGGACTAATTTGGGTGTGCTTCCCAAAACAGCTGCCATGGGGTTGTTCAAGCGCGTCTGCCTGTGTAACACCAGGGAGTGCTCTTGTGACGCCCACGTGGCCTTTCACCTTTTTACGGTCCAACCCGATGGTGTATGCCTGGGTAATGGCCGTTTTATAGGCTGGTTCGTTCCAGTCACAGCCATACCGGAGTATGCGAAGCAGTGGTTGCAACCCTGGTCCATCCTTCTTCGTAAGGGTGGTAACAAAGGGTCTGTGACATCCGGCCACTTCCGCCGCGCTGTTACCATGCCTGTGTATGACTTTAATGTAGAGGATGCTTGTGAGGAGGTTCATCTTAACCCGAAGGGTAAGTACTCCTGCAAGGCGTATGCTCTTCTTAAGGGCTATCGCGGTGTTAAGCCCATCCTGTTTGTGGACCAGTATGGTTGCGACTATACTGGATGTCTCGCCAAGGGTCTTGAGGACTATGGCGATCTCACCTTGAGTGAGATGAAGGAGTTGTTCCCTGTGTGGCGTGACTCCTTGGATAGTGAAGTCCTTGTGGCTTGGCACGTTGATCGAGATCCTCGGGCTGCTATGCGTCTGCAGACTCTTGCTACTGTACGTTGCATTGATTATGTGGGCCAACCGACCGAGGATGTGGTGGATGGAGATGTGGTAGTGCGTGAGCCTGCTCATCTTCTCGCAGCCAATGCCATTGTTAAAAGACTCCCCCGTTTGGTGGAGACTATGCTGTATACGGATTC---------GTCCGTTACAGAATTCTGTTATAAAACCAAGCTGTGTGAATGCGGTTTTATCACGCAGTTTGGCTATGTGGATTGTTGTGGTGACACCTGCGATTTTCGTGGGTGGGTTGCCGGCAATATGATGGATGGCTTTCCATGTCCAGGGTGTACCAAAAATTATATGCCCTGGGAATTGGAGGCCCAGTCATCAGGTGTTATACCAGAAGGAGGTGTTCTATTCACTCAGAGC----ACTGATA--------CAGTGAATCGTGAGTCCTTTAAGCTCTACGGTCATGCTGTTGTGCCTTTTGGTTCTGCTGTGTATTGGAGCCCTTGCCCAGGTATGTGGCTTCCAGTAATTTGGTCTTCTGTTAAGTCATACTCTGGTTTGACTTATACAGGAGTAGTTGGTTGTAAGGCAATTGTTCAAGAGACAGACGCTATATGTCGTTCTCTGTATATGGATTATGTCCAGCACAAGTGTGGCAATCTCGAGCAGAGAGCTATCCTTGGATTGGACGATGTCTATCATAGACAGTTGCTTGTGAATAGGGGTGACTATAGTCTCCTCCTTGAGAATGTGGATTTGTTTGTTAAGCGGCGCGCTGAATTTGCTTGCAAATTCGCCAC---CTGTGGAGATGGTCTTGTACCCCTCCTACTAGATGGTTTAGTGCCCCGCAGTTATTATTTGATTAAGAGTGGTCAAGCTTTCACCTCTATGATGGTTAATTTTAGCCATGAGGTGACTGACATGTGTATGGACATGGCTTTATTGTTCATGCATGATGTTAAAGTGGCCACTAAGTATGTTAAGAAGGTTACTGGCAAACTGGCCGTGCGCTTTAAAGCGTTGGGTGTAGCCGTTGTCAGAAAAATTACTGAATGGTTTGATTTAGCCGTGGACATTGCTGCTAGTGCCGCTGGATGGCTTTGCTACCAGCTGGTAAATGGCTTATTTGCAGTGGCCAATGGTGTTATAACCTTTGTACAGGAGGTGCCTGAGCTTGTCAAGAATTTTGTTGACAAGTTCAAGGCATTTTTCAAGGTTTTGATCGACTCTATGTCGGTTTCTATCTTGTCTGGACTTACTGTTGTCAAGACTGCCTCAAATAGGGTGTGTCTTGCTGGCAGTAAGGTTTATGAAGTTGTGC------------AGAAATCT---------TTGTCTGCATATGTTATGCCTGTGGGTTGC-----------AGCGAAG----------CCACTTGTTTGGTGGGTGAGATTGAACCTGCAGTTTTTGAAGATGATGTTGTTGATGTGGTTAAAGCCCCATTAACATATCAAGGCTGTTGTAAGCCACCCACTTCTTTCGAGAAGATTTGTATTGTGGATAAATTGTATATGGCCAAGTGTGGTGATCAATTTTACCCTGTGGTTGTTGATAACGACACTGTTGGCGTGTTAGATCAGTGCTGGAGGTTTCCCTGTGCGGGCAAGAAAGTCGAGTTTAACGACAAGCCCAAAGTCAGGAAGATACCCTCCACCCGTAAGA---TTAAGATCACCTTCGCACTGGATGCGACCTTTGATAGTGTTCTTTCGAAGGCGTGTTCAGAGTTTGAAGTTGATAAAGATGTTACATTGGATGAGCTGCTTGATGTTGTGCTTGACGCAGTTGAGAGTACGCTCAGCCCTTGTAAGGAGCATGATGTGATAGGCACAAAAGTTTGTGCTTTACTTGATAGGTTGGCAGGAGATTATGTCTATCTTTTTGATGAGGGAGGCGATGAAGTGATCGCCCCGAGGATGTATTGTTCCTTTTCTGCTCCTGATGATGAAGACTGCGTTGCAGCGGATGTTGTAGATGCAGATGAAAACCAAGATGATGATGCTGAAGACTCAGCAGTCCTTGTCGCTGATACCCAAGAAGAGGACGGCGTTGCCAAGGGGCAGGTTGAGGCGGATTCGGAAATTTGCGTTGCGCATACTGGTAGTCAAGAAGAATTGGCTGAGCCTGATGCTGTCGGATCTCAAACTCCCATCGCCTCTGCTGAGGAAACCGAAGTCGGAGAGGCAAGCGACAGGGAAGGGATTGCTGAGGCGAAGGCAACTGTGTGTGCTGATGCTGTAGATGCCTGCCCCGATCAAGTGGAGGCATTTGAAATTGAAAAGGTTGAAGACTCTATCTTGGATGAGCTTCAAACTGAACTTAATGCGCCAGCGGACAAGACCTATGAG---------------------------------------GATGTCTTGGCATTCGATGCCGTATGCTCAGAGGCGTT---GTCTGCATTCTATGCTGTGCCGAGTGATGAGACGCACTTTAAAGTGTGTGGATTCTATTCGCCTGCTATAGAGCGCACTAATTGTTGGCTGCGTTCTACTTTGATAGTAATGCAGAGTCTACCTTTGGAATTTAAAGACTTGGAGATGCAAAAGCTCTGGTTGTCTTACAAGGCCGGCTATGACCAATGCTTTGTGGACAAACTAGTTAAGAGCGTGCCCAAGTCTATTATCCTTCCACAAGGTGGTTATGTGGCAGATTTTGCCTATTTCTTTCTAAGCCAGTGTAGCTTTAAAGCTTATGCTAACTGGCGTTGTTTAGAGTGTGACATGGAGTTAAAGCTTCAAGGCTTGGACGCCATGTTTTTCTATGGGGACGTTGTGTCTCATATGTGCAAGTGTGGTAATAGCATGACCTTGTTGTCTGCAGATATACCCTACACTTTGCATTTTGGAGTGCGAGATGATAAGTTTTGCGCTTTTTACACGCCAAGAAAGGTCTTTAGGGCTGCTTGTGCGGTAGATGTTAATGATTGTCACTCTATGGCTGTAGTAGAGGGCAAGCAAATTGATGGTAAAGTGGTTACCAAATTTATTGGTGACAAATTTGATTTTATGGTGGGTTACGGGATGACATTTAGTATGTCTCCTTTTGAACTCGCCCAGTTATATGGTTCATGTATAACACCAAATGTTTGTTTTGTTAAAGGAGATGTTATAAAGGTTGTTCGCTTAGTTAATGCTGAAGTCATTGTTAACCCTGCTAATGGGCGTATGGCTCATGGTGCAGGTGTTGCAGGTGCTATAGCTGAAAAGGCGGGCAGTGCTTTTATTAAAGAAACCTCCGATATGGTGAAGGCTCAGGGCGTTTGCCAGGTTGGTGAATGCTATGAATCTGCCGGTGGTAAGTTATGTAAAAAGGTGCTTAACATTGTAGGGCCAGATGCGCGAGGGCATGGCAAGCAATGCTATTCACTTTTAGAGCGTGCTTATCAGCATATTAATAAGTGTGACAATGTTGTCACTACTTTAATTTCGGCTGGTATATTTAGTGTGCCTACTGATGTCTCCCTAACTTACTTACTTGGTGTAGTGACAAAGAATGTCATTCTTGTCAGTAACAACCAGGATGATTTTGATGTGATAGAGAAGTGTCAGGTGACCTCCGTTGCTGGTACCAAAGCGCTATCACTTCAATTGGCCAAAAATTTGTGCCGTGATGTAAAGTTTGTGACGAATGCATGTAGTTCGCTTTTTAG---TGAATCTTGCTTTGTCTCAAGCTATGATGTGTTGCAGGAAGTTGAAGCGCTGCGACATGATATACAATTGGATGATGATGCTCGTGTCTTTGTGCAGGCTAATATGGACTGTCTGCCCACAGACTGGCGTCTCGTTAACAAATTTGATAGTGTTGATGGTGTTAGAACCATTAAGTATTTTGAATGCCCGGGCGGGATTTTTGTATCCAGCCAGGGCAAAAAGTTTGGTTATGTTCAGAATGGTTCATTTAAGGAGGCGAGTGTTAGCCAAATAAGGGCTTTACTCGCTAATAAGGTTGATGTCTTGTGTACTGTTGATGGTGTTAACTTCCGCTCCTGCTGCGTAGCAGAGGGTGAAGTTTTTGGCAAGACATTAGGTTCAGTCTTTTGTGATGGCATAAATGTCACCAAAGTTAGGTGTAGTGCCATTTACAAGGGTAAGGTTTTCTTTCAGTACAGTGATTTGTCCGAGGCAGATCTTGTGGCTGTTAAAGATGCCTTTGGTTTTGATGAACCACAACTGCTGAAGTACTACACTATGCTTGGCATGTG---TAAGTGGCCAGTAGTTGTTTGTGGCAATTATTTTGCTTTCAAGCAGTCAAATAATAATTGCTATATAAATGTGGCATGTTTAATGCTGCAACACTTGAGTTTAAAGTTTCCTAAGTGGCAATGGCAAGAGGCTTGGAACGAGTTCCGCTCTGGTAAACCACTAAGGTTTGTGTCCTTGGTATTAGCAAAGGGCAGCTTTAAATTTAATGAACCTTCTGATTCTATCGATTTTATGCGTGTGGTGCTACGTGAAGCAGATTTGAGTGGTGCCACGTGCAATTTGGAATTTGTTTGTAAATGTGGTGTGAAGCAAGAGCAGCGCAAAGGTGTTGACGCTGTTATGCATTTTGGTACGTTGGATAAAGGTGATCTTGTCAGGGGTTATAATATCGCATGTACGTGCGGTAGTAAACTTGTGCATTGCACCCAATTTAACGTACCATTTTTAATTTGCTCCAACACACCAGAGGGTAGGAAACTGCCCGACGATGTTGTTGCAGCTAATATTTTTACTGGTGGTAGTGTGGGCCATTACACGCATGTGAAATGTAAACCCAAGTACCAGCTTTATGATGCTTGTAATGTTAATAAGGTTTCGGAGGCTAAGGGTAATTTTACCGATTGCCTCTACCTTAAAAATTTAAAGCAAACTTTTTCGTCTGTGCTGACGACTTTTTATTTAGATGATGTAAAGTGTGTGGAGTATAAGCCAGATTTATCGCAGTATTACTGTGAGTCTGGTAAATATTATACAAAACCCATTATTAAGGCCCAATTTAGAACATTTGAGAAGGTTGATGGTGTCTATACCAACTTTAAATTGGTGGGACATAGTATTGCTGAAAAACTCAATGCTAAGCTGGGATTTGATTGTAATTCTCCCTTTGTGGAGTATAAAATTACAGAGTGGCCAACAGCTACTGGAGATGTGGTGTTGGCTAGTGATGATTTGTATGTAAGTCGGTACTTAAGCGGGTGCATTACTTTTGGTAAACCGGTTGTCTGGCTTGGCCATGAGGAAGCATCGCTGAAATCTCTCACATATTTTAATAGACCTAGTGTCGTTTGTGAAAATAAATTTAATGTGTTGCCCGTTGATGTCAGTGAACCCACGGACAAGGGGCCTGTGCCTGCTGCAG------------------TCCTTGTTACCGGCGTCCCTGGAGCTGATGCGTCAGC-----------TGGTGCCGGTATTGCCAAGGAGCAAAAAGCCTGTGCTTCTGCTAGTGTGGAGGATCAGGTTGTTACGGAGGTTCGTCAAGAGCCATCTGTTTCAGCTGCTGATGTCAAAGAGGTTAAATTGAATGGTGTTAAAAAGCCTGTTAAGGTGGAAGGTAGTGTGGTTGTTAATGATCCCACTAGCGAAACCAAAGTTGTTAAAAGTTTGTCTATTGTTGATGTCTATGATATGTTCCTGACAGGGTGTAAGTATGTGGTTTGGACTGCTAATGAGTTGTCTCGACTAGTAAATTCACCGACTGTTAGGGAGTATGTGAAGTGGGGTATGGGAAAGATTGTAACACCCGCTAAGTTGTTGTTGTTAAGAGATGAGAAGCAAGAGTTCGTAGCGCCAAAAGTAGTCAAGGCGAAAGCTATTGCCTGCTATTGTGCTGTGAAGTGGTTTCTCCTCTATTGTTTTAGTTGGATAAAGTTTAATACTGATAATAAGGTTATATACACCACAGAAGTAGCTTCAAAGCTTACTTTCAAGTTGTGCTGTTTGGCCTTTAAGAATGCCTTACAGACGTTTAATTGGAGCGTTGTGTCTAGGGGCTTTTTCCTAGTTGCAACGGTCTTTTTATTATGGTTTAACTTTTTGTATGCTAATGTTATTTTGAGTGACTTCTATTTGCCTAATATTGGGCCTCTCCCTACGTTTGTGGGACAGATAGTTGCGTGGTTTAAGACTACATTTGGTGTGTCAACCATCTGTGATTTCTACCAGGTGACGGATTTGGGCTATAGAAGTTCGTTTTGTAATGGAAGTATGGTATGTGAACTATGCTTCTCAGGTTTTGATATGCTGGACAACTATGATGCTATAAATGTTGTTCAACACGTTGTAGATAGGCGTTTGTCCTTTGACTATATTAGCCTATTTAAATTAGTAGTTGAGCTTGTAATCGGCTACTCTCTTTATACTGTGTGCTTCTACCCACTGTTTGTCCTTATTGGAATGCAGTTATTGACCACATGGTTGCCTGAATTCTTTATGCTGGAGACTATGCATTGGAGTGCTCGTTTGTTTGTGTTTGTTGCCAATATGCTTCCAGCTTTTACGTTACTGCGATTTTACATCGTGGTGACAGCTATGTATAAGGTCTATTGTCTTTGTAGACATGTTATGTATGGATGTAGTAAGCCTGGTTGCTTGTTTTGTTATAAGAGAAACCGTAGTGTCCGTGTTAAGTGTAGCACCGTTGTTGGTGGTTCACTACGCTATTACGATGTAATGGCTAACGGCGGCACAGGTTTCTGTACAAAGCACCAGTGGAACTGTCTTAATTGCAATTCCTGGAAACCAGGCAATACATTCATAACTCATGAAGCAGCGGCGGACCTCTCTAAGGAGTTGAAACGCCCTGTGAATCCAACAGATTCTGCTTATTACTCGGTCACAGAGGTTAAGCAGGTTGGTTGTTCCATGCGTTTGTTCTACGAGAGAGATGGACAGCGTGTTTATGATGATGTTAATGCTAGTTTGTTTGTGGACATGAATGGTCTGCTGCATTCTAAAGTTAAAGGTGTGCCTGAAACGCATGTTGTGGTTGTTGAGAATGAAGCTGATAAAGCTGGTTTTCTCGGCGCCGCAGTGTTTTATGCACAATCGCTCTACAGACCTATGTTGATGGTGGAAAAGAAATTAATAACTACCGCCAACACTGGTTTGTCTGTTAGTCGAACTATGTTTGACCTTTATGTAGATTCATTGCTGAACGTCCTCGACGTGGATCGCAAGAGTCTAACAAGTTTTGTAAATGCTGCGCACAACTCTCTAAAGGAGGGTGTTCAGCTTGAACAAGTTATGGATACCTTTATTGGCTGTGCCCGACGTAAGTGTGCTATAGATTCTGATGTTGAAACCAAGTCTATTACCAAGTCCGTCATGTCGGCAGTAAATGCTGGCGTTGATTTTACGGATGAGAGTTGTAATAACTTGGTGCCTACCTATGTTAAAAGTGACACTATCGTTGCAGCCGATTTGGGTGTTCTTATTCAGAATAATGCTAAGCATGTACAGGCTAATGTTGCTAAAGCCGCTAATGTGGCTTGCATTTGGTCTGTGGATGCTTTTAACCAGCTATCTGCTGACTTACAGCATAGGCTGCGAAAAGCATGTTCAAAAACTGGCTTGAAGATTAAGCTTACTTATAATAAGCAGGAGGCAAATGTTCCTATTTTAACTACACCGTTCTCTCTTAAAGGGGGCGCTGTTTTTAGTAGAATGTTACAATGGTTGTTTGTTGCTAATTTGATTTGTTTCATTGTGTTGTGGGCCCTTATGCCAACATATGCAGTGCACAAATCGGATATGCAGTTGCCTTTATATGCCAGTTTTAAAGTTATAGATAATGGTGTGCTAAGGGATGTGTCTGTTACTGACGCATGCTTCGCAAACAAATTTAATCAATTTGATCAATGGTATGAGTCTACTTTTGGTCTTGCTTATTACCGCAACTCTAAGGCTTGTCCTGTTGTGGTTGCTGTAATAGATCAAGACATTGGCCATACCTTATTTAATGTTCCTACCACAGTTTTAAGATATGGATTTCATGTGTTGCATTTTATAACCCATGCATTTGCTACTGATAGCGTGCAGTGTTACACGCCACATATGCAAATCCCCTATGATAATTTCTATGCTAGTGGTTGCGTGTTGTCATCCCTCTGTACTATGCTTGCGCATGCAGATGGAACCCCGCATCCTTATTGTTATACAGGGGGTGTTATGCATAATGCCTCTCTGTATAGTTCTTTGGCTCCTCATGTCCGTTATAACCTGGCTAGTTCAAATGGTTATATACGTTTTCCCGAAGTGGTTAGTGAAGGCATTGTGCGTGTTGTGCGCACTCGCTCTATGACCTACTGCAGGGTTGGTTTATGTGAGGAGGCCGAGGAGGGTATCTGCTTTAATTTTAATCGTTCATGGGTATTGAACAACCCGTATTATAGGGCCATGCCTGGAACTTTTTGTGGTAGGAATGCTTTTGATTTAATACATCAAGTTTTAGGAGGATTAGTGCGGCCTATTGATTTCTTTGCCTTAACGGCGAGTTCAGTGGCTGGTGCTATCCTTGCAATTATTGTCGTTTTGGCTTTCTATTATTTAATAAAGCTTAAACGTGCCTTTGGTGACTACACTAGTGTTGTGGTTATCAATGTAATTGTGTGGTGTATAAATTTTCTGATGCTTTTTGTGTTTCAGGTTTATCCCACATTGTCTTGTTTATATGCTTGTTTTTATTTCTACACAACGCTTTATTTCCCTTCGGAGATAAGTGTTGTTATGCATTTGCAATGGCTTGTCATGTATGGTGCTATTATGCCCTTGTGGTTTTGCATTATTTACGTGGCAGTCGTTGTTTCAAACCATGCATTGTGGTTGTTCTCTTACTGCCGCAAAATTGGTACCGAGGTTCGTAGTGACGGCACATTTGAGGAAATGGCCCTTACTACCTTTATGATTACTAAAGAATCTTATTGTAAGTTGAAAAATTCTGTTTCTGATGTTGCTTTTAACAGGTACTTGAGTCTTTATAACAAGTATCGTTATTTTAGTGGCAAAATGGATACTGCCGCTTATAGAGAGGCTGCCTGTTCACAACTGGCAAAGGCAATGGAAACATTTAACCATAATAATGGTAATGATGTTCTCTATCAGCCTCCAACCGCCTCTGTTACTACATCATTTTTACAGTCTGGTATAGTGAAGATGGTGTCGCCCACCTCTAAAGTGGAGCCTTGTATTGTTAGTGTTACTTATGGTAACATGACACTTAATGGGTTGTGGTTGGATGATAAAGTTTATTGCCCAAGACATGTTATCTGTTCTTCAGCTGACATGACAGACCCTGATTATCCTAATTTGCTTTGTAGAGTGACATCAAGTGATTTTTGTGTTATGTCTGGTCGTATGAGCCTTACTGTAATGTCTTATCAAATGCAGGGCTGCCAACTTGTTTTGACTGTTACACTGCAAAATCCTAACACGCCTAAGTATTCCTTCGGTGTTGTTAAGCCTGGTGAGACATTTACTGTACTGGCTGCATACAATGGCAGACCTCAAGGAGCCTTCCATGTTACGCTTCGTAGTAGCCATACCATAAAGGGCTCCTTTCTATGTGGATCCTGCGGTTCTGTAGGATATGTTTTAACTGGCGATAGTGTACGATTTGTTTATATGCATCAGCTAGAGTTGAGTACTGGTTGTCATACCGGTACTGACTTTAGTGGGAACTTTTATGGTCCCTATAGAGATGCGCAAGTTGTACAATTGCCTGTTCAGGATTATACGCAGACTGTTAATGTTGTAGCTTGGCTTTATGCTGCTATTTTTAACAGATGCAACTGGTTTGTGCAAAGTGATAGTTGTTCCCTGGAGGAGTTTAATGTTTGGGCTATGACCAATGGTTTTAGCTCAATCAAAGCCGATCTTGTCTTGGATGCGCTTGCTTCTATGACAGGCGTTACAGTTGAACAGGTGTTGGCCGCTATTAAGAGGCTGCATTCTGGATTCCAGGGCAAACAAATTTTAGGTAGTTGTGTGCTTGAAGATGAGCTGACACCAAGTGATGTTTATCAACAACTAGCTGGTGTCAAGCTACAGTCAAAGCGCACAAGAGTTATAAAAGGTACATGTTGCTGGATATTGGCTTCAACGTTTTTGTTCTGTAGCATTATCTCAGCATTTGTAAAATGGACTATGTTTATGTATGTTACTACCCATATGTTGGGAGTGACATTGTGTGCACTTTGTTTTGTAAGCTTTGCTATGTTGTTGATCAAGCATAAGCATTTGTATTTAACTATGTATATTATGCCTGTGTTATGCACACTGTTTTACACCAACTATTTGGTTGTGTACAAACAGAGTTTTAGAGGTCTAGCTTATGCTTGGCTTTCACACTTTGTCCCTGCTGTAGATTATACATATATGGATGAAGTTTTATATGGTGTTGTGTTGCTAGTAGCTATGGTGTTTGTTACCATGCGTAGCATAAACCACGACGTCTTTTCTATTATGTTCTTGGTTGGTAGACTTGTCAGCCTGGTATCCATGTGGTATTTTGGAGCCAATTTAGAGGAAGAGGTACTATTGTTCCTCACATCCCTATTTGGCACGTACACATGGACTACTATGTTGTCATTGGCTACCGCTAAGGTTATTGCTAAATGGTTGGCTGTGAATGTCTTGTACTTCACAGACGTACCGCAAATTAAATTAGTTCTTTTGAGCTACTTGTGTATTGGTTATGTGTGTTGTTGTTATTGGGGAATCTTGTCACTCCTTAATAGCATTTTTAGGATGCCATTGGGCGTCTACAATTATAAAATCTCCGTTCAGGAGTTACGTTATATGAATGCTAATGGCTTGCGCCCACCTAGAAATAGTTTTGAGGCCCTGATGCTTAATTTTAAGCTGTTGGGAATTGGTGGTGTGCCAGTCATTGAAGTATCTCAAATTCAATCAAGATTGACGGATGTTAAATGTGCTAATGTTGTGTTGCTTAATTGCCTCCAGCACTTGCATATTGCATCTAATTCTAAGTTGTGGCAGTATTGTAGTACTTTGCACAATGAAATACTGGCTACATCTGATTTGAGCGTGGCCTTCGATAAGTTGGCTCAACTCTTAGTTGTTTTATTTGCTAATCCAGCAGCAGTGGATAGCAAGTGCCTTGCAAGTATTGAAGAAGTGAGCGATGATTACGTTCGCGACAATACTGTCTTGCAAGCCTTACAGAGTGAATTTGTTAATATGGCTAGCTTCGTTGAGTATGAACTTGCTAAGAAGAATCTAGATGAGGCTAAGGCTAGCGGCTCTGCCAATCAACAGCAGATTAAGCAGCTAGAGAAGGCGTGTAATATTGCTAAGTCAGCATATGAGCGCGACAGAGCTGTTGCTCGTAAGCTGGAACGTATGGCTGATTTAGCTCTTACAAACATGTATAAAGAAGCTAGAATTAATGATAAGAAGAGTAAGGTAGTGTCTGCATTGCAAACCATGCTCTTTAGTATGGTGCGTAAGCTAGATAACCAAGCTCTTAATTCTATTTTAGATAATGCAGTTAAGGGTTGTGTACCTTTGAATGCAATACCATCATTGACTTCGAACACTCTGACTATAATAGTGCCAGATAAGCAGGTTTTTGATCAGGTTGTGGATAATGTGTATGTCACCTATGCTGGGAATGTATGGCATATACAGTTTATTCAAGATGCTGATGGTGCTGTTAAACAATTGAATGAGATAGATGTTAATTCAACCTGGCCTCTAGTCATTGCTGCAAATAGGCATAATGAAGTGTCTACTGTTGTTTTGCAGAACAATGAGTTGATGCCTCAGAAGTTGAGAACTCAGGTTGTCAATAGTGGCTCAGATATGAATTGTAATACTCCTACCCAGTGTTACTATAATACTACTGGCACGGGTAAGATTGTGTATGCTATACTTAGTGACTGTGATGGTCTCAAGTACACTAAGATAGTAAAAGAAGATGGAAATTGTGTTGTTTTGGAATTGGATCCTCCCTGTAAGTTTTCTGTTCAGGATGTGAAGGGCCTTAAAATTAAGTACCTTTACTTTGTGAAGGGGTGTAATACACTGGCTAGAGGCTGGGTTGTAGGCACCTTATCCTCGACAGTGAGATTGCAGGCGGGTACGGCAACTGAGTATGCCTCCAACTCTGCAATACTGTCGCTGTGTGCGTTTTCTGTAGATCCTAAGAAAACGTACTTGGATTATATAAAACAGGGTGGAGTTCCCGTTACTAATTGTGTTAAGATGTTATGTGACCATGCTGGCACTGGTATGGCCATTACTATTAAGCCGGAGGCAACCACTAATCAGGATTCTTATGGTGGTGCTTCCGTTTGTATATATTGCCGCTCGCGTGTTGAACATCCAGATGTTGATGGATTGTGCAAATTACGCGGCAAGTTTGTCCAAGTGCCCTTAGGCATAAAAGATCCTGTGTCATATGTGTTGACGCATGATGTTTGTCAGGTTTGTGGCTTTTGGCGAGATGGTAGCTGTTCCTGTGTAGGCACAGGCTCCCAGTTTCAGTCAAAAGACACGAACTTTTTAAACGGATTCGGGGTACAAGTGTAAATGCCCGTCTTGTACCCTGTGCCAGTGGCTTGGACACTGATGTTCAATTAAGGGCATTTGACATTTGTAATGCTAATCGAGCTGGCATTGGTTTGTATTATAAAGTGAATTGCTGCCGCTTCCAGCGTGTAGATGAGGACGGCAACAAGTTGGATAAGTTCTTTGTTGTTAAAAGAACTAATTTAGAAGTGTATAATAAGGAGAAAGAATGCTATGAGTTGACAAAAGAATGCGGTGTTGTGGCTGAACACGAGTTCTTCACATTTGATGTGGAGGGAAGTCGGGTACCACACATAGTCCGTAAAGATCTTTCAAAGTTTACTATGTTAGATCTTTGCTATGCATTGCGTCATTTTGACCGCAATGATTGTTCAACTCTTAAGGAAATTCTCCTTACATATGCTGAGTGTGAAGAGTCCTACTTCCAAAAGAAGGACTGGTATGATTTTGTTGAGAATCCTGATATAATTAATGTGTATAAAAAGCTTGGTCCTATATTTAATAGAGCCCTGCTTAACACTGCCAAGTTTGCAGACGCATTAGTGGAGGCAGGCTTAGTAGGTGTTTTAACACTTGATAATCAAGATTTATATGGTCAATGGTATGACTTTGGAGATTTTGTCAAGACAGTACCTGGTTGTGGTGTTGCCGTGGCAGACTCTTATTATTCATATATGATGCCAATGCTGACTATGTGTCATGCGTTGGATAGTGAGTTGTTTGTTAATGGTACTTATAGGGAGTTTGACCTTGTTCAGTATGATTTTACTGATTTCAAGCTAGAGCTCTTCACTAAGTATTTTAAGCATTGGAGTATGACCTACCACCCGAACACCTGTGAGTGCGAGGATGACAGGTGCATTATTCATTGCGCCAATTTTAATATACTTTTTAGTATGGTCTTACCTAAGACCTGTTTTGGGCCTCTTGTTAGGCAGATATTTGTGGATGGTGTTCCTTTCGTTGTGTCGATCGGTTACCATTATAAAGAATTAGGTGTTGTTATGAATATGGATGTGGATACACATCGTTATCGCTTGTCTCTTAAGGACTTGCTTTTGTATGCTGCAGACCCTGCCCTTCATGTGGCGTCTGCTAGTGCACTGCTTGATTTGCGCACATGTTGTTTTAGCGTTGCAGCTATTACAAGTGGCGTAAAATTTCAAACAGTTAAACCTGGAAATTTTAATCAGGATTTTTATGAGTTTATTTTGAGTAAAGGCCTGCTTAAAGAGGGGAGCTCCGTTGATTTGAAGCACTTCTTCTTTACGCAGGATGGTAATGCTGCTATTACTGATTATAATTATTACAAGTATAATCTACCCACCATGGTGGATATTAAGCAGTTGTTGTTTGTTTTAGAAGTTGTTAATAAGTATTTTGAGATCTATGAGGGTGGGTGTATACCCGCAACACAGGTCATTGTTAATAATTATGATAAGAGTGCTGGCTATCCATTTAATAAATTTGGAAAGGCCAGGCTCTATTATGAGGCATTATCATTTGAGGAGCAGGATGAAATTTATGCGTATACCAAACGCAATGTCCTGCCGACCCTAACTCAAATGAATCTTAAATATGCTATTAGTGCTAAGAATAGGGCCCGCACCGTTGCTGGTGTCTCTATTCTCAGTACTATGACTGGCAGAATGTTTCATCAAAAGTGTCTAAAGAGTATAGCAGCTACTCGCGGTGTTCCTGTAGTTATAGGCACCACGAAGTTCTATGGCGGTTGGGATGATATGTTACGCCGCCTTATTAAAGATGTTGATAGTCCTGTACTCATGGGTTGGGACTATCCTAAATGTGATCGTGCTATGCCAAACATACTGCGTATTGTTAGTAGTTTGGTGCTAGCCCGTAAACATGATTCGTGCTGTTCGCATACGGATAGATTCTATCGTCTTGCGAACGAGTGCGCCCAAGTTTTGAGTGAAATTGTTATGTGTGGTGGTTGTTATTATGTTAAACCAGGTGGCACTAGTAGTGGGGATGCAACCACTGCTTTTGCTAATTCTGTGTTTAACATTTGTCAAGCTGTTTCCGCCAATGTATGCTCGCTTATGGCATGCAATGGACACAAAATTGAAGATTTGAGTATACGCGAGTTACAAAAGCGCCTATACTCTAATGTCTATCGTGCGGACCATGTTGACCCCGCATTTGTTAGTGAGTATTATGAGTTTTTAAATAAGCATTTTAGTATGATGATTTTGAGTGATGATGGTGTTGTGTGTTATAATTCAGAGTTTGCGTCCAAGGGTTATATTGCTAATATAAGTGCCTTTCAACAGGTATTATATTATCAAAATAATGTGTTTATGTCTGAGGCCAAATGTTGGGTAGAAACAGACATCGAAAAGGGACCGCATGAATTTTGTTCTCAACATACAATGCTAGTCAAGATGGATGGTGATGAAGTCTACCTTCCATACCCTGATCCTTCGAGAATCTTAGGAGCAGGCTGTTTTGTTGATGATTTATTAAAGACTGATAGCGTTCTCTTGATAGAGCGTTTCGTAAGTCTTGCAATTGATGCTTATCCTTTAGTATACCATGAGAACCCAGAGTATCAAAATGTGTTCCGGGTATATTTAGAATATATAAAGAAGCTGTACAATGATCTCGGTAATCAGATCCTGGACAGCTACAGTGTTATTTTAAGTACTTGTGATGGTCAAAAGTTTACTGATGAGACCTTTTACAAGAACATGTATTTAAGAAGTGCAGTGCTGCAAAGCGTTGGTGCCTGCGTTGTCTGTAGTTCTCAAACATCATTACGTTGTGGCAGTTGCATACGCAAGCCTTTGCTGTGTTGCAAATGCGCCTATGATCATGTTATGTCCACTGATCATAAATATGTCCTGAGTGTGTCACCATATGTGTGTAATTCACCGGGATGTGATGTAAATGATGTTACCAAATTGTATTTAGGTGGTATGTCATATTATTGTGAGGACCATAAACCACAGTATTCATTCAAATTGGTGATGAATGGTATGGTTTTTGGTTTATATAAACAATCTTGTACTGGTTCGCCCTACATAGAGGATTTTAATAAAATAGCTAGTTGCAAATGGACAGAAGTCGATGATTATGTGCTAGCTAATGAATGCACCGAACGCCTTAAATTGTTTGCCGCAGAAACGCAGAAGGCCACAGAAGAGGCCTTTAAGCAATGTTATGCGTCAGCAACGATCCGTGAGATCGTGAGCGATCGGGAGTTAATTTTATCTTGGGAAATTGGTAAAGTGAGACCACCACTTAATAAAAATTATGTTTTTACTGGCTACCATTTTACTAATAATGGTAAGACAGTTTTAGGTGAGTATGTTTTTGATAAGAGTGAGTTGACTAATGGTGTGTATTATCGCGCCACAACCACTTATAAGTTATCTGTAGGTGATGTGTTCATTTTAACATCACACGCAGTGTCTAGTTTAAGTGCTCCTACATTAGTACCGCAGGAGAATTATACTAGCATTCGTTTTGCTAGTGTTTATAGTGTGCCTGAGACGTTTCAGAATAATGTGCCTAATTATCAGCACATTGGAATGAAGCGCTATTGTACTGTACAGGGACCGCCTGGTACTGGTAAGTCCCATCTAGCCATTGGGCTAGCTGTTTATTATTGTACAGCGCGCGTGGTGTATACCGCTGCTAGCCATGCTGCAGTTGACGCGCTGTGTGAAAAGGCACATAAATTTTTAAATATTAATGACTGCACGCGTATTGTTCCTGCAAAGGTGCGTGTAGATTGTTATGATAAATTTAAGGTCAATGACACCACTCGCAAGTATGTGTTTACTACAATAAATGCATTACCTGAGTTGGTGACTGACATTATTGTCGTTGATGAAGTTAGTATGCTTACCAACTATGAGCTGTCTGTTATTAACAGTCGTGTTAGGGCTAAGCATTATGTGTATATTGGAGACCCTGCGCAGTTACCTGCACCACGTGTGCTACTGAATAAGGGAACTCTAGAACCTAGATATTTTAATTCCGTTACCAAGCTAATGTGTTGTTTGGGTCCAGATATTTTCTTGGGCACCTGTTATAGATGCCCTAAGGAGATTGTGGATACGGTGTCAGCCTTGGTTTATAATAATAAGCTGAAGGCTAAAAATGATAATAGCTCCATGTGCTTTAAGGTTTATTATAAGGGCCAGACTACACATGAGAGTTCTAGTGCTGTTAATATGCAGCAAATACATTTAATTAGTAAGTTTTTAAAGGCAAACCCCAGTTGGAGTAACGCCGTATTTATTAGTCCTTATAATAGTCAGAACTATGTTGCTAAGAGAGTCTTGGGATTACAAACCCAGACAGTAGACTCAGCGCAGGGTTCTGAATATGATTTTGTTATTTATTCACAGACTGCGGAAACAGCGCATTCTGTCAATGTAAATAGATTCAATGTTGCTATTACACGTGCTAAGAAGGGTATTCTCTGTGTCATGAGTAGTATGCAATTATTTGAGTCTCTTAATTTTACTACACTGACGTTGGATAAGATTAACA---------ATCCACGATTACAGTGTACTACAAATTTGTTTAAGGATTGTAGCAGGAGCTATGTAGGATATCACCCAGCCCATGCACCATCCTTTTTGGCAGTTGATGACAAATATAAGGTAGGCGGTGATTTAGCCGTTTGCCTTAATGTTGCTGATTCTGCTGTCACTTATTCGCGGCTTATATCACTCATGGGATTCAAGCTTGACTTGACCCTTGATGGTTATTGTAAGCTGTTTATAACTAGAGATGAAGCTATCAAACGTGTTAGAGCCTGGGTTGGCTTCGATGCAGAAGGTGCCCATGCGATACGTGATAGCATTGGGACAAATTTCCCATTACAATTAGGCTTTTCGACTGGAATTGATTTTGTTGTCGAAGCCACTGGAATGTTTGCTGAGAGAGATGGTTATGTCTTTAAAAAGGCAGCCGCACGAGCTCCTCCTGGCGAACAATTTAAACACCTTATCCCACTTATGTCAAGAGGGCAGAAATGGGATGTGGTTCGCATTAGAATAGTACAAATGTTGTCAGACCACCTAGTGGATTTGGCAGACAGTGTTGTACTTGTGACGTGGGCTGCCAGCTTTGAGCTCACATGTTTGCGATATTTCGCTAAAGTTGGAAGAGAAGTTGTGTGTAGTGTCTGCACCAAGCGTGCGACATGTTTTAATTCTAGAACTGGATACTATGGATGCTGGCGACATAGTTATTCCTGTGATTACCTGTACAACCCACTAATAGTTGACATTCAACAGTGGGGATATACAGGATCTTTAACTAGCAATCATGATCCTATTTGCAGCGTGCATAAGGGTGCTCATGTTGCATCATCTGATGCTATCATGACCCGGTGTCTAGCTGTTCATGATTGCTTTTGTAAGTCTGTTAATTGGAATTTAGAATACCCCATTATTTCAAATGAGGTCAGTGTTAATACCTCCTGCAGGTTATTGCAGCGCGTAATGTTTAGGGCTGCGATGCTATGCAATAGGTATGATGTGTGTTATGACATTGGCAACCCTAAAGGTCTTGCCTGTGTCAAAGGATATGATTTTAAGTTTTATGATGCCTCCCCTGTTGTTAAGTCTGTTAAACAGTTTGTTTATAAATACGAGGCACATAAAGATCAATTTTTAGATGGTTTGTGTATGTTTTGGAACTGCAATGTGGATAAGTATCCAGCGAATGCAGTTGTGTGTAGGTTTGACACGCGTGTGTTGAACAAATTAAATCTCCCTGGCTGTAATGGTGGCAGTTTGTATGTTAACAAACATGCATTCCACACCAGTCCCTTTACCCGGGCTGCCTTCGAGAATTTGAAGCCTATGCCTTTCTTTTATTATTCAGATACGCCCTGTGTGTATATGGAAGGCATGGAATCTAAGCAGGTCGATTATGTCCCATTGAGAAGCGCTACATGCATCACAAGATGCAATTTAGGTGGCGCTGTTTGTTTAAAACATGCTGAGGAGTATCGTGAGTACCTTGAGTCTTACAATACGGCAACCACAGCGGGTTTTACTTTTTGGGTCTATAAGACTTTTGATTTTTATAACCTTTGGAATACTTTTACTAGGCTCCAAAGTTTAGAAAATGTAGTGTATAATTTGGTCAATGCTGGACACTTTGATGGCCGGGCGGGTGAACTGCCTTGTGCTGTTATAGGTGAGAAAGTCATTGCCAAGATTCAAAATGAGGATGTCGTGGTCTTTAAAAATAACACGCCATTCCCCACTAATGTGGCTGTCGAATTATTTGCTAAGCGCAGTATTCGGCCCCACCCCGAGCTTAAGCTCTTTAGAAATTTGAATATTGACGTGTGCTGGAGTCACGTCCTTTGGGATTATGCTAAGGATAGTGTGTTTTGCAGTTCGACGTATAAGGTCTGCAAATACACAGATTTACAGTGCATTGAAAGCTTGAATGTACTTTTTGATGGTCGTGATAATGGTGCTCTTGAAGCTTTTAAGAAGTGCCGGAATGGCGTCTACATTAACACGACAAAAATTAAAAGTCTGTCGATGATTAAAGGCCCACAACGTGCCGATTTGAATGGCGTAGTTGTGGAGAAAGTTGGAGATTCTGATGTGGAATTTTGGTTTGCTGTGCGTAAAGACGGTGACGATGTTATCTTCAGCCGTACAGGGAGCCTTGAACCGAGCCATTACCGGAGCCCACAAGGTAATCCGGGTGGTAATCGCG---TGGGTGATCTCAGCGGTAATGAAGCTCTAGCGCGTGGCACTATCTTTACTCAAAGCAGATTATTATCTTCTTTCACACCTCGATCAGAGATGGAGAAAGATTTTATGGATTTAGATGATGATGTGTTCATTGCAAAATATAGTTTACAGGACTACGCGTTTGAACACGTTGTTTATGGTAGTTTTAACCAGAAGATTATTGGAGGTTTGCATTTGCTTATTGGCTTAGCCCGTAGGCAGCAAAAATCCAATCTGGTAATTCAAGAGTTCGTGACATACGACTCTAGCATTCATTCGTACTTTATCACTGACGAGAACAGTGGTAGTAGTAAGAGTGTGTGCACTGTTATTGATTTATTGTTAGATGATTTTGTGGACATTGTAAAGTCCCTGAATCTAAAGTGTGTGAGTAAGGTTGTTAATGTTAATGTTGATTTTAAAGATTTCCAGTTTATGTTGTGGTGCAATGAGGAGAAGGTCATGACTTTCTATCCTCGTTTGCAGGCTGCTGCTGACTGGAAACCTGGTTATGTTATGCCTGTCTTATATAAGTATTTGGAATCGCCTCTGGAAAGAGTAAACCTCTGGAATTATGGCAAGCCGATTACTTTACCTACAGGATGTATGATGAATGTTGCTAAGTATACTCAATTATGTCAATATTTGAGCACTACAACATTAGCAGTTCCGGCTAATATGCGTGTCTTACACCTTGGTGCCGGTTCGGATAAGGGTGTTGCCCCTGGGTCTGCAGTTCTTAGGCAGTGGCTACCAGCGGGAAGTATTCTTGTAGATAATGATGTGAATCCATTTGTGAGTGACAGTGTCGCCTCATATTATGGAAATTGTATAACCTTACCCTTTGATTGTCAGTGGGATCTGATAATTTCTGATATGTACGACCCTCTTACTAAGAACATTGGGGAGTACAACGTGAGTAAAGATGGATTCTTTACTTACCTCTGTCATTTAATTCGTGACAAGTTGGCTCTGGGTGGCAGTGTTGCCATAAAAATAACAGAGTTTTCTTGGAACGCTGAGTTATATAGTTTAATGGGGAAGTTTGCGTTCTGGACAATCTTTTGCACCAACGTAAACGCCTCTTCAAGTGAAGGATTTTTGATTGGCATAAATTGGTTGAATAAGACCCGTACCGAAATTGACGGTAAAACCATGCATGCCAATTATCTGTTTTGGAGAAATAGTACAATGTGGAATGGAGGGGCTTACAGTCTCTTTGACATGAGTAAGTTCCCTTTGAAAGCGGCTGGTACGGCTGTTGTTAGCCTTAAACCAGACCAAATAAATGACTTAGTCCTCTCCTTGATTGAGAAGGGCAAGTTATTAGTGCGTGATACACGCAAAGAAGTTTTTGTTGGCGATAGCCTAGTAAATGTCAAATAAATCTATACTTGTCGTGGCTGTGAAAATGGCCTTTGCTGACAAGCCTAATCATTTCATAAACTTTCCCCTGGCCCAATTTAGTGGCTTTATGGGTAAGTATTTAAAGCTACAGTCTCAACTTGTGGAAATGGGTTTAGACTGTAAATTACAGAAGGCACCACATGTTAGTATTACCCTGCTTGATATTAAAGCAGACCAATACAAACAGGTGGAATTTGCAATACAAGAAATAATAGATGATCTGGCGGCATATGAGGG---AGATATTGTCTTTGACAACCCTCACATGCTTGGCAGATGCCTTGTTCTTGATGTTAGAGGATTTGAAGAGTTGCATGAAGATATTGTTGAAATTCTCCGCAGAAGGGGTTGCACGGCAGATCAATCCAGACACTGGATTCCGCACTGCACTGTGGCCCAATT--------------TGACGAAGAAAGAGAA----------ACAAAAGGAATGCAATTCTATCATAAAGAACCCTTCTACCTCAAGCATAACAACCTATTAACGGATGCTGGGCTTGAGCTCGTGAAGATAGGTTCTTCCAAAATAGATGGGTTTTATTGTAGTGAACTGAGTGTTTGGTGTGGTGAGAGGCTTTGTTATAAGCCTCCAACACCCAAATTCAGTGATATATTTGGCTATTGCTGCATAGATAAAATACGTGGTGATTTAGAAATAGGAGACCTACCGCAGGATGATGAGGAAGCGTGGGCCGAGCTAAGTTACCACTATCAAAGAAACACCTACTTCTTCAGACATGTGCACGATAATAGCATCTATTTTCGTACCGTGTGTAGAATGAAGGGTTGTATGTGTTGATTTGTTTTTACACTATTAGTGTAATAAGCTTATTATTTTGTTGAAAAGGGCAGGATGTGCATAGCTATGGCTCCTCGCACACTGCT--TTTGCTGATTTGATGTCAGCTGGTGTTTGGGTTCAATGAACCTCTTAACA---TCGTTTCACATTTAAATGATGACTGGTTTCTATTTGGTGACAGTCGGTCCGACTGTACCTATGTAGAAAATAACGGTCATCCTAAATTAGATTGGCTTGACCTCGACCCAAAGTTGTGTAATTCAGGAAAGATTTCCGCAAAGAGTGGTAACTCTCTCTTTAGGAGTTTTCACTTCACTGATTTTTACAATTATACGGGTGAGGGAGACCAAATTGTATTTTATGAAGGAGTTAATTTTAGTCCCAGCCATGGCTTTAAATGCCTGGCTCATGGAGATAATAAAAGATGGATGGGCAATAAAGCTCGATTTTATGCCCGAGTGTATGAGAAGATGGCCCAATATAGGAGCCTATCGTTTGTTAATGTGTCTTATGCCTATGGAGGTAATGCAAAGCCCGCCTCCATTTGCAAAGACAATACTTTAACACTCAATAACCCCACCTTCATATCGAAGGAGTCTAATTATGTTGATTATTACTATGAGAGTGAGGCTAATTTCACACTAGAAGGTTGTGATGAATTTATAGTACCGCTCTGTGGTTTTAATGGCCATTCCAAGGGCAGCTCTTCGGATGCTGCCAATAAATATTATACTGACTCTCAGAGTTACTATAATATGGATATTGGTGTCTTATATGGGTTCAATTCGACCTTGGATGTTGGCAACACTGCTAAGGATCCGGGTCTTGATCTCACTTGTAGGTATCTTGCATTGACTCCTGGTAATTATAAGGCTGTGTCCTTAGAATATTTGTTAAGCTTACCCTCAAAGGCTATTTGCCTCCATAAGACAAAGCGCTTTATGCCTGTGCAGGTAGTTGACTCAAGGTGGAGTAGCATCCGCCAGTCAGACAATATGACCGCTGCAGCCTGTCAGCTGCCATATTGTTTCTTTCGCAACACATCTGCGAATTATAGTGGTGGCACACATGATGCGCACCATGGTGATTTTCATTTCAGGCAGTTATTGTCTGGTTTGTTATATAATGTTTCCTGTATTGCCCAGCAGGGTGCATTTCTTTATAATAATGTTAGTTCCTCTTGGCCAGCCTATGGGTACGGTCATTGTCCAACGGCAGCTAACATTGGT---TATATGGCACCTGTTTGTATCTATGACCCTCTCCCGGTCATACTGCTAGGTGTGTTATTGGGTATAGCTGTGTTGACTATTGTGTTTTTGATGTTTTATTTTATGACGGATAGCGGTGTTAGATTGCATGAGG-------CATAATCTAAACATGCTGTTCGTGTTTATTCTATTTTTGCCCTCTTGTTTAGGGTATATTGGTGATTTTAGATGTATCCAGCTTGTGAATTCAAACGGTGCTAATGTTA---GTGCTCCAAGCATTAGCACTGAGACCGTTGAAGTTTCACAAGGCCTGGGGACATATTATGTGTTAGATCGAGTTTATTTAAATGCCACATTATTGCTTACTGGTTACTACCCGGTCGATGGTTCTAAGTTTAGAAACCTCGCTCTTACGGGAACTAACTCAGTTAGCTTGTCGTGGTTTCAACCACCCTATTTAAGTCAGTTTAATGATGGCATATTTGCGAAGGTGCAGAACCTTAAGACAAGTACGCCATCAGGTGCAACTGCATATTTTCCTACTATAGTTATAGGTAGTTTGTTTGGCTATACTTCCTATACCGTTGTAATAGAGCCATATA------------------------------------ATGGTGTTATAATGGCCTCAGTGTGCCAGTATACCATTTGTCAGTTACCTTACACTGATTGTAAGCCTAACACTAATGGTAATAAATTAATAGGGTTTTGGCACACGGATGTAAAACCCCCAATTTGTGTGTTAAAGCGAAATTTCACGCTTAATGTTAATGCTGATGCATTTTATTTTCATTTTTACCAACATGGTGGTACTTTTTATGCGTACTATGCGGATAAACCCTCCGCTACTACGTTTTTGTTTAGTGTATATATTGGCGATATTTTAACACAGTATTATGTGTTACCTTTCATCTGCAACCCAACAGCTGGTAGCACTTTTGCTCCGCGCTATTGGGTTACACCTTTGGTTAAGCGCCAATATTTGTTTAATTTCAACCAGAAGGGTGTCATTACTAGTGCTGTTGATTGTGCTAGTAGTTATACCAGTGAAATAAAATGTAAGACCCAGAGCATGTTACCTAGCACTGGTGTCTATGAGTTATCCGGTTATACGGTCCAACCAGTTGGAGTTGTATACCGGCGTGTTGCTAACCTCCCAGCTTGTAATATAGAGGAGTGGCTTACTGCTAGGTCAGTCCCCTCCCCTCTCAACTGGGAGCGTAAGACTTTTCAGAATTGTAATTTTAATTTAAGCAGCCTGTTACGTTATGTTCAGGCTGAGAGTTTGTTTTGTAATAATATCGATGCTTCCAAAGTGTATGGCAGGTGCTTTGGTAGTATTTCAGTTGATAAGTTTGCTGTACCCCGAAGTAGGCAAGTTGATTTACAGCTTGGTAACTCTGGATTTCTGCAGACTGCTAATTATAAGATTGATACAGCTGCCACTTCGTGTCAGCTGCATTACACCTTGCCTAAGAATAATGTCACCATAAACAACCATAACCCCTCGTCTTGGAATAGGAGGTATGGCTTTAATGA------------------------TGCTGGCGTCTTTGGCAAAAACCAACATGACGTTGTTTACGCTCAGCAATGTTTTA---------------------------------------------------------------------------------------------------------CTGTAAGATCTAGTTATTGCCCGTGTGCTCAACCGGACATAGTTA---GCCCTTGCACTACTCAGACTA------------------------------------AGCCTAAGTCTGCTTTTGTTAATGTGGGTGACCATTGTGAAGGCTTAGGTGTTTTAGAAGATAATTGTGGCAATGCTGATCCACATAAGGGTTGTATCTGTGCCAACAATTCATTTATTGGATGGTCACATGATACCTGCCTTGTTAATGATCGCTGCCAAATTTTTGCTAATATATTGTTAAATGGCATTAATAGTGGTACCACATGTTCCACAGATTTGCAGTTGCCTAATACTGAAGTGGTTACTGGCATTTGTGTCAAATATGACCTCTACGGTATTACTGGACAAGGTGTTTTTAAAGAGGTTAAGGCTGACTATTATAATAGCTGGCAAACCCTTCTGTATGATGTTAATGGTAATTTGAATGGTTTTCGTGATCTTACCACTAACAAGACTTATACGATAAGGAGCTGTTATAGTGGCCGTGTTTCTGCTGCATTTCATAAAGATGCACCCGAACCGGCTCTGCTCTATCGTAATATAAATTGTAGCTATGTTTTTAGCAATAATATTTCCCGTGAGGAGAACCCACTTAATTACTTTGATAGTTATTTGGGTTGTGTTGTTAATGCTGATAACCGCACGGATGAGGCGCTTCCTAATTGTGATCTCCGTATGGGTGCTGGCTTATGCGTTGATTATTCAAAATCACGCAGGGCTCACCGATCAGTTTCTACTGGCTATCGGTTAACTACATTTGAGCCATACACTCCGATGTTAGTTAATGATAGTGTCCAATCCGTTGATGGATTATATGAGATGCAAATACCAACCAATTTTACTATTGGGCACCATGAGGAGTTCATTCAAACTAGATCTCCAAAGGTGACTATAGATTGTGCTGCATTTGTCTGTGGTGATAACACTGCATGCAGGCAGCAGTTGGTTGAGTATGGCTCTTTCTGTGTTAATGTTAATGCCATTCTTAATGAGGTTAATAACCTCTTGGATAATATGCAACTACAAGTTGCTAGTGCATTAATGCAGGGTGTTACTATAAGCTCGAGACTGCCAGACGGCATCTCAGGCCCTATAGATGACATTAATTTTAGTCCTCTACTTGGATGCATAGGTTCAACATGTGCTGAAGACGGCAATGGACCTAGTGCAATCCGAGGGCGTTCTGCTATAGAGGATTTGTTATTTGACAAGGTCAAATTATCTGATGTTGGCTTTGTCGAGGCTTATAATAATTGCACCGGTGGTCAAGAAGTTCGTGACCTCCTTTGTGTACAATCTTTTAATGGCATCAAAGTATTACCTCCTGTGTTGTCAGAGAGTCAGATCTCTGGCTACACAACCGGTGCTACTGCGGCAGCTATGTTCCCACCGTGGTCAGCAGCTGCCGGTGTGCCATTTAGTTTAAGTGTTCAATATAGAATTAATGGTTTAGGTGTCACTATGAATGTGCTTAGTGAGAACCAAAAGATGATTGCTAGTGCTTTTAACAATGCGCTGGGTGCTATCCAGGATGGGTTTGATGCAACCAATTCTGCTTTAGGTAAGATCCAGTCCGTTGTTAATGCAAATGCTGAAGCACTCAATAACTTACTAAATCAACTTTCTAACAGGTTTGGTGCTATTAGTGCTTCTTTACAAGAAATTCTAACTCGGCTTGAGGCTGTAGAAGCAAAAGCCCAGATAGATCGTCTTATTAATGGCAGGTTAACTGCACTTAATGCGTATATATCCAAGCAACTTAGTGATAGTACGCTTATTAAAGTTAGTGCTGCTCAGGCCATAGAAAAGGTCAATGAGTGCGTTAAGAGCCAAACCACGCGTATTAATTTCTGTGGCAATGGTAATCATATATTATCTCTTGTCCAGAATGCGCCTTATGGCTTATATTTTATACACTTCAGCTATGTGCCAATATCCTTTACAACCGCAAATGTGAGTCCTGGACTTTGCATTTCTGGTGATAGAGGATTAGCACCTAAAGCTGGATATTTTGTTCAAGATGATGGAGAATGGAAGTTCACAGGCAGTTCATATTACTACCCTGAACCCATTACAGATAAAAACAGTGTCATTATGAGTAGTTGCGCAGTAAACTACACAAAGGCACCTGAAGTTTTCTTGAACACTTCAATACCTAATCCACCCGACTTTAAGGAGGAGTTAGATAAATGGTTTAAGAATCAGACGTCTATTGCGCCTGATTTATCTCTCGATTTCGAGAAGTTAAATGTTACTTTGCTGGACCTGACGTATGAGATGAACAGGATTCAGGATGCAATTAAGAAGTTAAATGAGAGCTACATCAACCTCAAGGAAGTTGGCACATATGAAATGTATGTGAAATGGCCTTGGTATGTTTGGTTGCTAATTGGATTAGCTGGTGTAGCTGTTTGTGTGTTGTTATTCTTTATATGTTGCTGCACAGGTTGTGGCTCATGTTGTTTTAAGAAGTGTGGAAATTGTTGTGATGAGTATGGAGGACACCAGGACAGTATTGTGATACATAATATTTCCTCTCATGAGGATTGACTATCACAGCCTCTCCTGGAAAGACAGAAAATCTAAACAATTTATAGCATTCTCATTGCTACCTGGCCCCGTAAGAGGCAGTCATAGCTATGGCCGTGTTGGTCCTAAGGCTACATTGGCTGCTGTCTTTATTGGTCCATTTATTGTAGCATGTATGCTAGGCATTGGCCTAGTTTATTTATTGCAATTGCAAGTTCAAATTTTTCATGTTAAGGATACCATACGTGTGACTGGCAAGCCAGCCACTGTGTCTTATACTACAAGTACACCAGTAACACCGAGCGCGACGACGCTCGATGGTACTACGTATACTTTA----------ATTAGACCCACTAGCTCTTATACAAGAGTTTATCTTGGTACTCCAAGAGGTTTTGATTATAGTACATTTGGGCCTAAGACCCTAGATTATGTTACTAATCTAAACCTCATCTTAATTCTGGTCGTCCATATACTTTTAAGGCATTGTCCAGGCATATGAGACCAACAGCCAC--ATGGA--TTTGGCATGTGAGTGATGCATGGTTACGCCGCACGCGGGACTTTGGTGTCATTCGCCTAGAAGATTTTTGTTTTCAATTTAATTATAGCCAACCCCGAGTTGGTTATTGTAGAGTTCCTTTAAAGGCTTGGTGTAGCAACCAGGGTAAATTTGCAGCGCAGTTTACCCTAAAAAGTTGCGAAAAACCAGGTCACGAAAAATTT------ATTACTAGCTTCACGGCCTACGGCAGAACTGTCCAACAGGCCGTTAGCAAGTTAGTAGAAGAAGCTGTTGATTTTATTCTTTTTAGGGCCACGCAGCTCGAAAGAAATGTTTAATTTATTCCTTACAGACACAGTATGGTATGTGGGGCAGATTATTTTTATATTCGCAGTGTGTTTGATGGTCACCATAATTGTGGTTGCCTTCCTTGCGTCTATCAAACTTTGTATTCAACTTTGCGGTTTATGTAATACTTTGGTGCTGTCCCCTTCTATTTATTTGTATGATAGGAGTAAGCAGCTTTATAAGTATTATAATGAAGAAATGAGACTGCCCCTATTAGAGGTGGATGATATC----TAATCCAAACATTATGAGTAGTACTACTCAGGCCCCAGAGCCCGTCTATCAATGGACCGCCGACGAGGCAGTTCAATTCCTTAAGGAATGGAACTTCTCGTTGGGCATTATACTACTCTTTATTACTATCATACTACAGTTCGGTTACACGAGCCGTAGCATGTTTATTTATGTTGTGAAAATGATAATCTTGTGGTTAATGTGGCCACTGACTATTGTTTTGTGTATTTTCAATTGCGTGTATGCGCTAAATAATGTGTATCTTGGATTTTCTATAGTGTTTACTATAGTGTCCATTGTAATCTGGATTATGTATTTTGTTAATAGCATAAGGTTGTTTATCAGGACTGGTAGCTGGTGGAGCTTCAACCCCGAAACAAACAACCTTATGTGTATAGATATGAAAGGTACCGTGTATGTTAGACCCATTATTGAGGATTACCATACACTAACAGCCACTATTATTCGTGGCCACCTCTACATGCAAGGTGTTAAGCTAGGCACCGGTTTCTCTTTGTCTGACTTGCCCGCTTATGTTACAGTTGCTAAGGTGTCACACCTTTGCACTTATAAGCGCGCATTCTTAGACAAGGTAGACGGTGTTAGCGGTTTTGCTGTTTATGTGAAGTCCAAGGTCGGAAATTACCGACTGCCCTCAAACAAACCGAG---TGGCGCGGACACCGCATTGTTGAGAACCTA-ATCTAAACTTTAAGGATGTCTTTTGTTCCTGGGCAAGAAAATGCCGGTGGCAGAAGCTCCTCTGTAAACCGCGCTGGTAATGGAATCCTCAAGAAGACCACTTGGGCTGACCAAACCGAGCGTGGACCAAATAATCAAAATAGAGGCAGAAGGAATCAGCCAAAGCAGACTGCAACTACT---CAACCCAACTCCGGGAGTGTGGTTCCCCATTACTCCTGGTTTTCTGGCATTACCCAGTTCCAAAAGGGAAAGGAGTTTCAGTTTGCAGAAGGACAAGGAGTGCCTATTGCCAATGGAATCCCCGCTTCAGAGCAAAAGGGATATTGGTATAGACACAACCGCCGTTCTTTTAAAACACCTGATGGGCAGCAGAAGCAATTACTGCCCAGATGGTATTTTTACTATCTTGGCACAGGGCCCCATGCTGGAGCCAGTTATGGAGACAGCATTGAAGGTGTCTTCTGGGTTGCAAACAGCCAAGCGGACACCAATACCCGCTCTGATATTGTCGAAAGGGACCCAAGCAGTCATGAGGCTATTCCTACTAGGTTTGCGCCCGGCACGGTATTGCCTCAGGGCTTTTATGTTGAAGGCTCTGGAAGGTCTGCACCTGCTAGCCGATCTGGTTCGCGGTCAC------AATCCCGTGGGCCAAATAATCGCGCTAGAAGCAGTTCCAACCAGCGCCAGCCTGCCTCTACTGTAAAACCTGATATGGCCGAAGAAATTGCTGCTCTTGTTTTGGCTAAGCTCGGTAAAGATGCCGGCCAGCCCAAGCAAGTAACGAAGCAAAGTGCCAAAGAAGTCAGGCAGAAAATTTTAAACAAGCCTCGCCAAAAGAGGACTCCAAACAAGCAGTGCCCAGTGCAGCAGTGTTTTGGAAAGAGAGGCCCCAATCAGAATTTTGGAGGCTCTGAAATGTTAAAACTTGGAACTAGTGATCCACAGTTCCCCATTCTTGCAGAGTTGGCTCCAACAGTTGGTGCCTTCTTCTTTGGATCTAAATTAGAATTGGTCAAAAAGAA------TTCTGGTGGTGCTGATGAACCCACCAAAGATGTGTATGAGCTGCAATATTCAGGTGCAGTTAGATTTGATAGTACTCTACCTGGTTTTGAGACTATCATGAAAGTGTTGAATGAGAATTTGAATGCCTACCAGAAGGATGGTGGTGCAGATGTGGTGAGCCCAAAGCCCCAAAGAAAAGGGCGTAGACAGGCTCAGGAAAAGA---AAGATGAAGTAGATAATGTAAGCGTTGCAAAGCCCAAAAGCTCTGTGCAGCGAAATGTAAGTAGAGAATTAACCCCAGAGGATAGAAGTCTGTTGGCTCAGATCCTTGATGATGGCGTAGTGCCAGATGGGTTAGAAGATGACTCTAATGTGTAAAGAGAATGAATCCTATGTCGGCGCTCGGTGGTAACCCCTCGCGAGAAAGTCGGGATAGGACACTCTCTATCAGAATGGATGTCTTGCTGTCATAACAGATAGAGAAGGTTGTGGCAGACCCTGTATCAATTAGTTGAAAGAGATTGCAAAATAGAGAATGTGTGAGAGAAGTTAGCAAGGTCCTACGTCTAACCATAAGAACGGCGATAGGCGCCCCCTGGGAAGAGCTCACATCAGGGTACTATTCCTGCAATGCCCTAGTAAATGAATGAAGTTGATCATGGCCAATTGGAAGAATCACNNNNNNNNNNNNNNNN
>JN874559
GAUUCUGAGCGAUUUGCGUGCGUGCAU-CCGCCUCAGU----GAACUCUUGUUAGUUCUAAUU-UAAUCUAAACUUUAUAAA-AACACCUACUCCCUGUAAUCUAUGCUUGCGAGUGUAGAUCUUUCAUAGUGGUGUCUAGUUUUGUUCCAUUUGUUAACAGCUUUCAGCCGGUGACGUGUUGUAUCCUAGGCAGUGGCCCACCCAUAGGU--CAUAAUGCCGAAGAUCAACAAAUACGGUCUCGAGCUGCAAUGGGCUCCAGAAUUUCCGUGGAUGUUUGAGGACACAGAGGAGAAGUUGGACUACCCUAGCAGUUCAGAAGUGGGUAUGGUUUGCCCCACUACCGCGCAAAAGCUGGGAUCAAGUGGAAUUUUUCUUAAGAAUCACGUGAUGGUUGAUUGUCGCCGCCUCGUAAAGUAUGAGUGUUGUGUGCAGUCUAAUCUGAUACGUGAAAUAAAUAUGAAUACAGGUCCUGAUGCUAUGGACGCUGUUAUUCAAGAAGCACUUCAGUCCCGUAGUGCUGUUUUAGUUACACCACCUCAGCGCAUGUCUUUGGACAUGUACUAUAAAUUGGGGUGUUGUCCUAAAGGUUGGACCAUGGGUUUGUUUCGUCGUCAUUGCCAGUGUAGAACUGGCAAUUGUAAUGUUGAAACCCAUGUUGCCAAUCAGCUCUAUAUGAUAGACCCUGAAGGUGUCUGUCUAGGAGCAGGUACGUUUAUAGGAUGGUUUGUUCCACUCUUUGCGCUACCUGAGUGUGUGCGGGAUAAAACCUUUCCCUGGGUUUUGUACCUGCGAAAGCAUGGUGAGAAAGGUGCGCAUUCUAAGGGUCAUG---GUGACACUUUUUAUGUG---GAUUAUGACUUUGAUGUUGAAGAUGCUUACGAAGAGGUUCAUGAUAACCCUAAAGGUAAGUAUUCUAAGAAAGCUUAUGCUUUGUUGAGGGGAUAUCGUGGUGUUAAACCACUUCUUUAUGUGGACCAGUAUGGUUGUGACUAUACUGGUAAUCUUGCAGAGGGAUUGGAAGCUUAUGCUGAGUUCUCUCUUCAAGAGAUGAAAGAACUUUUUCCCAUAUGGAGUCUUAGUCUCCCAUAUGAUGUUGUUGUGGCAUGGCAUGUAGUUCGUGAUCCUCAGUUUGUGAUGAAGUUGCAAUCUCUUGCUACUAUUCGUAGCAUUGAGUAUGUUGCAGAACCUACUGAGGAUUUAGUUGAUGGCACGGUUGUUAUUAAAGAACCCGUGCACACACUUGCCCCAGAUGCCAUAGUUUUAAAGCUGCCUAAGCUUAUUGAUCUUAUGCAGCAUACAGAUUC---------UACUGUAGUGGAGUCUAUUUAUAAAACCAAGCUGAAACAUUGUGGUUUUGUUAUGCAGUUUGGUUAUGUUGAAUGUUCUCAGGAUGAUUGCACCUUUACAGGUUGGGUUCCAGGGAAUAUGAUAGAUGGAUUUGCCUGCACAUCAUGUGCUUUUGUUUAUGGCACUGUUGAUUUGCUUGCACAAUCUUCUGGCGUUAUGCCCCAAAAUCCUGUUCUUUUUACCAAAGGC----CAGGCUA--------UUACAAACGGGGAUUCAUUUAAGCUUUAUGGAAAUUCUGUUAUUCCAUUUGGUGGUUGUUUGUAUUGGAGCCCAACACCUGGUGUUUGGCUUCCUUUGAUUAAGUCAUCUGUUAAAGCAUACGAUGGUAUGGUUUAUACAGGUGUUGUAGGUUGUAAAACCAUUGUCAAAGAAACAGAAGCUGUUUGUAAAGCACUGUAUUUGGAUUAUGUCCAGUACAAGUGUAGUGACCUAAAGCAGAGAGAAGGUUUGGGUCUCGCUGAUGUUUGGCAUAAACAGCUUUUGAUUAAUAGAGGUGAUUAUCAACCUCUUUUGGAUAAUGUUGAUUAUUUUAGUAUGCGCAGAGCACGUUUUAGUAUGGAGACAGCUACUGUCUGUUCAGAGGGAUUUAUGCCCUUUUUGUUGGAUGGUUUGGUGCCGCGCACUUAUUAUUUGGUUAAGAGUGGCCAAGCUUUUUGUGAUAUGCUUUGUGAGUUUGGCCAAGAAGUUGCAGAUUUGAGCAAAGAGUUGCUUGUUGUGACUUUAGAUUCAGUUACUUCUGCAUUACAAUUUUUGACGCUUAAUGUUGGUAGGCUUACCGAAUGUCUUAAGGGCUUUGGUAUUAAGUUUGUCAACAAGCUGAUACAGUACUUUAAAACUGCUACUAGAUGUACCGCUCUCGCCUUUGCAUGGGUUUUGCUUCAUGUUUUGCGAGGCGCAUAUAUAGUGGUUGAAAGUGAUAUAUAUUUUAUUAUGAGCAUUCCAGAUUAUGCGCGCGUUGUUGUGCGUACUUUUCAGAAUGUUUUUAAGAUGGCAUUAGAUUGUGUAAAAGUGUCAUUUUUAAAAGGCCUUUCUGCUUUUAAGAUAGGGCGUGAAAAAAUUUGUUUUGUAGGAAGCAAGUUUUAUAAAGUGGAACGAGG----------AAAUCUUAAUGAU--UUGGUUCGUAGAGAUUUGGUUGUUCCUAGUGUAACACAGAGAGCUAAAAAUCAGCAACCUGUCUAUUUGACCGGUAAUUGUGCUCCUGUUAAUGUAGAUGAUGAUGUGGUUGAGGUUGUUACUAACCCAGUUACAUCUUGUGGUUAUCAAAAACCACCUCAAAAAUGUGAUAAGAUUUGUAUUGUGGAUAAUGUUUAUAUGGCUAAAUGUGGUGAGAAGUUCUUUCCAGUUGUGGUGAACGAAGAUUACAUUGGCCUUUUAGAUCAAGCUUGGAGAUUUCCUUGUGCUGGAAAGAAAAUUUCCUUUGUAGAGGAACCUUCAGUGAAGGAGAUCGUCACAAAG---AAGACUGUUAAAGUCUGUUUUGAGCUUGAUGCUAAUUUUAAUACUAUUUUGGACACUGCUUGUAGCGUGUUUGAGGUAGAUAAUACUGUAGAUAUGGAGGAGUUUGCUGCUGUUGUCGCUGAUGCGAUAGAGGAGAAACUUACUCCAUGUAAGGAGCUUGAUGGUGUUGGCAUUAAAGUUAGUGCCUUUUUGCAGAAGCUGGAAGAUAAUAAUCUUCACUUCUUUGAUGAAGCUGGUGAUUGUGUUUUGGCUUCUAAGUUAUAUUGUACAUUUUCGGCUCCUAUUGAUGAAGAUUUUGGAGAGUCA------------GAAUAUGAAGAAGGUGAUGUUGAUGUUGAUGAAACUGAUUCCAUUGUUACUAGCACCUCGCAGG---------------------AGGUUUGUGCAGGUUCGGG---------------------------------------------------------------------CAUCCCUUGUGGUACGGA------------------CUGCAAUAGUAUUGCCAAUGGACAGGAGGAGGCAUCA---------------------------------------GAAGUCUUUGAAAUAGCUGAAGUUGAGGAUUCUAUUUUGGAAGAACUUCAAGUCAGCAUACAAGCGCAUGAUGAAGUGGACGUUGUGUCUGCGGAUUCUGAUUCCGUGCUUGUGCAUGAUUACAUAGAUGGUGUUAAUUAUGACACUUUCUAUUGUGAUACUGU---UUUUGAUUUUUAUGUUGCACACAAGGAACCUGAUUUCGUAAAAGUUCUUGGUGUGUAUGUUCCUAAAGCAACGCGCAAUAAUUGUUGGUUGCGUUCUGUCUUGGCUGUUUUUCAGAAGUUGCCAUGUACUUUUAAGGAUAAAAAUUUGCAGAGUUUGUGGUUGUCUUAUAAGCAGCAAUUUGAUCAGUUGUUUGUAGACACUAUUAUGCAGAAAAUACCUGCAAAUAUAGUUGUUCCACAGGGUGGUUAUGUAGCUGAUUUUGCUUAUUGGCUACUUACUUUGUGCGAUUGGAAUGCGGCAUCUCAUUGGAGAUGUCUUAAAUGUGAUUUGGCACUAAACCUUCAAGGUUUGGAUGCUAUAUUCUUUUAUGGAGACAUAGUGUCACAUGUUUGUAAGUGUGGCGAGUCUAUGGUUCUUCUUAAAGUUGAUGUGCCGUUUACUGCACAUUUUGCUGUGAAGGAUAAGCAGUUUUGUUCUUUUACGACACAACGUCGUAUUUUUAAAGCUGCUUGCGUUAUUGAUAAAAAUGACCGUCAUUCUAUGGCUGUCAUUGAUGGUAAACAAAUUGAUGACAAGCUUGUUACUGAUAUUAACAGUGAUAAGUUUGAUUUUAUUAUUGGGCAUGAGAUGGCAUUUAGUAUGUCAUCCUUUGAAAUUGCUCAAUUGUAUGGUUGCUGUAUAACACCUAAUGUUUGUUUUGUUAAAGGUGAUGUUAUAAGAAUUGCCCAGCUUGUGUAUGCUGAUGUAGUUGUUAAUCCCGCUAAUGGCCAUAUGGCUCAUGGUGGUGGUGUGGCAAAAGCUAUAGCUAAUGCAGCUGGUCAAAGUUUUAUUAAGGAGACUGCUAAUAUGGUUAAGUCUAAAGGAGUUUGUGCUACCGGUGAUUGUUAUGUGUCAUCAGGAGGCAAAUUAUGUAAAACUGUGCUUAAUGUUGUUGGUCCUGACGCACGAGCUCAGGGUAAGCAAUGUUAUGCAUUGUUAGAAAAGACAUAUAAACACCUUAACAAGUAUGAUUGUAGUCUUACUACACUUAUUUCUGCUGGCAUAUUUAGUGUGCCAUCUGAUGUGUCUUUGACAUACUUACUUGGUGUUGUAGAAAAACAAGUUAUUCUUGUUAGUAACAACAAAGAAGAUUUUGAUUUGAUUUCUAAGUGUCAACUAACGGCUGUAGAGGGCACUAGAAAGUUUGCAGAGCGUCUAUCUUUUAAUGUAGGACGCACUAUUAAAUAUGAAACAGAUGCUAAUAAGUUGCUUAUUAGCAAUGAUGUAGUAUUUGUUUCUACUUUUAAUGUGUUGCAAGAUGUUAACACAUUGCGGCACGAUAUUAAACUUGAUGAUGAUGCGCGUGUUUUUGUGCAGUCAAAUAUGGAGAAUUUGCCUACAGAUUGGCGCAUAGUUAAUAAGUUUGAUCAGAUUAAUGGUGUUAGAACCGUUAAAUAUUUUGAAUGUCCUGGUGGCAUAGACAUUUGUAGCCAGGGUAAAGAUUUUGGUUAUAUACAGCAGGGUUCUUUUUACAAGGCCACUGUAAGCCAAAUUAAGGCUUUGUUUGUUGAUAAAAUAGAUGUUUUGCUUACUGUUGAUGGUGUUAAUUUUACCACUAGGUAUGUACCUCUUGGUGAAGUUUUUGGCAAAACACUAGGCAAUGUAUUUUGUGAUGCUAUUAAUGUCACAAAAUGCAAGGCUGAACAGAAAUAUAAAGGAAAGGUGUUCUUUCAGUUUGAUAAUCUGUCUAAUGCAGAUUUAAAAGCUGUUAAGAGUUCUUUCAAUUUUGAUCAAAAAGAAUUGUUGGCUUAUUACAAUGUCCUUGUGAGUUGUGGUAAGUGGCAAAUUGUUGUUAAUGGUAAAUAUUUUACUUUUAAGCAGGCAAAUAAUAAUUGCUUUGUUAAUGCUGCAUGUCUUAUGCUUCAGAAUGUUAAUUUGAAGUUUGUAAGCAUGCAAUGGCAGGAAGCAUGGCUCGAAUUUAGAGCCGGAAAACCCCUACGGUUUGUAGCACUUGUUUAUGCUAAGGGUGCUUUUAAAUUUGGCGAUCCUGCUGAUUCUAGAGAUUUUAUUCGUGUGGUUCUUAGCCAAACUGAUUUGGCUGAGGCUGCAUGUGAUUAUGAGUUUGUUUGUAAAUGUGGUGUUAAGCAAGAGCAGCGUACAGGUAUUGACGCUGUUAUGCAUUUUGGAACAUUGAGUCGUGAAGAUCUUGAAAAAGGCUACACAAUUGAUUGUAGUUGUGGUGAUAAGCUAAUUCAUUGCACGCGAAUUAAUGUUCCAUUUUUAAUUUGCAGCAACACACCCAAAGACAGUGUCGUGCCUAAGGGUGUGACAUGUGCAAAUGUUUUUAUUGGUGGUAAUGUGGGGCACUAUACUCAUUUGAGGUGUGACUCAAGUUAUCAACUUUUUGAUGCUUCUACUGUUAAAAAGAUUACUACAGUCAAUGGUAAAAUCACUGACUGUUUGUAUCUUAAAAAUUUGAAGCAAACUUUUAGGUCUGUUUUGACGACUUAUUAUUUGGAUGAUGUUAAGAAGGUUGAGUAUAAUCCUGAUCUUACACAGUACUACUGUGAGGGUGGUAAGUAUUAUACUCAAAGAAUUAUAAAGGCUCAAUUUAGAACUUUUGAGAAGGUUGAUGGUGUCUAUACUAACUUUAAGUUAGUUGGUCACACCAUCUGUGAUAGCUUGAAUGCUAAACUGGGUUUUGAUGCUAAUAAGCAUUUUGAAGAAUUUAAGGUUACUGAGUGGCCCAUAGCUACUGGUGAUGUGGUAUUGGUUACUGAUGAUAUGUAUGUUAAGAGGUAUGAGAAGGGAUGUAUUACUUUUGGUAAACCUGUUAUUUGGUAUAACCAUGAUCAGGCAUCCCUUAAUUCUCUUACAUAUUUUAAUCGACCUAGUUUGGUUGAUGUUAAUAAGUUUGAUGUUUUGAAAGUUGAUGAUGUUG-----UUGCAGAAGUUGAAUCUUGCAGCUCUGACUUGAGCCAUGGGAGUUUGAGUGGUAGUGUGAGUACAGGCAGCUCUUACCUGAGCCCACAAGGUAAUCAGGGGAGUAAUGUCGAAGCUC-AUACGACUGUUCUU-------------GCUUCAGGUAAUCAAGGGAGUAAUGCAA----UUAAUGGUUCAGCUAAUAGUAAUAAGAUUGUUAAAUUAAAUGGUGUUAAAAAGCCUUUUAAGGUUGAAAAUAGUGUUGUUGUUAAUGACAGCACUAGUGAGACCAAAUUUGUUAAGAGUUUGUCUAUUGUUGAUGUUUAUGAUAUGUGGCUGACUGGUAGUCGGUAUGUUGUUAAAACUGCUAAUGCACUUAGUGCUGCGGUUAACGUACCUACAAUCAAGAAGUUUAUAAAAUUUGGUAUGACUCUUGUUAGUAUACCAAUAGAUUUGUUGAAUUUGCGAGAAAUUAAGCCUGUGUUUGGUGCAGCGAAAGUGGUUAGAGACAGAGUUUCUGACUGCUACCGCUUUAUUAAAUGGCUUUUUGUUCUUUUGUUUGGGUGGAUAAAAAUAUCCAGUUAUAAUAGAGUUGUAUACACCACAGAGAUUGCUUCAAAGCUUACGUGUAAGCUUGUCGCUUUGGCUGUUAAAAAUGCUUUAUUGACAUUUAAAUGGAGUAUGGUUGUACGAGGAUUUUUUCUUAUUGCCACCAUAUUUUUGUUAUGGUUUAAUUUUAUAUAUGCCAAUGUAAUAUUUAGUGAUUUUUAUUUGCCUAAAAUUGGUUUUCUGCCAACAUUCGUUGGUAGUGUUGUGCAGUGGCUUAAGACUACAUUUGGGUUUUAUACCUUGUGUGAUUUUUAUGACACUGCUAGUAUAGGCUUUAAAAAUCAGUAUUGUAAUGGAAGUCUUGCUUGCCAGCUUUGUGUUUCUGGUUUUGAUAUGCUUGAUAAUUAUAAGGCUAUAGACGUUGUUCAGUACGAGGCUGAUCGACGUUCUGUAGUUGAUUAUACAGGCAUGAUUAAGUUGAUUAUUGAGUUGGUUGUUAGUUAUGCCUUGUAUACUGUUUGGUUUUACCCAUUGUUUGGUCUUAUCUGCUUGCAGAUGUUGACGACAUGGUUGCCUGAAUUUUUUAUGGUUAGUUCAUUGCAUUGGUUUUUGAGAAUACUUGUUUCUGUUGCCAAUUUGUUGCCAGCACAUGUGUUUUUGAGGUUUUACAUUACUGUGACCUUUAUUUUUAAAAUAUUUAGUCUUUUUAGACAUGUAAUACAUGGGUGUAAUAAAGCUGGUUGCUUGUUUUGCUAUAAGAGAAACCGUAGUGUUCGCGUCAAAUGCAGUACGGUUGUAGGUGGCAUGAUACGCUAUUACGAUGUGAUGGCUAAUGGUGGUACCGGUUUUUGUAGCAAACACCAAUGGAAUUGCAUUAAUUGUGAUUCCUAUAAACCAGGUAAUACAUUCAUUACUGUUGAAGCUGCCGCAGAGCUUUCUAAGGAAUUGCGACGGCCUGUUGUACCCACUGAUGUUGCUUACCAUACUGUUACAGAUGUUAAGCAGGUUGGUUGUUCUAUGCGUUUGUUCUACGAUAGGGAUGGACAACGUGUUUAUGAUGAUGUUAAUGCUAGUUUGUUUGUGGAUUAUAACAAUCUGCUGCAUUCUAAAGUUAAGAGUGUGCCUAAUUUGCAUGUUGUAGUGGUUGAGAAUGAUGCUGAUAAAGCCAACUUUCUCAAUGCCGCUGUAUUUUAUGCACAAUCUCUUUUUAGGCCUGUGCUGAUGGUGGAUAAGAGUUUAAUUACCACUGCAAACACGGGUACUUCUGUUUCUCAGACUAUGUUCGAUGUCUAUGUUGACACAUUGUUGUCGAUGUUUGACGUUGAUAGAAAGAGUCUGACUUCAUUUAUAAAUACAGCUCAUUCUUCUAUUAAGGAGGGUGUUCAGCUGGAUAAGGUUUUGAAUACGUUUAUUAGCUGUGCUAGAAAGAGUUGCUCUAUAGAUUCUGAUGUUGACACUAAAUGUGUGGCUGAUUCUGUCAUGUCUGCAGUUGCUGCGGGUAUUGAAUUGACAGAUGAAAGCUAUAAUAAUUUGGUACCAACGUAUAUAAAGAGUGAUAAUAUAGUCGCAGCUGAUUUAGGUGUUCUUAUUCAAAAUUCUUCUAAGCAUGUACAGGGCAACGUUGCUAAAAUCGCUGGUGUGUCUUGUAUAUGGUCUGUGGAUGCUUUUAAUCAGCUUAGUUCUGAUUUUCAGCAUAAAUUGAAGAAGGCAUGUUGUAAAACUGGUCUUAAAUUGAAGCUUACUUAUAAUAAGCAGAGUUCUAAUGUCUCUGUUUUGACUACACCAUUUAGUUUGAAAGGUGGUGCUGUUUUUAGUUACUUUGUUUAUAGUUGUUUUGUUGUUAGUUUGAUUUGUUUUAUAGGAUUGUGGUGCUUGAUGCCUACUUAUUCUGUGCACAAAUCAGACUUCGAGCUUCCUAUUUAUGCCAGUUAUAAAGUUUUGGAUAAUGGUGUUAUCAGAGAUGUUAGCGUGAAUGAUGUUUGUUUCGCUAACAAAUUUGAACAGUUUGAUGCAUGGUAUGAGUCUACUUUUGGUUUGACUUAUUAUAGCAAUAGUAUGGCUUGUCCUAUUGUUGUUGCUGUGAUAGAUCAAGAUAUAGGCUCUACUGUUUUUAAUGUUCCUACCAAAGUGUUACGGUAUGGUUUUCAUGUGUUGCAUUUUAUAACUCAUGCACUUUCUACUGAUAGUGUGCAGUGUUAUACUCCACAUUACCAAAUACCGUAUUCUAAUUUUUAUGAUAGUGGUUGUGUUUUGUCAUCAGCUUGCACUAUGUUUGCUAUGUCUGAUGGAAAACCACAACCUUUUUGUUAUACGGAUGGGCUUAUGAAUAAUGCUUCUCUGUAUAGCUCAUUGGCUCCACACGUGCGUUAUAACCUUGCAAAUGUUAAAGGUUAUAUACGGUUUCCUGAAGUGCUGCGUGAAGGUCUUGUGCGUAUUGUUCGCACACGAUCUAUGACGUAUUGCAGAGUUGGGCUAUGUGAGGUUUCAGAUGAGGGUAUUUGUUUUAAUUUUAAUGGUUCAUGGGUUUUGAAUAAUGAUUAUUAUAGAAGUUUGCCAGGAACAUUUUGUGGUAGGGAUGUUUUUGAUUUGGUAUAUCAGUUUUUGAGCGGUUUGUCUCAGCCUGUGGAUUUCUUUGCUCUUACUGCAAGUUCCAUAGCUGGUGCCAUUCUUGCUAUUAUUGUUGUUUUGGUGUUUUAUUACCUAAUAAAGCUCAAAAGAGCUUUUGGUGAUUACACUAGUGUUGUGGUUGUUAAUGUGAUAGUUUGGUUUGUUAAUUUCCUGAUGCUAUUUGUGUUUCAGGUUUAUCCCACUCUAUCUUGUAUAUAUGCUGCAUUUUAUUUUUAUAUUACGCUCUAUUUCCCUUCGGAGAUUAGUGUAAUUAUGCAUUUGCAGUGGGUGGUGAUGUAUGGUAGUAUUAUGCCCUUGUGGUUUAGUCUGCUUUAUAUUGCCAUAGUUAUUUCAAACCACGCAUUCUGGGUAUUCUCUUACUGCAGAAAGCUUGGUACUGGUGUACGUAGUGAUGGCACUUUUGAAGAGAUGGCUCUCACUACUUUUAUGAUUACUAAGGAUUCUUAUUGUAAGCUUAAGAAUUCGCUUUCUGAUGUUGCUUUUAAUAGAUAUUUGGGUUUGUAUAAUAAAUAUAGGUAUUACAGUGGUAAAAUGGAUACCGCUGCUUAUAGAGAGGCUGCUUGUUCACAGUUGGCAAAGGCAAUGGACACAUUUACCAAUAAUAAUGGUAGUGACGUGCUUUACCAACCACCUACGGCGUCUGUUUCCACAUCAUUUUUGCAAUCUGGUAUUGUGAAGAUGGUUAGUCCUACUUCUAAAGUAGAACCUUGCGUUGUCAGUGUUACCUACGGUAAUAUGACAUUGAAUGGUCUUUGGUUGGAUGAUAAAGUCUACUGUCCUAGGCAUGUUAUUUGCUCUGCUUCAGAUAUGACUAAUCCAGAUUAUCCUAAUUUGCUUUGUAGAGUAACAUCAAGUGAUUUUACUAUAAUGUCUGAUCGUAUGAGCCUGACUGUUAUGUCUUAUCAGAUGCAAGGAUGUAUGCUUGUUCUAACUGUAACAUUGCAGAAUCCUCGAACACCAAAAUAUACUUUUGGUGUUGUCAAACCUGGUGAGACAUUUACAGUUCUUGCUGCUUAUAAUGGCAGACCACAAGGAGCCUUUCAUGUGACUAUGAGAAGUAGUUUUACUAUUAAGGGUUCCUUUUUGUGCGGAUCUUGUGGAUCUGUUGGUUAUGUUUUGAUGGGUGAUUGUGUUAAGUUUGUUUAUAUGCAUCAAUUGGAGCUUAGUACUGGUUGUCAUACUGGAACUGACUUCAAUGGGGACUUUUAUGGUCCUUAUAAAGAUGCACAAGUUGUCCAAUUGCCCGUUCAAGAUUAUGUGCAAUCUGUUAAUUUUGUAGCAUGGCUUUAUGCUGCAAUUCUUAACAAUUGCAAUUGGUUUGUACAAAGUGAUAGAUGUUCUAUUGAAGACUAUAAUGUUUGGGCUAUGUCAAAUGGAUUUAGCCAAAUUAAAUCUGAUUUGGUUGUUGAUGCUCUUGCAUCUAUGACUGGUGUGUCUUUGGAAAACUUGUUGGCUGCUAUUAAGCGCCUGCAUAAAGGAUUCCAGGGACGUCAGAUUAUGGGUAGUUGUGCUUUUGAAGAUGAGUUGACACCUAGCGAUGUUUACCAACAACUAGCUGGCGUCAAGUUACAAUCAAAGCGCUCUAGAGUUAUUAAAGGAACUAUUUGCUGGGUUAUUGCUUCUACAUUUUUGUUUAGUUGCAUAAUUACAGCAUUUGUUAAAUGGACUAUGUUUAUGUAUGUAACGACUCAUAUGUUGAGUGUUACAGUGUUGGCACUUUGUUGUGUGAGUUUUACUAUGCUUUUGGUGAAACAUAAGCAUCUUUAUUUGACAAUGUAUAUCAUUCCUGUACUUUUGACAUUGCUAUAUAACAACUAUUUGGUUGUUUAUAAGCAUUCUUUUAGAGGGUAUGUGUAUGCAUGGCUUUCUCAUUUCAUGCCGUCAGUGGAUUACACUUAUACGGAUGAGGUGAUUUAUAGCAUUGUUUUGCUCUUUGGUAUGAUUUUUAUUACUAUGCGUAGUAUUAAUCAUGAUGUGUUUUCUGUUAUAAUGUUUGCAGGCCGGGUGAUUUCUACUGUUUCUAUGUGGUACAUAGGUUCAAACUUGGAGGAGGAAGUCCUUCUCCUCCUUGUUUCUGCCUUCGGUACUUACACAUGGACUACAGUAUUGUCAUUGGCUGUGUCAAAGAUUAUUGCAAAAUGGAUUUCUGUGAAUUUGUUAUAUUUCACAGACAUACCGCUUAUUAAAUUGGUUCUUUUGAGCUAUUUGUUUGUUGGUUAUGUUGUUAGUUGUUAUUGGGGAUUGUUUUCCUUGAUGAACAAGCUUUUUAGAAUGCCUCUGGGUGUUUAUAAUUAUAAAAUUUCAGUGCAGGAAUUGAGGUAUAUGAAUGCUAAUGGUUUGCGUCCACCGCGUAAUAGUUUUGAAGCCCUUAUGCUCAAUUUUAAGCUUUUGGGUAUUGGUGGUGUGCCAAUCAUAGAAGUAUCUCAGAUCCAAUCAAAAUUGACUGAUGUUAAAUGUGCUAAUGUUGUUUUGCUUAAUUGCUUGCAGCAUUUGCAUGUGGCAUCUAAUUCUAAGUUGUGGCAGUAUUGUAGUACUCUUCAUAACGAGAUACUUGCCACUUCAGAUUUGAGCACUGCUUUUGAAAAGCUUGCUCAAUUGCUUAUAGUUUUGUUUGCUAAUCCAGCUGCUGUGGAUAGCAAGUGCCUGUCUAGUAUUGAAGAAGUUUGCGAUGAUUAUGCAAAGGACAAUACUGUUUUGCAGGCUUUACAGAGUGAAUUUGUUAAUAUGGCUAGCUUCGUUGAAUAUGAAGUUGCUAAAAAGAAUCUUGAUGAGGCGCGCUCUAGUGGUUCUGCUAAUCAACAGCAAUUAAAACAACUAGAGAAAGCUUGUAAUAUUGCGAAAUCUGCUUAUGAGCGUGAUAGAGCUGUUGCUCGCAAGUUGGAGCGCAUGGCAGAUUUGGCUUUGACUAAUAUGUAUAAAGAAGCUAGAAUAAAUGACAAAAAGAGUAAGGUAGUUUCUGCUUUGCAAACUAUGCUUUUUAGUAUGGUUCGUAAACUGGAUACCCAAGCUCUUAAUUCGAUAUUAGAUAAUGCAGUUAAAGGUUGUGUACCCUUGAAUGCAAUACCAUUACUUACUGCUAACACUUUGACUAUAAUUGUACCAGAUAAACAAGUUUUUGAUCAGGUUGUUGAUAAUGUAUAUGUUGCCUAUGCAGGGAAUGUUUGGCAUAUACAAUCAGUGCAGGAUGCAGAUGGUACAAAUAAACAAUUGAAUGAGAUAAGUGAAGAUUCUAACUGGCCACUAGUUAUUGUUGCAAAUAGGCAUAAUGAGGUAUCUCAAGCCGUUUUGCAAAACAAUGAAUUGAUGCCUGCAAAGUUAAGAACGCAGAUUGUCAAUAGUGGUCCAGACAUGAAUUGUAAUACACCCACUCAGUGUUAUUAUAAUAAUAGUAACACGGGUAGAAUUAUAUAUGCUAUUCUUAGUGAUGUCGAUGGUCUUAAGUACACUAAGAUAGUAAAAGAAGAUGGAAAUUGUGUUGUUUUGGAGCUUGAUCCUCCUUGUAAGUUUACUGUUCAAGAUGCUAAAGGUCUUAAAGUUAAGUACCUUUAUUUUGUUAAGGGUUGUAACACACUAGCCCGUGGCUGGGUUGUUGGUACAAUAUCAUCGACAGUUAGAUUACAAGCUGGUACUGCUACUGAGUAUGCGUCCAACUCGUCUAUACUGUCAUUGUGUGCGUUUUCUGUAGAUCCUAAGAAAACGUAUCUUGAUUUUAUACAACAAGGAGGAGCUCCUAUUUCCAAUUGUGUUAAAAUGCUUUGUGACCAUGCUGGUACCGGUAUGGCUAUUACUGUUAAACCUGAGGCUACUACUAGUCAGGAUUCAUAUGGUGGUGCUUCUGUUUGUAUUUAUUGCCGCGCACGAAUUGAACAUCCAGAUGUUGAUGGAUUGUGCAAGUUACGCGGUAAGUUUGUUCAAGUGCCUGUGGGUAUAAAAGAUCCUGUGUCUUAUAUAUUGACACAUGAUGUUUGUCAAGUUUGUGGCUUUUGGAGGGAUGGUAGCUGCUCGUGCGUUAGUACGGGUGCUUUCGUUCAGUCAAAAGACACUAAUUUUUUAAACGGGUUCGGGGUGCGAGUGUAGAUGCCCGUCUCGUACCCUGUGCCACCGGUCUUUCUACCGAUGUUCAAUUAAGGGCAUUUGAUAUUUGUAAUGCUAGUGUUGCUGGCAUUGGUUUGCAUUUGAAAGUUAAUUGCUGCCGUUUUCAGCGUUUAGAUGAAAGUGGUAAUAAAAUGGAUCGAUUCUUUGUAGUUAAAAGAACUGAUUUAGUUACAUAUAAUAGAGAGAUGGAAUGUUAUGAGCGAGUAAAAGGUUGUAGAGUUGUGGCAGAACACGAUUUCUUUACUUUUGCUGUAGAGGGAAGUCGAGUGCCACAUAUAGUUCGCAAAGAUCUUACAAAGUACACUAUGUUGGAUCUUUGCUAUGCAUUGCGACAUUUCGAUCGCAAUGAUUGCUCGCUUCUGUGUGACAUACUCUCUAUGUAUGCUGGUUGUGAACAAUCCUAUUUUACACAAAAGGAUUGGUAUGAUUUUGUUGAAAAUCCUGAUAUAAUUAAUGUUUAUAAGAAGCUAGGUCCUAUUUUUAAUAGAGCCCUAGUUAACACUGCUGAGUUUGCUGAUGCACUUGUAGAGGCUGGCUUAGUAGGUGUUUUAACUCUUGAUAAUCAAGAUUUGAAUGGUAUGUGGUAUGAUUUUGGUGAUUAUGUUGUUACAGCACCUGGUUGUGGUGUUGCAGUAGCUGAUUCUUAUUAUUCUUAUAUGAUGCCUAUGCUGACCAUGUGUCAUGCAUUGGAUUGUGAGUUAUACGUAAAUAAUACUUAUAGACAAUUUGAUCUUGUACAGUAUGACUUUACUGAUUAUAAGCUCGAGUUGUUUAAUAAGUAUUUUAAGCACUGGAGUAUGCCUUAUCAUCCUAACACUAUUGAUUGUCAGGAUGAUAGGUGCAUUAUACAUUGUGCUAAUUUUAACAUACUUUUUAGUAUGGUGUUACCUAAUACUUGUUUUGGGCCUCUUGUUAGGCAAAUUUUUGUAGAUGGUGUUCCUUUUGUUGUUUCAAUUGGGUACCAUUAUAAAGAACUUGGUGUUGUUAUGAAUAUGGAUGUGGACACACAUCGUUAUCGCUUGUCUCUUAAAGACUUGCUUUUAUACGCUGCUGAUCCUGCUUUGCAUGUUGCAUCAGCUACAGCAUUGUAUGAUUUACGUACCUGUUGCUUUAGUGUAGCAGCUAUAGCAAGUGGUGUGAAGUUUCAAACAGUUAAGCCUGGUAAUUUUAAUCAGGAUUUUUAUGAUUUUAUUUUAAGUAAGGGCUUGCUUAAAGAGGGUAGCUCAGUUGAUUUGAAGCACUUUUUCUUUACGCAAGAUGGUAAUGCUGCUAUUACUGAUUAUAAUUAUUAUAAGUAUAAUUUGCCCACUAUGGUGGACAUUAAGCAGUUGUUGUUUGUUUUGGAGGUUGUUUAUAAGUAUUUUGAGAUUUAUGAUGGUGGUUGUAUACCCGCAUCACAAGUUAUUGUAAAUAAUUAUGAUAAGAGUGCUGGCUAUCCAUUUAAUAAAUUUGGAAAAGCCAGACUAUAUUACGAGGCAUUGUCAUUUGAUGAGCAGGAUGAUAUUUACGCUUAUACUAAGCGGAAUGUCCUGCCCACACUUACACAAAUGAACCUUAAGUAUGCCAUUAGUGCUAAAAAUAGGGCCCGCACUGUAGCUGGAGUUUCUAUUUUGAGUACUAUGACUGGCAGAAUGUUUCACCAAAAGUGUUUGAAAAGUAUAGCAGCUACUCGUGGUGUUCCUGUUGUUAUAGGCACUACGAAAUUCUAUGGCGGGUGGGAUGAUAUGCUCCGCCGCCUUAUUAAAGAUGUUGAUAAUCCUGUACUUAUGGGUUGGGAUUAUCCAAAAUGUGAUCGUGCUAUGCCAAACAUACUACGUAUUGUUAGUAGUUUGGUAUUAGCGCGAAAACAUGAUGCAUGUUGUACGCAAAGCGAUAGGUUUUACCGACUUGCGAAUGAAUGUGCACAAGUGUUGAGCGAGAUUGUUAUGUGUGGUGGCUGUUAUUAUGUUAAACCUGGCGGUACUAGUAGUGGUGAUGCAACCACUGCCUUUGCUAACUCAGUUUUUAACAUAUGUCAAGCUGUUUCAGCCAAUGUAUGCUCAUUAAUGGCAUGCAAUGGAAAUAAGAUUGAAGAUUUGAGUAUUCGCGCUCUUCAAAAGCGUUUAUACUCACAUGUGUAUAGAAGUGACACUGUUGACCCAACAUUUGUCACAGAGUAUUAUGAAUUUUUAAAUAAGCAUUUUAGUAUGAUGAUUCUAUCUGAUGAUGGUGUUGUGUGUUAUAAUUCUGAUUAUGCGUCCAAAGGGUAUAUUGCUAAUAUAAGUGCCUUUCAACAGGUGUUAUAUUACCAAAAUAACGUUUUUAUGUCUGAAGCCAAAUGUUGGGUUGAAAAUGACAUAAACCAUGGACCUCAUGAAUUUUGUUCACAACAUACAAUGCUAGUUAAAAUGGAUGGUGAUGAUGUCUACCUUCCAUAUCCUGAUCCUAGUCGUAUUCUAGGAGCUGGAUGUUUUGUAGAUGAUUUGUUAAAGACUGAUAGCGUUCUUUUGAUAGAGCGAUUUGUAAGUCUUGCAAUAGAUGCUUAUCCAUUAGUAUAUCACGAAAAUGAAGAAUACCAAAAGGUGUUUCGUGUGUAUUUGGAGUAUAUAAAGAAGUUGUACAAUGAUCUGGGUAAUCAGAUUUUGGACAGCUAUAGUGUUAUUUUAAGUACUUGUGAUGGACAAAAAUUUACUGACGAGUCCUUUUACAAGAACAUGUAUUUAAGAAGUGCAGUUAUGCAAAGCGUUGGUGCCUGCGUAGUCUGCUCCUCUCAAACAUCUUUACGUUGUGGCAGUUGCAUUAGAAAACCUCUUUUGUGCUGCAAGUGCUGUUACGAUCAUGUUAUGGCAACUGAUCAUAAAUAUGUCCUGAGUGUUUCACCAUAUGUGUGUAAUUCGCCAGGAUGUGAUGUAAAUGAUGUUACCAAAUUGUAUCUAGGUGGUAUGUCAUAUUAUUGUGAAGACCAUAAACCACAGUAUUCUUUUAAGUUAGUAAUGAAUGGUAUGGUUUUUGGUUUGUAUAAACAGUCUUGUACCGGAUCUCCGUACAUAGAUGAUUUUAAUCGCAUUGCUAGCUGUAAAUGGACUGAUGUAGACGAUUACAUACUAGCAAAUGAAUGUACCGAACGCUUAAAAUUGUUUGCUGCAGAGACACAAAAGGCCACUGAAGAGGCAUUUAAGCAGAGCUAUGCAUCAGCAACAAUCCAAGAGAUUGUAAGCGAUCGUGAAUUAAUUCUCUCUUGGGAGACUGGUAAGGUUAAGCCACCGCUUAAUAAGAAUUAUGUUUUUACUGGUUACCAUUUCACUAAGAAUGGUAAGACAGUUUUGGGUGAAUAUAUUUUUGAUAAGAGUGAGUUGACUAAUGGUGUGUACUAUCGCGCCACAACCACUUAUAAGCUAUCUGUUGGUGAUGUCUUUGUUUUGACCUCUCAUUCAGUAGCUAAUUUAAGUGCUCCUACGCUUGUACCGCAGGAGAAUUAUAGUAGCAUAAGAUUUGCUAGUGUUUAUAGUGUGCUUGAAACGUUUCAGAGCAAUGUUGUCAAUUAUCAACACAUUGGAAUGAAACGUUAUUGUACCGUGCAAGGACCCCCUGGAACAGGGAAGUCACAUCUUGCUAUCGGUUUGGCUGUAUAUUAUUGUACAGCAAGAGUUGUAUAUACUGCUGCCAGCCAUGCUGCUGUUGAUGCAUUAUGUGAAAAGGCAUAUAAAUUUUUAAAUAUUAAUGACUGCACGCGUAUUGUUCCUGCUAAGGUGCGUGUGGAUUGCUAUGAUAAAUUUAAGAUUAAUGACACUUCUCGUAAGUAUGUGUUUACUACCAUAAAUGCAUUACCUGAGAUGGUGACUGAUAUUGUUGUUGUAGAUGAAGUAAGUAUGCUUACCAAUUACGAGCUAUCUGUUAUCAACGCUCGUAUUCGUGCUAAGCAUUAUGUCUAUAUUGGUGACCCUGCUCAGUUGCCAGCACCCCGUGUGUUAUUGAGUAAAGGAUCCCUAGAACCUAAAUAUUUUAAUACUGUAACUAAGCUAAUGUGUUGCUUAGGUCCUGAUAUUUUCUUGGGAACAUGCUAUCGCUGUCCUAAGGAAAUUGUGGAUACAGUAUCAGCCUUGGUUUAUGAUAAUAAGCUCAAGGCUAAGAAUGAAAAUAGCUCAUUGUGUUUUAAGGUCUAUUUUAAGGGCGUUACAACACAUGAGAGUUCUAGCGCUGUUAAUAUGCAGCAGAUUUAUUUAAUUAGUAAAUUUUUGAAGGCUAAUCCAUUGUGGCAUAACGCCGUUUUUAUUAGCCCUUAUAAUAGUCAGAACUUUGCUGCUAAACGCGUUUUGGGUCUUCAGACUCAAACCGUUGAUUCAGCGCAAGGGUCUGAAUAUGAUUAUGUCAUUUAUUCACAGACUGCGGAAACAGCGCAUUCUGUUAAUGUUAAUCGCUUCAAUGUAGCUAUUACCAGGGCCAAGAAAGGUAUUCUCUGUGUCAUGUGUAAUAUGCAACUUUUUGAGGCUUUACAAUUUACAGCACUGACUUUGGAUAAAGUUCCUU------------CCAAAUUGCAGUGUACUACCAAUUUAUUCAAAGAUUGUAGCAAGAGCUAUAUUGGUUACCAUCCAGCUCAUGCUCCUUCAUUUUUAGCAGUGGAUGAAAAAUACAAGGUAAAUGGUGAUUUGGCCGUUUGCCUUGGAGUAGGUGAUUCCUCUGUAACAUAUUCUAGACUAAUAUCACUCAUGGGUUUUAAGUUAGAUCUGACACUUGAGGGAUAUUGUAAGCUAUUUAUUACAAAAGAAGAGGCUGUUAAACGUGUUAGAGCUUGGGUCGGCUUCGACGCUGAAGGUGCCCACGCUACACGUGACAACAUUGGAACUAAUUUCCCCUUACAAUUAGGAUUUUCCACUGGAAUAGAUUUUGUAGUGGAAGCUACUGGUUUGUUUGCAGAAAGAGAUGGUUACAGUUUUAGAAAAGCUGUGGCCAAAGCUCCACCUGGUGAACAAUUUAAACAUCUCAUCCCGUUAAUGUCCCAGGGACAGCGGUGGGAUGUUGUUAGACCUAGAAUAGUACAAAUGUUUUCAGAUCAUUUAGUUGAUCUGGCUGAUAGCGUUGUACUUGUUACAUGGGCUGCCAGCUUUGAGCUUACUUGUCUCCGAUAUUUUGCGAAAAUAGGUAAGGAGACAUGUUGUAAUGUGUGCACUAAUCGUGCCACAGUCUAUAAUUCUAGAACUGGUUACUAUGGCUGCUGGCGUCAUAGUGUUUCAUGUGAUUACUUGUACAACCCACUUAUUGUUGAUAUUCAACAGUGGGGAUAUGUAGGUUCCUUGUCAAGUAAUCAUGAUAUGUAUUGUAGCAUCCAUAAAGGAGCACAUGUUGCUUCGUCAGAUGCUAUAAUGACACGGUGUUUGGCCGUUUAUGAUUGUUUUUGCAAUAAUAUAAAUUGGAAUGUGGAGUAUCCCAUUAUUUCAAAUGAGUUAAGUAUUAAUUCCUCUUGUAGGACAUUGCAGCGUGUUAUGCUUAAAGCCGCAAUGCUUUGCAACAGGUAUAGUUUGUGCUAUGAUAUAGGCAAUCCUAAGGCGAUUGCAUGUAUCAAAGGCUAUGAUUUUAAGUUCUAUGAUGCCCAACCGAUUGUUAAGUCUGUUAAGACUUUGUUUUAUUCUUAUGAGGCACAUAAGGACAGUUUUAAAGAUGGUUUGUGUAUGUUUUGGAACUGCAAUGUGGAUAAGUAUCCAUCGAAUGCAGUUGUAUGUAGAUUUGACACUAGAGUGUUGAAUAAUUUAAACCUUCCUGGCUGUAAUGGUGGAAGUUUGUAUGUUAAUAAACAUGCAUUCCACACUAAUCCCUUUUCGAGGGCAGCCUUUGAGUAUUUGAAGCCCAUGCCAUUUUUCUAUUAUUCAGAUACACCUUGUGUGUAUAUGGAUGGCAUGGAUAAUAAGCAGGUUGAUUAUGUACCUUUGAAAGCCGCCACUUGCAUCACGAAGUGCAAUUUAGGUGGCGCUGUUUGUUUAAAACAUGCUGAAGAGUAUCGCGAGUAUCUUGAAUGCUACAAUACAGCAACUACAGCAGGUUUUACUUUUUGGGUUUAUAAGACUUUUGAUUUUUAUAAUUUGUGGAAUACGUUCACCAAGCUACAAAGUUUGGAGAAUGUUGUGUAUAAUUUAGUCAAGACUGGACAUUAUACUGGACAGACUGGUGAAAUGCCUUGUGCCAUUAUAAAUGAUAAAGUUGUGGCUAAGAUCGAACAGGAGGAUGUUGUUAUUUUUACUAAUAAUACAACAUACCCUACUAAUAUUGCUGUUGAACUCUUUGCUAAGCGCAGUGUUCGACACCACCCUGAGCUCAAGCUCCUUAGAAACUUGAAUAUUGACGUGUGCUGGAAGCACGUCAUUUGGGAUUAUGUUAGACAGAGUAUAUACUGCAGUAAUACCUAUGGUGUCUGCACAUAUACAGAUUUAAAGUUCAUUGAUAAAUUGAAUGUCCUUUUUGAUGGUCGUGAUAAUGGUGCUCUUGAAGCUUUUAAACGUUGUGAGAACGGCGUUUACAUUUCCACGACAAAAAUUAAAAGUCUUCAGAUGAUUAAAGGUCCACCACGUGCUGAAUUAAAUGGCGUAGUGGUGGAUAAAGUUGGAGACACUGAUGUUGUGUUUUACUUCGCUAUGAGAAAAGAUGGUCAGGAUGUUAUCUUCAGCCAUAUAGACAGCCUGGGAGUCAGCCCUUACUGGAGCCCACAAGGUAAUCCAGGGGGUAAUGGUAAACCCGGUAAUGUCGGUGGUAAUGAUGCUCUAGCACAGGUUACUAUCUUUACUCAGAGUCGCGUUAUUAGCUCUUUCGAAUGCCGUUCUGACAUGGAGAAAGAUUUUAUAGCUUUAGAUGAAGAGAUGUUUAUUCAGAAGUAUGGUCUGGAGGACUAUGCUUUUGAUCACAUUGUAUAUGGAAGUUUCAACCAGAAGAUUAUUGGGGGUUUGCAUUUGCUUAUAGGCUUGUUCCGGCGGCAUCAAAAAUCCAAUCUGGUUGUACAGGAGUUCGUUAGUUAUGACUCCAGCAUUCAUUCUUAUUUUAUUACUGAUGAUAAGAGUGGUAGUAGUAAGAGUGUCUGCACUGUUGUAGAUAUUUUGUUAGAUGAUUUUGUGGCUCUUGUUAAGUCACUGAAUCUAAAUUGUGUGAGUAAGGUUGUUAAUGUUAAUGUGGAUUUUAAAGAUUUUCAGUUUAUGCUGUGGUGCAAUGAGGAGAAAGUUAUGACUUUCUACCCCAGAUUGCAAGCUGCAUCUGACUGGAAACCUGGUUAUAGUAUGCCUGUGUUAUAUAAGUAUUUGACUUCCCCUAUGGAAAGAGUUAAUCUCUGGAACUACGGAAAGCCAAUUACAUUGCCUACAGGCUGUAUGAUGAAUGUUGCUAAGUAUACUCAAUUAUGUCAAUAUUUGAAUACUACAACAUUAGCAGUUCCUGUUAAUAUGCGUGUUUUGCAUUUAGGUGCAGGUUCUGAAAAAGGAGUGGCUCCUGGUUCUGCAGUUCUUAGGCAGUGGUUACCAGCUGGCACUAUCCUUAUAGAUAAUGAUUUAUAUCCAUUUGUGAGCGACAGUGUCGCCACAUAUUUUGGAGAUUGUAUUACCUUACCCUUUGAAUGUCAAUGGGAUUUGAUAAUUUCUGAUAUGUAUGACCCUAUUACUAAGAACAUAGGGGAGUACAAUGUAAGUAAAGAUGGGUUUUUUACAUACAUUUGUCAUAUGAUUCGCGACAAGUUAGCUCUGGGUGGCAGUGUUGCUAUAAAAAUAACAGAGUUUUCUUGGAAUGCAGAAUUAUAUAAGUUAAUGGGGUAUUUUGCAUUUUGGACGGUUUUCUGCACAAAUGCAAAUGCUUCUUCUAGUGAAGGAUUUUUAAUUGGCAUAAAUUAUUUGGGCAAGCCCAAGGUUGAUAUUGAUGGAAAUGUUAUGCAUGCCAAUUAUUUGUUCUGGAGAAAUUCCACAGUUUGGAACGGGGGUGCUUAUAGCCUGUUUGAUAUGGCCAAAUUUCCGCUUAAGUUGGCUGGUACUGCCGUAAUAAAUUUAAAACCAGACCAGAUCAAUGAUAUGGUUUAUUCCCUUCUUGAAAAGGGUAAACUACUUAUUAGAGACACAAAUAAAGAAGUUUUUGUUGGUGAUAGUUUGGUUAACGUAAUCUAAAUUU----UAGAAAUGGCUG------UCGCUUAUGCUGAUAUGCCUAAUCAUUUUAUCAAUUUUUCACUUACCCAUUUUGAGGGUUUUGUGUUAAAUUAUAAAGGUUUACAAUUUCAAAUUCUUGAUGUAGGAGUGGAUUGUAAAAUAUAAACAGCGCCACACAUUAGUCUUAGCAUGCUGGAUAUACAGCCUGAAGACUAUAUAAGUGUUGAUGUCGCUAUUCAAGAAGUUAUUGAUGAUAUGCAUUGGUGUGAUGGUUUUCAGAUUAAGUUUGAGAACCCUCACAUCCUAGGAAGAUGCAUAGUUUUAGAUAUUAAAGGUGUAGAAGAAUUGCAUGAUGAUUUAGUUAAUUACACUCGUGACUAAGGCUGUGUUGUUGACCAAUCCUGGAAAUGGAUUGGCCAUUGCACUAUAGCUCAACUCACGGAUGCAGCACUUUCCAUUAAGGAAAAUGUUGAUUUUAUAAAUAGCAUGCAUUUCAAUUAUAAAAUCAC---------------UAUCAAUCCCUCAUCACCGGCUAGACUUGAAAUAGUUAAGCUUGGUGCUGAGAAGAAAGAUGGUUUUUAUGAAACCAUAGUUAGCCACUGGGUGGGAAU--------AACAUAAUCCACCCACUGAUAAUCUAGCUAUGAUUAUGGGUUAUUGUUGUUUAGAAGUGGUGCGUAAUGAGCUAGAAGAAGGCCAUCUUCCCGAGA---------AUGCUUGUUUUAAGCUAUCGUACCAUUAUGAAAACAAUUCUUGGUUCUUUCGGCAUGUCUAUAGGAAAAGUUUUUAUUUCCGUAAGGCUUGUCAAAAUUUAGAUUGUAAUUGUCUGAGGUUUUAUGAAUCUUCAUUUGAAGAAGACUA--AACUCAGUGAAA--------------AUGUUUUUGCUUCCUAGAUAUAUUCUAGUUAGCUGCAUAAUUGGUAGC-----UUAGGUUUUGAUAACCCUCCUACCAAUGUUGUUUCGCAUGUAAAUGGAGAUUGGUUUUUAUUUGGUGACAGUCGUUCAGAUUGUAAUCAUGUUGUUAAUACUAAUCCUCGUAAUUAUUCUUAUAUGGACCUUAACCCAGCCCUAUGUGAUUCAGGUAAAAUCUCUUCGAAAGCUGGUAACUCUUUGUUUAGGAGUUUCCACUUCACGGAUUUUUAUAAUUACACAGGUGAAGGUCAACAAAUUAUAUUCUAUGAGGGUGUUAAUUUUAAUCCUUAUCACGCCUUUAAAUGCACCAGUUUUGGUAGUAAUGAUAUUUGGAUGCAGAAUAAAGGCUUGUUUUAUACUCAGGUUUAUAAGAAUAUGGCUGUGUAUCGCAGCCUUACUUUUGUUAAUGUACCAUAUGUUUACAAUGGUUCUGCACAAGCCACAGCUCUUUGUAAAUCUGGUAGUUUAGUCCUUAAUAAUCCUGCCUAUAUAGCUCGUGAAGCUAAUUUGGGGGAUUAUUACUAUAAGGUUGAAGCUGACUUUCAUUUGUCAGGUUGUGACGAGUAUAUCGUACCACUUUGUAUUUUUAAUGGUAAGUU---------UUUGUCGAAUAC------AAAGUAUUAUGAUGAUAGUCAAUAUUAUUUUAAUAAAGACACUGGUGUUAUUUAUGGUCUUAAUUCUACUGAGACUAUUACCA---------------CUGGUUUUGAUUUUAAUUGUCAUUAUUUAGUUUUACCCUCUGGUAAUUAUUUAGCCAUUUCAAAUGAGCUAUUAUUAACUGUUCCCACGAAAGCAAUCUGUCUUAGUAAGCGUAAGGAUUUUACGCCUGUACAAGUGGUAGAUUCUCGUUGGAACAAUGCCAGGCCUUCUGAUAACAUGACGGCGGUUGCUUGUCAACCCCCGUACUGUUAUUUUCGUAAUUCUACUACCAACUAUGUUGGUG---UUUAUGAUAUCAAUCAUGGGGAUGCUGGUUUUACUAGCAUACUCAGUGGUUUGUUAUAUGAUUCACCUUGUUUUUCACAGCAAGGUGUUUUUAGGUAUGAUAAUGUUAGCAGUGUCUGGCCUCUUUACCCUUACGGUAGAUGUCCUACUGCUGCUGAUAUUAAUACUCCUGAUGUACCUAUUUGUGUGUAUGAUCCGCUACCACUUAUUUUGCUUGGCAUUCUUUUGUGUGUUGCGGUCAUAAUUAUUGUAGUUUUGUUGUUAUAUUUUAUGGUGGAUAAUGGUACUAGGCUGCAUGAUGCUUAGACCAUAAUCUAAACAUGUUUUUGAUACUUUUAAUUUCCUUACCAACGGCUUUUGCUGUUAUAGGUGAUUUAAAGUGUAC------UACGGCUUCCAUUAAUGAUGUUGACACCGGUACUCCUUCUAUAAGUACUGAUACUGUCGAUGUUACUAAUGGUUUGGGUACUUACUAUGUUUUAGAUCGUGUGUAUUUAAAUACCACGUUGUUGCUUAAUGGUUAUUAUCCUAUUUCAGGUUCCACAUUUCGUAAUAUGGCACUGAAAGGAACUCUACUAUUGAGCACACUAUGGUUUAAACCACCAUUUCUCUCUGAUUUUAAUAAUGGUAUUUUUGCUAAGGUCAAAAAUACCAAGGUUAUUAAAAAUGGUGUAAUGUAUAGUGAGUUUCCUGCUAUAACUAUAGGUAGUACUUUUGUGAAUACAUCCUAUAGUGUGGUAGUACAACCACAUACAACCAUUUCAG---------------AUAAAGUACUAGGUCUUUUAGAGAUCUCUGUUUGCCAGUAUACUAUGUGCGAGUACCCACAUACGAUUUGUCAUCCUAA---UCUGGGUAAUAAGCGUAUAGAAUUAUGGCAUUUUGAUACAGAUGUUGUUUCCUGUUUAUAUAAACGUAAUUUCACAUACGAUGUGAAUGCUGAUUUUUUGUAUUUUCACUUUUAUCAAGAAGGUGGUACUUUUUAUGCAUAUUUUACAGAUACUGGUUUUGUUACUAAGUUUCUGUUUAAUGUUUAUUUAGGCACGGUGCUUUCACAUUAUUAUGUUAUGCCUUUGACUUGUGAUAGUACA------------CUGUCUUUAGAAUAUUGGGUUACACCUCUCACUCCUAGGCAAUAUUUACUCGCCUUUAAUCAAGAUGGUAUUAUUUUUAAUGCUGCUGAUUGUAUGAGCGAUUUUAUGAGUGAGAUUAAGUGUAAAACACAAUCUAUAGCACCAUCUACUGGUGUUUAUGAAUUAAACGGUUACACUGUUCAGCCAAUUGCAGAUGUUUACCGACGUAUACCUAAUCUUCCCGAUUGUAAUAUAGAGGCUUGGCUUAAUGAUAAGUCGGUGCCCUCUCCAUUAAAUUGGGAACGAAAGACUUUUUCAAAUUGUAAUUUUAACAUGAGCAGCUUGAUGUCUUUUAUUCAGGCAGACUCAUUUACUUGUAAUAAUAUUGAUGCUGCUAAGAUAUAUGGUAUGUGUUUUUCCAGCAUAACUAUUGAUAAGUUUGCUAUACCCAAUGGCAGGAAGGUUGAUCUACAAUUGGGUAAUUUAGGUUAUUUGCAGUCCUUUAAUUAUAAAAUUGACACUAGUGCUACAAGUUGUCAAUUGUAUUAUAAUUUACCUGCUGCUAAUGUUUCUGUUAGCAGAUUAAAUCCUUCUACCUGGAAUAGAAGGUUUGGUUUUACAGAGCAAUCUGUUUUUAAGCCUCAGCCUGCAGGUGUUUUC------ACUGCUCAUGAUGUUGUCUAUGCACAACAUUGUUUUAAAGCUCCCACCACUUUCUGUCCAUGCAAAUUGGAUGGUUCACUUUGUGUUGGUAGUGGCUCUGGUGUUGAUGCCGGUUUUAAACAUACUGGUAUAGGCACUUGCCCUGCAGGUACUAAUUAUUUAACAUGUUAUAAUUCUGUUCAAUGUAACUGUCAAUGUACACCAGAUCCUAUUUUAUCUAAAGCUACAGGCCCCUAUAAGUGCCCCCAAACUAAGU---AUUUAGUUGGUGUAGGUGAGCAUUGUUCGGGUCUUGCUAUUAAAAGUGAUUAUUGUGG------------AGGCAAUCCUUGUACUUGCCAACCACAAGCUUUUUUGGGUUGGUCUGUGGAUUCUUGUUUACAAGGAGACAGGUGUAAUAUUUUUGCUAAUUUAAUUUUGCAUGGUGUUAAUAGUGGUACUACUUGUUCUACUGAUUUACAAAAAGCUAACACAGAUAUAAUUGUUGGUGUUUGUGUUAAUUAUGAUCUCUAUGGCAUCUCAGGCCAAGGCAUUUUUGUCGAGGUUAAUGCGACUUAUUAUAAUAGUUGGCAGAACCUUUUAUAUGAUUCUAAUGGUAAUCUCUAUGGUUUUAGAGACUACUUAACAAAUAGAACUUUUAUGAUUCGUAGUUGCUAUAGCGGUCGUGUUUCAGCGGCCUUUCACGCUAAUUCUUCCGAACCAGCAUUGCUAUUUCGGAAUAUUAAAUGCAACUACGUUUUUAAUAAUACUUUUGCAAGACAGCUGCAACCCAUUAACUAUUUUGAUAGUUAUCUCGGUUGCGUCGUCAAUGCUGAUAAUAGUACCGCUUCCACUGUUCAAACAUGUGAUCUCACAGUAGGUAGUGGUUACUGUGUGGAUUACUCCACACAAUUACGGAGUCGUAGAGCGAUUACCACUGGUUAUCGGUUUACUAAUUUUGAGCCAUUUACUGUUAAUGCAGUAAAUGACAGUUUACAACCUGUGGGUGGUUUGUAUGAAAUUCAAAUACCUUCAGAGUUUACUAUAGGUAAUAUGGAGGAGUUUAUUCAAACAAGCGCUCCUAAAGUUACUAUUGAUUGUGCUGCAUUUGUCUGUGGUGAUUAUGCAGCAUGUAAAUCACAGUUAGUUGAGUAUGGUAGUUUCUGUGAUAACAUUAAUGCCAUACUCACAGAAGUAAAUGAACUACUUGACACUACACAGUUGCAAGUAGCUAAUAGUUUAAUGAAUGGCGUCACUCUUAGUACUAAGCUCAAAGAUGGCGUUAAUUUCAAUGUAGACGACAUCAAUUUUUCCCCUGUAUUAGGUUGUCUGGGCAGUGAUUGUAAUAAAGCGUCCAGUAGA---------------------UCUGCUAUAGAGGAUUUACUUUUCGAUAAAGUAAAAUUAGCUGAUGUCGGUUUUGUUGAGGCCUAUAAUAAUUGCACUGGAGGUGCCGAAAUUAGGGAUCUCAUUUGUGUGCAAAGUUAUAAUGGUAUCAAAGUUUUGCCGCCACUACUCUCAGAAAAUCAGAUUAGUGGCUACACUUUGGCUGCCACCUCUGCUAGUUUGUUCCCUCCUUGGACAGCAGCAGCAGGUGUACCAUUUUAUUUAAAUGUUCAGUUUCGUAUUAAUGGGCUUGGUGUCACCAUGGAUGUGCUAAGUCAAAACCAAAAGCUUAUUGCUAAUGCAUUUAACAAUGCCCUUGAUGCUAUUCAGGAGGGGUUUGAUGCAACCAAUUCUGCUUUAGCUAAAAUUCAGGCCGUUGUUAAUGCAAAUGCUGAAGCUCUUAAUAAUUUAUUGCAACAAUUAUCUAAUAGAUUUGGUGCCAUAAGUUCUUCUUUACAAGAAAUUCUAUCUAGGCUCGAUGCUCUUGAAGCAGCUGCCCAGAUAGACAGACUUAUUAAUGGGCGUCUUACCGCUCUUAAUGCUUAUGUUUCCCAACAGCUUAGUGAUUCUACACUAGUGAAAUUUAGUGCAGCACAAGCUAUGGAAAAGGUUAAUGAAUGUGUUAAAAGCCAAUCAUCUAGGAUAAAUUUCUGUGGUAAUGGUAAUCAUAUUAUAUCAUUAGUGCAGAAUGCGCCAUAUGGUUUGUAUUUUAUCCACUUUAGCUAUGUCCCUACUAAAUAUGUCACAGCGAAGGUUAGUCCCGGUCUGUGCAUUGCUGGUGAUAGAGGUAUAGCGCCUAAGAGUGGCUAUUUUGUUAAUGUAAACAAUACUUGGAUGUUCACUGGUAGUGGUUAUUACUACCCUGAACCUAUAACUGAAAAUAAUGUUGCUGUUAUGAGUACCUGCGCUGUAAAUUACACUAAAGCGCCGGAUGUAAUGCUGAACAUUUCAACACCCAACCUUCCUGAUUUUAAGGAAGAGUUGGAUCAAUGGUUUAAAAAUCAAACUUCAGUGGCACCAGAUUUGUCACUUGAUU------AUAUAAAUGUUACAUUCUUGGACCUACAAGAUGAAAUGAAUAGGUUACAGGAGGCAAUAAAAGUUUUAAAUCAGAGCUACAUCAAUCUCAAGGACAUUGGUACAUAUGAAUAUUAUGUAAAAUGGCCUUGGUAUGUAUGGCUUUUAAUCGGCCUUGCUGGUGUAGCUGUGCUUGUUUUACUAUUCUUCAUAUGCUGUUGCACAGGAUGUGGGACUAGUUGUUUUAAGAAAUGUGGUGGUUGUUGUGAUGAUUAUACUGGACACCAGGA---------GUUAGUAAUCAAAACUUCACAUGACGACUAAGU---------------------------------------------------------------------------------------------------------------------------UCGUCUUUGAUUUAUUGACU------------------------CUUGAUGAUAUAGUACAUCC----CUUCAACCAUUUGUAGUUAUUUAUGGCUGAUUUAAGACC-------------------------------------------CAUUGAGGUCGAGCACAUUGGAU--UACCACACAUUU----GUUUAUUAAUAUUAAGCCUACUACUGUUUUCAUAACAGUUUUCGUAGGCGGUUUUA-AGGUAUUGACACUAGUACAACUGGUUUU---AGUUCAGUAUUAGUACUAGUUCCAAACCAUAUUAUAAUUCGGGUAGACCUUAUAACUUUAAUCAUUUACCAAAGUUUUUAAGGCCAUUCCCUAUUAAUGGACGUCUGGAGACCUGAGAAGAAAUACCUCCGUUACACUAAUGGAUUUAAUGUCUCAGAACUAGAAGAUGUUUGUUUUAAAUAUAAUUAUCAAUUUCCCAAAGUAGGCUAUUGUAGAGUUCCUAAUUACGCUUGGUGUCGUAACCAAGGUAGCUUUUGCGCUACAUUUACUCUUUACGGCAAAUCCAAACGUUAUGAUAAGUAUUUUGGGAUAAUAACUAGUUUCACAGCAUUCGCUAACACUGUAGAGGAGGCUGUUAACAAACUGGUUUUUUUAGCUGUUGACUUUAUUACCUGGCGGAGACAGGAGUUAAAUGUUUAUGGCUGAUGCUUAUCUUGCAGACACUGUGUGGUAUGUGGGUCAAAUAAUUUUUAUAGUUGCCAUCUGUUUAUUGGUUAUAAUAGUUGUAGUGGCAUUAUUGGCAACUUUUAAAUUGUGUAUUCAACUUUGCGGUAUGUGUAAUACCUUAGUACUGUCCCCUUCUAUUUAUGUGUUUAAUAGAGGUAGGCAGUUGUAUGAGUUUUACAAUGAUG---UAAAACCACCAGUCCUUGAUGUGGAUGACGUCU---UAAUCCAAACAUUAUGAGUAGUACAACU---ACACCAGCACCAGUUUACAUCUGGACUGCUGAUGAAGCUAUUAAAUUCCUAAAGGAAUGGAAUUUCUCUUUGGGUAUUAUACUACUUUUUAUUACAAUCAUACUGCAAUUUGGAUAUACAAGCCGCAGUAUGUUUGUUUAUGUCAUUAAGAUGAUUAUUUUGUGGCUUAUGUGGCCACUUACUAUCAUCUUAACUAUUUUCAACUGCGUAUACGCGUUGAAUAAUGUGUAUCUUGGUUUUUCUAUAGUUUUUACCAUAGUGGCCAUUAUUAUGUGGAUUGUGUAUUUUGUGAAUAGUAUCAGGUUGUUUAUUAGAACUGGCAGUUGGUGGAGUUUCAACCCAGAAACAAACAACUUGAUGUGUAUAGAUAUGAAGGGAAGAAUGUAUGUUAGGCCGAUUAUUGAGGACUACCAUACCCUGACGGUCACAAUAAUACGUGGCCAUCUCUACAUUCAAGGUAUAAAACUAGGUACUGGCUAUUCUUUGUCGGAUUUGCCAGCUUAUGUGACUGUUGCUAAGGUUACACAUCUUUGCACGUAUAAGCGUGGUUUUCUUGACAGGAUAGGCGAUACUAGUGGUUUUGCUGUUUAUGUUAAGUCCAAAGUCGGUAAUUAUCGACUGCCAUCAACUCAAAAGGGUACUGGCAUGGACACCGCAUUGUUGAGAAAUAAUAUCUAAACUUUAAGGAUGUCCUUUACUCCUGGUAAGCAA---CCCAGCAGUAGAGCGUCCUCUGGAAAUCGUGCUGGUAAUGGCAUCCUUAAG---------UGGGCCGAUCAGUCCGAACAGUCUAGAAAUAUUCAAACCAGGGGUAGAAGAGCUCAACCCAAGCAAACUGUUACUUCUCAGCAACCAACGGGAGGGAACGUUGUACCCUACUAUUCUUGGUUCUCUGGAAUUACUCAGUUUCAAAAGGGAAAGGAGUUUGAAUUUGCAGAAGGACAAGGUGUGCCUAUUGCACCAGGAGUCCCAGCUACUGAAGCUAAGGGGUAUUGGUACAGACACAGCAGACGUUCUUUUAAAACAGCCGACGGCAAUCAGCGUCAAUUGCUGCCACGAUGGUAUUUCUACUAUCUGGGAACAGGACCGCAUGCUAAAGACCAGUAUGGCACCGACAUUGACGGAGUCUUCUGGGUCGCUAGCAACCAGGCUGAUGUUAAUACCCCGGCUGACAUUCUCGAUCGGGACCCAAGUAGCGAUGAGGCUAUUCCGACUAGGUUUCCGCCUGGCACGGUACUCCCUCAAGGCUACUAUAUUGAAGGCUCAGGAAGGUCUGCUCCUAAUUCCAGAUCUACUUCUCGCGCAUCCAGCAGAGCCUCUAGUGCAGGAUCGCGUAGUAGAGCCAAUUCAGGUACUAGAACCCCUACCUCUGGUGUAACACCUGACAUGGCUGAUCAAAUUGCUAGUCUUGUUCUGGCAAAGCUUGGCAAGGAUGCCACAAAGCCUCAACAAGUAACUAAGCAGACAGCCAAAGAAGUCAGACAGAAAAUUUUGAACAAACCCCGCCAAAAGAGGAGCCCCAAUAAACAAUGCACUGUUCAGCAGUGUUUUGGGAAGAGAGGCCCCAAUCAGAAUUUUGGUGGUGGAGAAAUGUUAAAACUUGGAACUAGUGAUCCACAGUUCCCCAUUCUUGCAGAACUCGCACCCACAGCAGGUGCGUUUUUCUUUGGAUCAAGAUUAGAGUUGGCCAAAGUGCAGAAUUUGUCUGGGAAUGCUGAUGAACCCCAGAAGGAUGUUUAUGAAUUGCGCUAUAGUGGCGCGAUUAGAUUUGAUAGUACACUUUCAGGUUUUGAAACUAUAAUGAAGGUGUUAAAUGAGAAUUUGAAUGCCUAUCAGCAACAGGAUGAUGGG------AUGAGUCCUAAACCACA---------GCGUCAGCGUGGUCAAAGGA------AGGGAGAAAAUGAUAAUAUAAGUGUUGCAGUGCCCAAAAGCCGCGUGCAGCAAAAUAAGAGCAGAGAGUUGACAGCAGAGGACAUCAGCCUUCUUAAGAAGAUGGAUGA------------GCCUUAUA---CUGAAGACACCUCAGAAAUAUAA-GAGAAUGAACCUUAUGUCGGCACCUGGUGGUAACCCCUCGCAGGAAAGUCGGGAUAAGGCACUCUCUAUCAGAAUGGAUGUCUUGCUGCUAUAAUAGAUAGAGUAGGUUAUAGCAGACCAUAGAUUAAUUAGUUGAAAGUUUUGUGUGGUAAUGUAUAGUGUUGGAGAAAGUG--AAAGACUUGCG------GAAUUAAUUGCCGACAAGUGCCCCC-GGGAGGAGC---CAGCAUGUUAAGUUACCACCCAGUAAUUAGUAAAUGAAUGAAGUUAAUCAUGGCCAAUUGGAAGAAUCACAAAAAAAAAAAAAAAA
>NC_017083
GAUUCUGAGCGAUUUGCGUGCGUGCAU-CCGCCUCAGU----GAACUCUUGUUAGUUCUAAUU-UAAUCUAAACUUUAUAAA-AACACCUACUCCCUGUAAUCUAUGCUUGCGAGUGUAGAUCUUUCAUAGUGGUGUCUAGUUUUGUUCCAUUUGUUAACAGCUUUCAGCCGGUGACGUGUUGUAUCCUAGGCAGUGGCCCACCCAUAGGU--CAUAAUGCCGAAGAUCAACAAAUACGGUCUCGAGCUGCAAUGGGCUCCAGAAUUUCCGUGGAUGUUUGAGGACACAGAGGAGAAGUUGGACUACCCUAGCAGUUCAGAAGUGGGUAUGGUUUGCCCCACUACCGCGCAAAAGCUGGGAUCAAGUGGAAUUUUUCUUAAGAAUCACGUGAUGGUUGAUUGUCGCCGCCUCGUAAAGUAUGAGUGUUGUGUGCAGUCUAAUCUGAUACGUGAAAUAAAUAUGAAUACAGGUCCUGAUGCUAUGGACGCUGUUAUUCAAGAAGCACUUCAGUCCCGUAGUGCUGUUUUAGUUACACCACCUCAGCGCAUGUCUUUGGACAUGUACUAUAAAUUGGGGUGUUGUCCUAAAGGUUGGACCAUGGGUUUGUUUCGUCGUCAUUGCCAGUGUAGAACUGGCAAUUGUAAUGUUGAAACCCAUGUUGCCAAUCAGCUCUAUAUGAUAGACCCUGAAGGUGUCUGUCUAGGAGCAGGUACGUUUAUAGGAUGGUUUGUUCCACUCUUUGCGCUACCUGAGUGUGUGCGGGAUAAAACCUUUCCCUGGGUUUUGUACCUGCGAAAGCAUGGUGAGAAAGGUGCGCAUUCUAAGGGUCAUG---GUGACACUUUUUAUGUG---GAUUAUGACUUUGAUGUUGAAGAUGCUUACGAAGAGGUUCAUGAUAACCCUAAAGGUAAGUAUUCUAAGAAAGCUUAUGCUUUGUUGAGGGGAUAUCGUGGUGUUAAACCACUUCUUUAUGUGGACCAGUAUGGUUGUGACUAUACUGGUAAUCUUGCAGAGGGAUUGGAAGCUUAUGCUGAGUUCUCUCUUCAAGAGAUGAAAGAACUUUUUCCCAUAUGGAGUCUUAGUCUCCCAUAUGAUGUUGUUGUGGCAUGGCAUGUAGUUCGUGAUCCUCAGUUUGUGAUGAAGUUGCAAUCUCUUGCUACUAUUCGUAGCAUUGAGUAUGUUGCAGAACCUACUGAGGAUUUAGUUGAUGGCACGGUUGUUAUUAAAGAACCCGUGCACACACUUGCCCCAGAUGCCAUAGUUUUAAAGCUGCCUAAGCUUAUUGAUCUUAUGCAGCAUACAGAUUC---------UACUGUAGUGGAGUCUAUUUAUAAAACCAAGCUGAAACAUUGUGGUUUUGUUAUGCAGUUUGGUUAUGUUGAAUGUUCUCAGGAUGAUUGCACCUUUACAGGUUGGGUUCCAGGGAAUAUGAUAGAUGGAUUUGCCUGCACAUCAUGUGCUUUUGUUUAUGGCACUGUUGAUUUGCUUGCACAAUCUUCUGGCGUUAUGCCCCAAAAUCCUGUUCUUUUUACCAAAGGC----CAGGCUA--------UUACAAACGGGGAUUCAUUUAAGCUUUAUGGAAAUUCUGUUAUUCCAUUUGGUGGUUGUUUGUAUUGGAGCCCAACACCUGGUGUUUGGCUUCCUUUGAUUAAGUCAUCUGUUAAAGCAUACGAUGGUAUGGUUUAUACAGGUGUUGUAGGUUGUAAAACCAUUGUCAAAGAAACAGAAGCUGUUUGUAAAGCACUGUAUUUGGAUUAUGUCCAGUACAAGUGUAGUGACCUAAAGCAGAGAGAAGGUUUGGGUCUCGCUGAUGUUUGGCAUAAACAGCUUUUGAUUAAUAGAGGUGAUUAUCAACCUCUUUUGGAUAAUGUUGAUUAUUUUAGUAUGCGCAGAGCACGUUUUAGUAUGGAGACAGCUACUGUCUGUUCAGAGGGAUUUAUGCCCUUUUUGUUGGAUGGUUUGGUGCCGCGCACUUAUUAUUUGGUUAAGAGUGGCCAAGCUUUUUGUGAUAUGCUUUGUGAGUUUGGCCAAGAAGUUGCAGAUUUGAGCAAAGAGUUGCUUGUUGUGACUUUAGAUUCAGUUACUUCUGCAUUACAAUUUUUGACGCUUAAUGUUGGUAGGCUUACCGAAUGUCUUAAGGGCUUUGGUAUUAAGUUUGUCAACAAGCUGAUACAGUACUUUAAAACUGCUACUAGAUGUACCGCUCUCGCCUUUGCAUGGGUUUUGCUUCAUGUUUUGCGAGGCGCAUAUAUAGUGGUUGAAAGUGAUAUAUAUUUUAUUAUGAGCAUUCCAGAUUAUGCGCGCGUUGUUGUGCGUACUUUUCAGAAUGUUUUUAAGAUGGCAUUAGAUUGUGUAAAAGUGUCAUUUUUAAAAGGCCUUUCUGCUUUUAAGAUAGGGCGUGAAAAAAUUUGUUUUGUAGGAAGCAAGUUUUAUAAAGUGGAACGAGG----------AAAUCUUAAUGAU--UUGGUUCGUAGAGAUUUGGUUGUUCCUAGUGUAACACAGAGAGCUAAAAAUCAGCAACCUGUCUAUUUGACCGGUAAUUGUGCUCCUGUUAAUGUAGAUGAUGAUGUGGUUGAGGUUGUUACUAACCCAGUUACAUCUUGUGGUUAUCAAAAACCACCUCAAAAAUGUGAUAAGAUUUGUAUUGUGGAUAAUGUUUAUAUGGCUAAAUGUGGUGAGAAGUUCUUUCCAGUUGUGGUGAACGAAGAUUACAUUGGCCUUUUAGAUCAAGCUUGGAGAUUUCCUUGUGCUGGAAAGAAAAUUUCCUUUGUAGAGGAACCUUCAGUGAAGGAGAUCGUCACAAAG---AAGACUGUUAAAGUCUGUUUUGAGCUUGAUGCUAAUUUUAAUACUAUUUUGGACACUGCUUGUAGCGUGUUUGAGGUAGAUAAUACUGUAGAUAUGGAGGAGUUUGCUGCUGUUGUCGCUGAUGCGAUAGAGGAGAAACUUACUCCAUGUAAGGAGCUUGAUGGUGUUGGCAUUAAAGUUAGUGCCUUUUUGCAGAAGCUGGAAGAUAAUAAUCUUCACUUCUUUGAUGAAGCUGGUGAUUGUGUUUUGGCUUCUAAGUUAUAUUGUACAUUUUCGGCUCCUAUUGAUGAAGAUUUUGGAGAGUCA------------GAAUAUGAAGAAGGUGAUGUUGAUGUUGAUGAAACUGAUUCCAUUGUUACUAGCACCUCGCAGG---------------------AGGUUUGUGCAGGUUCGGG---------------------------------------------------------------------CAUCCCUUGUGGUACGGA------------------CUGCAAUAGUAUUGCCAAUGGACAGGAGGAGGCAUCA---------------------------------------GAAGUCUUUGAAAUAGCUGAAGUUGAGGAUUCUAUUUUGGAAGAACUUCAAGUCAGCAUACAAGCGCAUGAUGAAGUGGACGUUGUGUCUGCGGAUUCUGAUUCCGUGCUUGUGCAUGAUUACAUAGAUGGUGUUAAUUAUGACACUUUCUAUUGUGAUACUGU---UUUUGAUUUUUAUGUUGCACACAAGGAACCUGAUUUCGUAAAAGUUCUUGGUGUGUAUGUUCCUAAAGCAACGCGCAAUAAUUGUUGGUUGCGUUCUGUCUUGGCUGUUUUUCAGAAGUUGCCAUGUACUUUUAAGGAUAAAAAUUUGCAGAGUUUGUGGUUGUCUUAUAAGCAGCAAUUUGAUCAGUUGUUUGUAGACACUAUUAUGCAGAAAAUACCUGCAAAUAUAGUUGUUCCACAGGGUGGUUAUGUAGCUGAUUUUGCUUAUUGGCUACUUACUUUGUGCGAUUGGAAUGCGGCAUCUCAUUGGAGAUGUCUUAAAUGUGAUUUGGCACUAAACCUUCAAGGUUUGGAUGCUAUAUUCUUUUAUGGAGACAUAGUGUCACAUGUUUGUAAGUGUGGCGAGUCUAUGGUUCUUCUUAAAGUUGAUGUGCCGUUUACUGCACAUUUUGCUGUGAAGGAUAAGCAGUUUUGUUCUUUUACGACACAACGUCGUAUUUUUAAAGCUGCUUGCGUUAUUGAUAAAAAUGACCGUCAUUCUAUGGCUGUCAUUGAUGGUAAACAAAUUGAUGACAAGCUUGUUACUGAUAUUAACAGUGAUAAGUUUGAUUUUAUUAUUGGGCAUGAGAUGGCAUUUAGUAUGUCAUCCUUUGAAAUUGCUCAAUUGUAUGGUUGCUGUAUAACACCUAAUGUUUGUUUUGUUAAAGGUGAUGUUAUAAGAAUUGCCCAGCUUGUGUAUGCUGAUGUAGUUGUUAAUCCCGCUAAUGGCCAUAUGGCUCAUGGUGGUGGUGUGGCAAAAGCUAUAGCUAAUGCAGCUGGUCAAAGUUUUAUUAAGGAGACUGCUAAUAUGGUUAAGUCUAAAGGAGUUUGUGCUACCGGUGAUUGUUAUGUGUCAUCAGGAGGCAAAUUAUGUAAAACUGUGCUUAAUGUUGUUGGUCCUGACGCACGAGCUCAGGGUAAGCAAUGUUAUGCAUUGUUAGAAAAGACAUAUAAACACCUUAACAAGUAUGAUUGUAGUCUUACUACACUUAUUUCUGCUGGCAUAUUUAGUGUGCCAUCUGAUGUGUCUUUGACAUACUUACUUGGUGUUGUAGAAAAACAAGUUAUUCUUGUUAGUAACAACAAAGAAGAUUUUGAUUUGAUUUCUAAGUGUCAACUAACGGCUGUAGAGGGCACUAGAAAGUUUGCAGAGCGUCUAUCUUUUAAUGUAGGACGCACUAUUAAAUAUGAAACAGAUGCUAAUAAGUUGCUUAUUAGCAAUGAUGUAGUAUUUGUUUCUACUUUUAAUGUGUUGCAAGAUGUUAACACAUUGCGGCACGAUAUUAAACUUGAUGAUGAUGCGCGUGUUUUUGUGCAGUCAAAUAUGGAGAAUUUGCCUACAGAUUGGCGCAUAGUUAAUAAGUUUGAUCAGAUUAAUGGUGUUAGAACCGUUAAAUAUUUUGAAUGUCCUGGUGGCAUAGACAUUUGUAGCCAGGGUAAAGAUUUUGGUUAUAUACAGCAGGGUUCUUUUUACAAGGCCACUGUAAGCCAAAUUAAGGCUUUGUUUGUUGAUAAAAUAGAUGUUUUGCUUACUGUUGAUGGUGUUAAUUUUACCACUAGGUAUGUACCUCUUGGUGAAGUUUUUGGCAAAACACUAGGCAAUGUAUUUUGUGAUGCUAUUAAUGUCACAAAAUGCAAGGCUGAACAGAAAUAUAAAGGAAAGGUGUUCUUUCAGUUUGAUAAUCUGUCUAAUGCAGAUUUAAAAGCUGUUAAGAGUUCUUUCAAUUUUGAUCAAAAAGAAUUGUUGGCUUAUUACAAUGUCCUUGUGAGUUGUGGUAAGUGGCAAAUUGUUGUUAAUGGUAAAUAUUUUACUUUUAAGCAGGCAAAUAAUAAUUGCUUUGUUAAUGCUGCAUGUCUUAUGCUUCAGAAUGUUAAUUUGAAGUUUGUAAGCAUGCAAUGGCAGGAAGCAUGGCUCGAAUUUAGAGCCGGAAAACCCCUACGGUUUGUAGCACUUGUUUAUGCUAAGGGUGCUUUUAAAUUUGGCGAUCCUGCUGAUUCUAGAGAUUUUAUUCGUGUGGUUCUUAGCCAAACUGAUUUGGCUGAGGCUGCAUGUGAUUAUGAGUUUGUUUGUAAAUGUGGUGUUAAGCAAGAGCAGCGUACAGGUAUUGACGCUGUUAUGCAUUUUGGAACAUUGAGUCGUGAAGAUCUUGAAAAAGGCUACACAAUUGAUUGUAGUUGUGGUGAUAAGCUAAUUCAUUGCACGCGAAUUAAUGUUCCAUUUUUAAUUUGCAGCAACACACCCAAAGACAGUGUCGUGCCUAAGGGUGUGACAUGUGCAAAUGUUUUUAUUGGUGGUAAUGUGGGGCACUAUACUCAUUUGAGGUGUGACUCAAGUUAUCAACUUUUUGAUGCUUCUACUGUUAAAAAGAUUACUACAGUCAAUGGUAAAAUCACUGACUGUUUGUAUCUUAAAAAUUUGAAGCAAACUUUUAGGUCUGUUUUGACGACUUAUUAUUUGGAUGAUGUUAAGAAGGUUGAGUAUAAUCCUGAUCUUACACAGUACUACUGUGAGGGUGGUAAGUAUUAUACUCAAAGAAUUAUAAAGGCUCAAUUUAGAACUUUUGAGAAGGUUGAUGGUGUCUAUACUAACUUUAAGUUAGUUGGUCACACCAUCUGUGAUAGCUUGAAUGCUAAACUGGGUUUUGAUGCUAAUAAGCAUUUUGAAGAAUUUAAGGUUACUGAGUGGCCCAUAGCUACUGGUGAUGUGGUAUUGGUUACUGAUGAUAUGUAUGUUAAGAGGUAUGAGAAGGGAUGUAUUACUUUUGGUAAACCUGUUAUUUGGUAUAACCAUGAUCAGGCAUCCCUUAAUUCUCUUACAUAUUUUAAUCGACCUAGUUUGGUUGAUGUUAAUAAGUUUGAUGUUUUGAAAGUUGAUGAUGUUG-----UUGCAGAAGUUGAAUCUUGCAGCUCUGACUUGAGCCAUGGGAGUUUGAGUGGUAGUGUGAGUACAGGCAGCUCUUACCUGAGCCCACAAGGUAAUCAGGGGAGUAAUGUCGAAGCUC-AUACGACUGUUCUU-------------GCUUCAGGUAAUCAAGGGAGUAAUGCAA----UUAAUGGUUCAGCUAAUAGUAAUAAGAUUGUUAAAUUAAAUGGUGUUAAAAAGCCUUUUAAGGUUGAAAAUAGUGUUGUUGUUAAUGACAGCACUAGUGAGACCAAAUUUGUUAAGAGUUUGUCUAUUGUUGAUGUUUAUGAUAUGUGGCUGACUGGUAGUCGGUAUGUUGUUAAAACUGCUAAUGCACUUAGUGCUGCGGUUAACGUACCUACAAUCAAGAAGUUUAUAAAAUUUGGUAUGACUCUUGUUAGUAUACCAAUAGAUUUGUUGAAUUUGCGAGAAAUUAAGCCUGUGUUUGGUGCAGCGAAAGUGGUUAGAGACAGAGUUUCUGACUGCUACCGCUUUAUUAAAUGGCUUUUUGUUCUUUUGUUUGGGUGGAUAAAAAUAUCCAGUUAUAAUAGAGUUGUAUACACCACAGAGAUUGCUUCAAAGCUUACGUGUAAGCUUGUCGCUUUGGCUGUUAAAAAUGCUUUAUUGACAUUUAAAUGGAGUAUGGUUGUACGAGGAUUUUUUCUUAUUGCCACCAUAUUUUUGUUAUGGUUUAAUUUUAUAUAUGCCAAUGUAAUAUUUAGUGAUUUUUAUUUGCCUAAAAUUGGUUUUCUGCCAACAUUCGUUGGUAGUGUUGUGCAGUGGCUUAAGACUACAUUUGGGUUUUAUACCUUGUGUGAUUUUUAUGACACUGCUAGUAUAGGCUUUAAAAAUCAGUAUUGUAAUGGAAGUCUUGCUUGCCAGCUUUGUGUUUCUGGUUUUGAUAUGCUUGAUAAUUAUAAGGCUAUAGACGUUGUUCAGUACGAGGCUGAUCGACGUUCUGUAGUUGAUUAUACAGGCAUGAUUAAGUUGAUUAUUGAGUUGGUUGUUAGUUAUGCCUUGUAUACUGUUUGGUUUUACCCAUUGUUUGGUCUUAUCUGCUUGCAGAUGUUGACGACAUGGUUGCCUGAAUUUUUUAUGGUUAGUUCAUUGCAUUGGUUUUUGAGAAUACUUGUUUCUGUUGCCAAUUUGUUGCCAGCACAUGUGUUUUUGAGGUUUUACAUUACUGUGACCUUUAUUUUUAAAAUAUUUAGUCUUUUUAGACAUGUAAUACAUGGGUGUAAUAAAGCUGGUUGCUUGUUUUGCUAUAAGAGAAACCGUAGUGUUCGCGUCAAAUGCAGUACGGUUGUAGGUGGCAUGAUACGCUAUUACGAUGUGAUGGCUAAUGGUGGUACCGGUUUUUGUAGCAAACACCAAUGGAAUUGCAUUAAUUGUGAUUCCUAUAAACCAGGUAAUACAUUCAUUACUGUUGAAGCUGCCGCAGAGCUUUCUAAGGAAUUGCGACGGCCUGUUGUACCCACUGAUGUUGCUUACCAUACUGUUACAGAUGUUAAGCAGGUUGGUUGUUCUAUGCGUUUGUUCUACGAUAGGGAUGGACAACGUGUUUAUGAUGAUGUUAAUGCUAGUUUGUUUGUGGAUUAUAACAAUCUGCUGCAUUCUAAAGUUAAGAGUGUGCCUAAUUUGCAUGUUGUAGUGGUUGAGAAUGAUGCUGAUAAAGCCAACUUUCUCAAUGCCGCUGUAUUUUAUGCACAAUCUCUUUUUAGGCCUGUGCUGAUGGUGGAUAAGAGUUUAAUUACCACUGCAAACACGGGUACUUCUGUUUCUCAGACUAUGUUCGAUGUCUAUGUUGACACAUUGUUGUCGAUGUUUGACGUUGAUAGAAAGAGUCUGACUUCAUUUAUAAAUACAGCUCAUUCUUCUAUUAAGGAGGGUGUUCAGCUGGAUAAGGUUUUGAAUACGUUUAUUAGCUGUGCUAGAAAGAGUUGCUCUAUAGAUUCUGAUGUUGACACUAAAUGUGUGGCUGAUUCUGUCAUGUCUGCAGUUGCUGCGGGUAUUGAAUUGACAGAUGAAAGCUAUAAUAAUUUGGUACCAACGUAUAUAAAGAGUGAUAAUAUAGUCGCAGCUGAUUUAGGUGUUCUUAUUCAAAAUUCUUCUAAGCAUGUACAGGGCAACGUUGCUAAAAUCGCUGGUGUGUCUUGUAUAUGGUCUGUGGAUGCUUUUAAUCAGCUUAGUUCUGAUUUUCAGCAUAAAUUGAAGAAGGCAUGUUGUAAAACUGGUCUUAAAUUGAAGCUUACUUAUAAUAAGCAGAGUUCUAAUGUCUCUGUUUUGACUACACCAUUUAGUUUGAAAGGUGGUGCUGUUUUUAGUUACUUUGUUUAUAGUUGUUUUGUUGUUAGUUUGAUUUGUUUUAUAGGAUUGUGGUGCUUGAUGCCUACUUAUUCUGUGCACAAAUCAGACUUCGAGCUUCCUAUUUAUGCCAGUUAUAAAGUUUUGGAUAAUGGUGUUAUCAGAGAUGUUAGCGUGAAUGAUGUUUGUUUCGCUAACAAAUUUGAACAGUUUGAUGCAUGGUAUGAGUCUACUUUUGGUUUGACUUAUUAUAGCAAUAGUAUGGCUUGUCCUAUUGUUGUUGCUGUGAUAGAUCAAGAUAUAGGCUCUACUGUUUUUAAUGUUCCUACCAAAGUGUUACGGUAUGGUUUUCAUGUGUUGCAUUUUAUAACUCAUGCACUUUCUACUGAUAGUGUGCAGUGUUAUACUCCACAUUACCAAAUACCGUAUUCUAAUUUUUAUGAUAGUGGUUGUGUUUUGUCAUCAGCUUGCACUAUGUUUGCUAUGUCUGAUGGAAAACCACAACCUUUUUGUUAUACGGAUGGGCUUAUGAAUAAUGCUUCUCUGUAUAGCUCAUUGGCUCCACACGUGCGUUAUAACCUUGCAAAUGUUAAAGGUUAUAUACGGUUUCCUGAAGUGCUGCGUGAAGGUCUUGUGCGUAUUGUUCGCACACGAUCUAUGACGUAUUGCAGAGUUGGGCUAUGUGAGGUUUCAGAUGAGGGUAUUUGUUUUAAUUUUAAUGGUUCAUGGGUUUUGAAUAAUGAUUAUUAUAGAAGUUUGCCAGGAACAUUUUGUGGUAGGGAUGUUUUUGAUUUGGUAUAUCAGUUUUUGAGCGGUUUGUCUCAGCCUGUGGAUUUCUUUGCUCUUACUGCAAGUUCCAUAGCUGGUGCCAUUCUUGCUAUUAUUGUUGUUUUGGUGUUUUAUUACCUAAUAAAGCUCAAAAGAGCUUUUGGUGAUUACACUAGUGUUGUGGUUGUUAAUGUGAUAGUUUGGUUUGUUAAUUUCCUGAUGCUAUUUGUGUUUCAGGUUUAUCCCACUCUAUCUUGUAUAUAUGCUGCAUUUUAUUUUUAUAUUACGCUCUAUUUCCCUUCGGAGAUUAGUGUAAUUAUGCAUUUGCAGUGGGUGGUGAUGUAUGGUAGUAUUAUGCCCUUGUGGUUUAGUCUGCUUUAUAUUGCCAUAGUUAUUUCAAACCACGCAUUCUGGGUAUUCUCUUACUGCAGAAAGCUUGGUACUGGUGUACGUAGUGAUGGCACUUUUGAAGAGAUGGCUCUCACUACUUUUAUGAUUACUAAGGAUUCUUAUUGUAAGCUUAAGAAUUCGCUUUCUGAUGUUGCUUUUAAUAGAUAUUUGGGUUUGUAUAAUAAAUAUAGGUAUUACAGUGGUAAAAUGGAUACCGCUGCUUAUAGAGAGGCUGCUUGUUCACAGUUGGCAAAGGCAAUGGACACAUUUACCAAUAAUAAUGGUAGUGACGUGCUUUACCAACCACCUACGGCGUCUGUUUCCACAUCAUUUUUGCAAUCUGGUAUUGUGAAGAUGGUUAGUCCUACUUCUAAAGUAGAACCUUGCGUUGUCAGUGUUACCUACGGUAAUAUGACAUUGAAUGGUCUUUGGUUGGAUGAUAAAGUCUACUGUCCUAGGCAUGUUAUUUGCUCUGCUUCAGAUAUGACUAAUCCAGAUUAUCCUAAUUUGCUUUGUAGAGUAACAUCAAGUGAUUUUACUAUAAUGUCUGAUCGUAUGAGCCUGACUGUUAUGUCUUAUCAGAUGCAAGGAUGUAUGCUUGUUCUAACUGUAACAUUGCAGAAUCCUCGAACACCAAAAUAUACUUUUGGUGUUGUCAAACCUGGUGAGACAUUUACAGUUCUUGCUGCUUAUAAUGGCAGACCACAAGGAGCCUUUCAUGUGACUAUGAGAAGUAGUUUUACUAUUAAGGGUUCCUUUUUGUGCGGAUCUUGUGGAUCUGUUGGUUAUGUUUUGAUGGGUGAUUGUGUUAAGUUUGUUUAUAUGCAUCAAUUGGAGCUUAGUACUGGUUGUCAUACUGGAACUGACUUCAAUGGGGACUUUUAUGGUCCUUAUAAAGAUGCACAAGUUGUCCAAUUGCCCGUUCAAGAUUAUGUGCAAUCUGUUAAUUUUGUAGCAUGGCUUUAUGCUGCAAUUCUUAACAAUUGCAAUUGGUUUGUACAAAGUGAUAGAUGUUCUAUUGAAGACUAUAAUGUUUGGGCUAUGUCAAAUGGAUUUAGCCAAAUUAAAUCUGAUUUGGUUGUUGAUGCUCUUGCAUCUAUGACUGGUGUGUCUUUGGAAAACUUGUUGGCUGCUAUUAAGCGCCUGCAUAAAGGAUUCCAGGGACGUCAGAUUAUGGGUAGUUGUGCUUUUGAAGAUGAGUUGACACCUAGCGAUGUUUACCAACAACUAGCUGGCGUCAAGUUACAAUCAAAGCGCUCUAGAGUUAUUAAAGGAACUAUUUGCUGGGUUAUUGCUUCUACAUUUUUGUUUAGUUGCAUAAUUACAGCAUUUGUUAAAUGGACUAUGUUUAUGUAUGUAACGACUCAUAUGUUGAGUGUUACAGUGUUGGCACUUUGUUGUGUGAGUUUUACUAUGCUUUUGGUGAAACAUAAGCAUCUUUAUUUGACAAUGUAUAUCAUUCCUGUACUUUUGACAUUGCUAUAUAACAACUAUUUGGUUGUUUAUAAGCAUUCUUUUAGAGGGUAUGUGUAUGCAUGGCUUUCUCAUUUCAUGCCGUCAGUGGAUUACACUUAUACGGAUGAGGUGAUUUAUAGCAUUGUUUUGCUCUUUGGUAUGAUUUUUAUUACUAUGCGUAGUAUUAAUCAUGAUGUGUUUUCUGUUAUAAUGUUUGCAGGCCGGGUGAUUUCUACUGUUUCUAUGUGGUACAUAGGUUCAAACUUGGAGGAGGAAGUCCUUCUCCUCCUUGUUUCUGCCUUCGGUACUUACACAUGGACUACAGUAUUGUCAUUGGCUGUGUCAAAGAUUAUUGCAAAAUGGAUUUCUGUGAAUUUGUUAUAUUUCACAGACAUACCGCUUAUUAAAUUGGUUCUUUUGAGCUAUUUGUUUGUUGGUUAUGUUGUUAGUUGUUAUUGGGGAUUGUUUUCCUUGAUGAACAAGCUUUUUAGAAUGCCUCUGGGUGUUUAUAAUUAUAAAAUUUCAGUGCAGGAAUUGAGGUAUAUGAAUGCUAAUGGUUUGCGUCCACCGCGUAAUAGUUUUGAAGCCCUUAUGCUCAAUUUUAAGCUUUUGGGUAUUGGUGGUGUGCCAAUCAUAGAAGUAUCUCAGAUCCAAUCAAAAUUGACUGAUGUUAAAUGUGCUAAUGUUGUUUUGCUUAAUUGCUUGCAGCAUUUGCAUGUGGCAUCUAAUUCUAAGUUGUGGCAGUAUUGUAGUACUCUUCAUAACGAGAUACUUGCCACUUCAGAUUUGAGCACUGCUUUUGAAAAGCUUGCUCAAUUGCUUAUAGUUUUGUUUGCUAAUCCAGCUGCUGUGGAUAGCAAGUGCCUGUCUAGUAUUGAAGAAGUUUGCGAUGAUUAUGCAAAGGACAAUACUGUUUUGCAGGCUUUACAGAGUGAAUUUGUUAAUAUGGCUAGCUUCGUUGAAUAUGAAGUUGCUAAAAAGAAUCUUGAUGAGGCGCGCUCUAGUGGUUCUGCUAAUCAACAGCAAUUAAAACAACUAGAGAAAGCUUGUAAUAUUGCGAAAUCUGCUUAUGAGCGUGAUAGAGCUGUUGCUCGCAAGUUGGAGCGCAUGGCAGAUUUGGCUUUGACUAAUAUGUAUAAAGAAGCUAGAAUAAAUGACAAAAAGAGUAAGGUAGUUUCUGCUUUGCAAACUAUGCUUUUUAGUAUGGUUCGUAAACUGGAUACCCAAGCUCUUAAUUCGAUAUUAGAUAAUGCAGUUAAAGGUUGUGUACCCUUGAAUGCAAUACCAUUACUUACUGCUAACACUUUGACUAUAAUUGUACCAGAUAAACAAGUUUUUGAUCAGGUUGUUGAUAAUGUAUAUGUUGCCUAUGCAGGGAAUGUUUGGCAUAUACAAUCAGUGCAGGAUGCAGAUGGUACAAAUAAACAAUUGAAUGAGAUAAGUGAAGAUUCUAACUGGCCACUAGUUAUUGUUGCAAAUAGGCAUAAUGAGGUAUCUCAAGCCGUUUUGCAAAACAAUGAAUUGAUGCCUGCAAAGUUAAGAACGCAGAUUGUCAAUAGUGGUCCAGACAUGAAUUGUAAUACACCCACUCAGUGUUAUUAUAAUAAUAGUAACACGGGUAGAAUUAUAUAUGCUAUUCUUAGUGAUGUCGAUGGUCUUAAGUACACUAAGAUAGUAAAAGAAGAUGGAAAUUGUGUUGUUUUGGAGCUUGAUCCUCCUUGUAAGUUUACUGUUCAAGAUGCUAAAGGUCUUAAAGUUAAGUACCUUUAUUUUGUUAAGGGUUGUAACACACUAGCCCGUGGCUGGGUUGUUGGUACAAUAUCAUCGACAGUUAGAUUACAAGCUGGUACUGCUACUGAGUAUGCGUCCAACUCGUCUAUACUGUCAUUGUGUGCGUUUUCUGUAGAUCCUAAGAAAACGUAUCUUGAUUUUAUACAACAAGGAGGAGCUCCUAUUUCCAAUUGUGUUAAAAUGCUUUGUGACCAUGCUGGUACCGGUAUGGCUAUUACUGUUAAACCUGAGGCUACUACUAGUCAGGAUUCAUAUGGUGGUGCUUCUGUUUGUAUUUAUUGCCGCGCACGAAUUGAACAUCCAGAUGUUGAUGGAUUGUGCAAGUUACGCGGUAAGUUUGUUCAAGUGCCUGUGGGUAUAAAAGAUCCUGUGUCUUAUAUAUUGACACAUGAUGUUUGUCAAGUUUGUGGCUUUUGGAGGGAUGGUAGCUGCUCGUGCGUUAGUACGGGUGCUUUCGUUCAGUCAAAAGACACUAAUUUUUUAAACGGGUUCGGGGUGCGAGUGUAGAUGCCCGUCUCGUACCCUGUGCCACCGGUCUUUCUACCGAUGUUCAAUUAAGGGCAUUUGAUAUUUGUAAUGCUAGUGUUGCUGGCAUUGGUUUGCAUUUGAAAGUUAAUUGCUGCCGUUUUCAGCGUUUAGAUGAAAGUGGUAAUAAAAUGGAUCGAUUCUUUGUAGUUAAAAGAACUGAUUUAGUUACAUAUAAUAGAGAGAUGGAAUGUUAUGAGCGAGUAAAAGGUUGUAGAGUUGUGGCAGAACACGAUUUCUUUACUUUUGCUGUAGAGGGAAGUCGAGUGCCACAUAUAGUUCGCAAAGAUCUUACAAAGUACACUAUGUUGGAUCUUUGCUAUGCAUUGCGACAUUUCGAUCGCAAUGAUUGCUCGCUUCUGUGUGACAUACUCUCUAUGUAUGCUGGUUGUGAACAAUCCUAUUUUACACAAAAGGAUUGGUAUGAUUUUGUUGAAAAUCCUGAUAUAAUUAAUGUUUAUAAGAAGCUAGGUCCUAUUUUUAAUAGAGCCCUAGUUAACACUGCUGAGUUUGCUGAUGCACUUGUAGAGGCUGGCUUAGUAGGUGUUUUAACUCUUGAUAAUCAAGAUUUGAAUGGUAUGUGGUAUGAUUUUGGUGAUUAUGUUGUUACAGCACCUGGUUGUGGUGUUGCAGUAGCUGAUUCUUAUUAUUCUUAUAUGAUGCCUAUGCUGACCAUGUGUCAUGCAUUGGAUUGUGAGUUAUACGUAAAUAAUACUUAUAGACAAUUUGAUCUUGUACAGUAUGACUUUACUGAUUAUAAGCUCGAGUUGUUUAAUAAGUAUUUUAAGCACUGGAGUAUGCCUUAUCAUCCUAACACUAUUGAUUGUCAGGAUGAUAGGUGCAUUAUACAUUGUGCUAAUUUUAACAUACUUUUUAGUAUGGUGUUACCUAAUACUUGUUUUGGGCCUCUUGUUAGGCAAAUUUUUGUAGAUGGUGUUCCUUUUGUUGUUUCAAUUGGGUACCAUUAUAAAGAACUUGGUGUUGUUAUGAAUAUGGAUGUGGACACACAUCGUUAUCGCUUGUCUCUUAAAGACUUGCUUUUAUACGCUGCUGAUCCUGCUUUGCAUGUUGCAUCAGCUACAGCAUUGUAUGAUUUACGUACCUGUUGCUUUAGUGUAGCAGCUAUAGCAAGUGGUGUGAAGUUUCAAACAGUUAAGCCUGGUAAUUUUAAUCAGGAUUUUUAUGAUUUUAUUUUAAGUAAGGGCUUGCUUAAAGAGGGUAGCUCAGUUGAUUUGAAGCACUUUUUCUUUACGCAAGAUGGUAAUGCUGCUAUUACUGAUUAUAAUUAUUAUAAGUAUAAUUUGCCCACUAUGGUGGACAUUAAGCAGUUGUUGUUUGUUUUGGAGGUUGUUUAUAAGUAUUUUGAGAUUUAUGAUGGUGGUUGUAUACCCGCAUCACAAGUUAUUGUAAAUAAUUAUGAUAAGAGUGCUGGCUAUCCAUUUAAUAAAUUUGGAAAAGCCAGACUAUAUUACGAGGCAUUGUCAUUUGAUGAGCAGGAUGAUAUUUACGCUUAUACUAAGCGGAAUGUCCUGCCCACACUUACACAAAUGAACCUUAAGUAUGCCAUUAGUGCUAAAAAUAGGGCCCGCACUGUAGCUGGAGUUUCUAUUUUGAGUACUAUGACUGGCAGAAUGUUUCACCAAAAGUGUUUGAAAAGUAUAGCAGCUACUCGUGGUGUUCCUGUUGUUAUAGGCACUACGAAAUUCUAUGGCGGGUGGGAUGAUAUGCUCCGCCGCCUUAUUAAAGAUGUUGAUAAUCCUGUACUUAUGGGUUGGGAUUAUCCAAAAUGUGAUCGUGCUAUGCCAAACAUACUACGUAUUGUUAGUAGUUUGGUAUUAGCGCGAAAACAUGAUGCAUGUUGUACGCAAAGCGAUAGGUUUUACCGACUUGCGAAUGAAUGUGCACAAGUGUUGAGCGAGAUUGUUAUGUGUGGUGGCUGUUAUUAUGUUAAACCUGGCGGUACUAGUAGUGGUGAUGCAACCACUGCCUUUGCUAACUCAGUUUUUAACAUAUGUCAAGCUGUUUCAGCCAAUGUAUGCUCAUUAAUGGCAUGCAAUGGAAAUAAGAUUGAAGAUUUGAGUAUUCGCGCUCUUCAAAAGCGUUUAUACUCACAUGUGUAUAGAAGUGACACUGUUGACCCAACAUUUGUCACAGAGUAUUAUGAAUUUUUAAAUAAGCAUUUUAGUAUGAUGAUUCUAUCUGAUGAUGGUGUUGUGUGUUAUAAUUCUGAUUAUGCGUCCAAAGGGUAUAUUGCUAAUAUAAGUGCCUUUCAACAGGUGUUAUAUUACCAAAAUAACGUUUUUAUGUCUGAAGCCAAAUGUUGGGUUGAAAAUGACAUAAACCAUGGACCUCAUGAAUUUUGUUCACAACAUACAAUGCUAGUUAAAAUGGAUGGUGAUGAUGUCUACCUUCCAUAUCCUGAUCCUAGUCGUAUUCUAGGAGCUGGAUGUUUUGUAGAUGAUUUGUUAAAGACUGAUAGCGUUCUUUUGAUAGAGCGAUUUGUAAGUCUUGCAAUAGAUGCUUAUCCAUUAGUAUAUCACGAAAAUGAAGAAUACCAAAAGGUGUUUCGUGUGUAUUUGGAGUAUAUAAAGAAGUUGUACAAUGAUCUGGGUAAUCAGAUUUUGGACAGCUAUAGUGUUAUUUUAAGUACUUGUGAUGGACAAAAAUUUACUGACGAGUCCUUUUACAAGAACAUGUAUUUAAGAAGUGCAGUUAUGCAAAGCGUUGGUGCCUGCGUAGUCUGCUCCUCUCAAACAUCUUUACGUUGUGGCAGUUGCAUUAGAAAACCUCUUUUGUGCUGCAAGUGCUGUUACGAUCAUGUUAUGGCAACUGAUCAUAAAUAUGUCCUGAGUGUUUCACCAUAUGUGUGUAAUUCGCCAGGAUGUGAUGUAAAUGAUGUUACCAAAUUGUAUCUAGGUGGUAUGUCAUAUUAUUGUGAAGACCAUAAACCACAGUAUUCUUUUAAGUUAGUAAUGAAUGGUAUGGUUUUUGGUUUGUAUAAACAGUCUUGUACCGGAUCUCCGUACAUAGAUGAUUUUAAUCGCAUUGCUAGCUGUAAAUGGACUGAUGUAGACGAUUACAUACUAGCAAAUGAAUGUACCGAACGCUUAAAAUUGUUUGCUGCAGAGACACAAAAGGCCACUGAAGAGGCAUUUAAGCAGAGCUAUGCAUCAGCAACAAUCCAAGAGAUUGUAAGCGAUCGUGAAUUAAUUCUCUCUUGGGAGACUGGUAAGGUUAAGCCACCGCUUAAUAAGAAUUAUGUUUUUACUGGUUACCAUUUCACUAAGAAUGGUAAGACAGUUUUGGGUGAAUAUAUUUUUGAUAAGAGUGAGUUGACUAAUGGUGUGUACUAUCGCGCCACAACCACUUAUAAGCUAUCUGUUGGUGAUGUCUUUGUUUUGACCUCUCAUUCAGUAGCUAAUUUAAGUGCUCCUACGCUUGUACCGCAGGAGAAUUAUAGUAGCAUAAGAUUUGCUAGUGUUUAUAGUGUGCUUGAAACGUUUCAGAGCAAUGUUGUCAAUUAUCAACACAUUGGAAUGAAACGUUAUUGUACCGUGCAAGGACCCCCUGGAACAGGGAAGUCACAUCUUGCUAUCGGUUUGGCUGUAUAUUAUUGUACAGCAAGAGUUGUAUAUACUGCUGCCAGCCAUGCUGCUGUUGAUGCAUUAUGUGAAAAGGCAUAUAAAUUUUUAAAUAUUAAUGACUGCACGCGUAUUGUUCCUGCUAAGGUGCGUGUGGAUUGCUAUGAUAAAUUUAAGAUUAAUGACACUUCUCGUAAGUAUGUGUUUACUACCAUAAAUGCAUUACCUGAGAUGGUGACUGAUAUUGUUGUUGUAGAUGAAGUAAGUAUGCUUACCAAUUACGAGCUAUCUGUUAUCAACGCUCGUAUUCGUGCUAAGCAUUAUGUCUAUAUUGGUGACCCUGCUCAGUUGCCAGCACCCCGUGUGUUAUUGAGUAAAGGAUCCCUAGAACCUAAAUAUUUUAAUACUGUAACUAAGCUAAUGUGUUGCUUAGGUCCUGAUAUUUUCUUGGGAACAUGCUAUCGCUGUCCUAAGGAAAUUGUGGAUACAGUAUCAGCCUUGGUUUAUGAUAAUAAGCUCAAGGCUAAGAAUGAAAAUAGCUCAUUGUGUUUUAAGGUCUAUUUUAAGGGCGUUACAACACAUGAGAGUUCUAGCGCUGUUAAUAUGCAGCAGAUUUAUUUAAUUAGUAAAUUUUUGAAGGCUAAUCCAUUGUGGCAUAACGCCGUUUUUAUUAGCCCUUAUAAUAGUCAGAACUUUGCUGCUAAACGCGUUUUGGGUCUUCAGACUCAAACCGUUGAUUCAGCGCAAGGGUCUGAAUAUGAUUAUGUCAUUUAUUCACAGACUGCGGAAACAGCGCAUUCUGUUAAUGUUAAUCGCUUCAAUGUAGCUAUUACCAGGGCCAAGAAAGGUAUUCUCUGUGUCAUGUGUAAUAUGCAACUUUUUGAGGCUUUACAAUUUACAGCACUGACUUUGGAUAAAGUUCCUU------------CCAAAUUGCAGUGUACUACCAAUUUAUUCAAAGAUUGUAGCAAGAGCUAUAUUGGUUACCAUCCAGCUCAUGCUCCUUCAUUUUUAGCAGUGGAUGAAAAAUACAAGGUAAAUGGUGAUUUGGCCGUUUGCCUUGGAGUAGGUGAUUCCUCUGUAACAUAUUCUAGACUAAUAUCACUCAUGGGUUUUAAGUUAGAUCUGACACUUGAGGGAUAUUGUAAGCUAUUUAUUACAAAAGAAGAGGCUGUUAAACGUGUUAGAGCUUGGGUCGGCUUCGACGCUGAAGGUGCCCACGCUACACGUGACAACAUUGGAACUAAUUUCCCCUUACAAUUAGGAUUUUCCACUGGAAUAGAUUUUGUAGUGGAAGCUACUGGUUUGUUUGCAGAAAGAGAUGGUUACAGUUUUAGAAAAGCUGUGGCCAAAGCUCCACCUGGUGAACAAUUUAAACAUCUCAUCCCGUUAAUGUCCCAGGGACAGCGGUGGGAUGUUGUUAGACCUAGAAUAGUACAAAUGUUUUCAGAUCAUUUAGUUGAUCUGGCUGAUAGCGUUGUACUUGUUACAUGGGCUGCCAGCUUUGAGCUUACUUGUCUCCGAUAUUUUGCGAAAAUAGGUAAGGAGACAUGUUGUAAUGUGUGCACUAAUCGUGCCACAGUCUAUAAUUCUAGAACUGGUUACUAUGGCUGCUGGCGUCAUAGUGUUUCAUGUGAUUACUUGUACAACCCACUUAUUGUUGAUAUUCAACAGUGGGGAUAUGUAGGUUCCUUGUCAAGUAAUCAUGAUAUGUAUUGUAGCAUCCAUAAAGGAGCACAUGUUGCUUCGUCAGAUGCUAUAAUGACACGGUGUUUGGCCGUUUAUGAUUGUUUUUGCAAUAAUAUAAAUUGGAAUGUGGAGUAUCCCAUUAUUUCAAAUGAGUUAAGUAUUAAUUCCUCUUGUAGGACAUUGCAGCGUGUUAUGCUUAAAGCCGCAAUGCUUUGCAACAGGUAUAGUUUGUGCUAUGAUAUAGGCAAUCCUAAGGCGAUUGCAUGUAUCAAAGGCUAUGAUUUUAAGUUCUAUGAUGCCCAACCGAUUGUUAAGUCUGUUAAGACUUUGUUUUAUUCUUAUGAGGCACAUAAGGACAGUUUUAAAGAUGGUUUGUGUAUGUUUUGGAACUGCAAUGUGGAUAAGUAUCCAUCGAAUGCAGUUGUAUGUAGAUUUGACACUAGAGUGUUGAAUAAUUUAAACCUUCCUGGCUGUAAUGGUGGAAGUUUGUAUGUUAAUAAACAUGCAUUCCACACUAAUCCCUUUUCGAGGGCAGCCUUUGAGUAUUUGAAGCCCAUGCCAUUUUUCUAUUAUUCAGAUACACCUUGUGUGUAUAUGGAUGGCAUGGAUAAUAAGCAGGUUGAUUAUGUACCUUUGAAAGCCGCCACUUGCAUCACGAAGUGCAAUUUAGGUGGCGCUGUUUGUUUAAAACAUGCUGAAGAGUAUCGCGAGUAUCUUGAAUGCUACAAUACAGCAACUACAGCAGGUUUUACUUUUUGGGUUUAUAAGACUUUUGAUUUUUAUAAUUUGUGGAAUACGUUCACCAAGCUACAAAGUUUGGAGAAUGUUGUGUAUAAUUUAGUCAAGACUGGACAUUAUACUGGACAGACUGGUGAAAUGCCUUGUGCCAUUAUAAAUGAUAAAGUUGUGGCUAAGAUCGAACAGGAGGAUGUUGUUAUUUUUACUAAUAAUACAACAUACCCUACUAAUAUUGCUGUUGAACUCUUUGCUAAGCGCAGUGUUCGACACCACCCUGAGCUCAAGCUCCUUAGAAACUUGAAUAUUGACGUGUGCUGGAAGCACGUCAUUUGGGAUUAUGUUAGACAGAGUAUAUACUGCAGUAAUACCUAUGGUGUCUGCACAUAUACAGAUUUAAAGUUCAUUGAUAAAUUGAAUGUCCUUUUUGAUGGUCGUGAUAAUGGUGCUCUUGAAGCUUUUAAACGUUGUGAGAACGGCGUUUACAUUUCCACGACAAAAAUUAAAAGUCUUCAGAUGAUUAAAGGUCCACCACGUGCUGAAUUAAAUGGCGUAGUGGUGGAUAAAGUUGGAGACACUGAUGUUGUGUUUUACUUCGCUAUGAGAAAAGAUGGUCAGGAUGUUAUCUUCAGCCAUAUAGACAGCCUGGGAGUCAGCCCUUACUGGAGCCCACAAGGUAAUCCAGGGGGUAAUGGUAAACCCGGUAAUGUCGGUGGUAAUGAUGCUCUAGCACAGGUUACUAUCUUUACUCAGAGUCGCGUUAUUAGCUCUUUCGAAUGCCGUUCUGACAUGGAGAAAGAUUUUAUAGCUUUAGAUGAAGAGAUGUUUAUUCAGAAGUAUGGUCUGGAGGACUAUGCUUUUGAUCACAUUGUAUAUGGAAGUUUCAACCAGAAGAUUAUUGGGGGUUUGCAUUUGCUUAUAGGCUUGUUCCGGCGGCAUCAAAAAUCCAAUCUGGUUGUACAGGAGUUCGUUAGUUAUGACUCCAGCAUUCAUUCUUAUUUUAUUACUGAUGAUAAGAGUGGUAGUAGUAAGAGUGUCUGCACUGUUGUAGAUAUUUUGUUAGAUGAUUUUGUGGCUCUUGUUAAGUCACUGAAUCUAAAUUGUGUGAGUAAGGUUGUUAAUGUUAAUGUGGAUUUUAAAGAUUUUCAGUUUAUGCUGUGGUGCAAUGAGGAGAAAGUUAUGACUUUCUACCCCAGAUUGCAAGCUGCAUCUGACUGGAAACCUGGUUAUAGUAUGCCUGUGUUAUAUAAGUAUUUGACUUCCCCUAUGGAAAGAGUUAAUCUCUGGAACUACGGAAAGCCAAUUACAUUGCCUACAGGCUGUAUGAUGAAUGUUGCUAAGUAUACUCAAUUAUGUCAAUAUUUGAAUACUACAACAUUAGCAGUUCCUGUUAAUAUGCGUGUUUUGCAUUUAGGUGCAGGUUCUGAAAAAGGAGUGGCUCCUGGUUCUGCAGUUCUUAGGCAGUGGUUACCAGCUGGCACUAUCCUUAUAGAUAAUGAUUUAUAUCCAUUUGUGAGCGACAGUGUCGCCACAUAUUUUGGAGAUUGUAUUACCUUACCCUUUGAAUGUCAAUGGGAUUUGAUAAUUUCUGAUAUGUAUGACCCUAUUACUAAGAACAUAGGGGAGUACAAUGUAAGUAAAGAUGGGUUUUUUACAUACAUUUGUCAUAUGAUUCGCGACAAGUUAGCUCUGGGUGGCAGUGUUGCUAUAAAAAUAACAGAGUUUUCUUGGAAUGCAGAAUUAUAUAAGUUAAUGGGGUAUUUUGCAUUUUGGACGGUUUUCUGCACAAAUGCAAAUGCUUCUUCUAGUGAAGGAUUUUUAAUUGGCAUAAAUUAUUUGGGCAAGCCCAAGGUUGAUAUUGAUGGAAAUGUUAUGCAUGCCAAUUAUUUGUUCUGGAGAAAUUCCACAGUUUGGAACGGGGGUGCUUAUAGCCUGUUUGAUAUGGCCAAAUUUCCGCUUAAGUUGGCUGGUACUGCCGUAAUAAAUUUAAAACCAGACCAGAUCAAUGAUAUGGUUUAUUCCCUUCUUGAAAAGGGUAAACUACUUAUUAGAGACACAAAUAAAGAAGUUUUUGUUGGUGAUAGUUUGGUUAACGUAAUCUAAAUUU----UAGAAAUGGCUG------UCGCUUAUGCUGAUAUGCCUAAUCAUUUUAUCAAUUUUUCACUUACCCAUUUUGAGGGUUUUGUGUUAAAUUAUAAAGGUUUACAAUUUCAAAUUCUUGAUGUAGGAGUGGAUUGUAAAAUAUAAACAGCGCCACACAUUAGUCUUAGCAUGCUGGAUAUACAGCCUGAAGACUAUAUAAGUGUUGAUGUCGCUAUUCAAGAAGUUAUUGAUGAUAUGCAUUGGUGUGAUGGUUUUCAGAUUAAGUUUGAGAACCCUCACAUCCUAGGAAGAUGCAUAGUUUUAGAUAUUAAAGGUGUAGAAGAAUUGCAUGAUGAUUUAGUUAAUUACACUCGUGACUAAGGCUGUGUUGUUGACCAAUCCUGGAAAUGGAUUGGCCAUUGCACUAUAGCUCAACUCACGGAUGCAGCACUUUCCAUUAAGGAAAAUGUUGAUUUUAUAAAUAGCAUGCAUUUCAAUUAUAAAAUCAC---------------UAUCAAUCCCUCAUCACCGGCUAGACUUGAAAUAGUUAAGCUUGGUGCUGAGAAGAAAGAUGGUUUUUAUGAAACCAUAGUUAGCCACUGGGUGGGAAU--------AACAUAAUCCACCCACUGAUAAUCUAGCUAUGAUUAUGGGUUAUUGUUGUUUAGAAGUGGUGCGUAAUGAGCUAGAAGAAGGCCAUCUUCCCGAGA---------AUGCUUGUUUUAAGCUAUCGUACCAUUAUGAAAACAAUUCUUGGUUCUUUCGGCAUGUCUAUAGGAAAAGUUUUUAUUUCCGUAAGGCUUGUCAAAAUUUAGAUUGUAAUUGUCUGAGGUUUUAUGAAUCUUCAUUUGAAGAAGACUA--AACUCAGUGAAA--------------AUGUUUUUGCUUCCUAGAUAUAUUCUAGUUAGCUGCAUAAUUGGUAGC-----UUAGGUUUUGAUAACCCUCCUACCAAUGUUGUUUCGCAUGUAAAUGGAGAUUGGUUUUUAUUUGGUGACAGUCGUUCAGAUUGUAAUCAUGUUGUUAAUACUAAUCCUCGUAAUUAUUCUUAUAUGGACCUUAACCCAGCCCUAUGUGAUUCAGGUAAAAUCUCUUCGAAAGCUGGUAACUCUUUGUUUAGGAGUUUCCACUUCACGGAUUUUUAUAAUUACACAGGUGAAGGUCAACAAAUUAUAUUCUAUGAGGGUGUUAAUUUUAAUCCUUAUCACGCCUUUAAAUGCACCAGUUUUGGUAGUAAUGAUAUUUGGAUGCAGAAUAAAGGCUUGUUUUAUACUCAGGUUUAUAAGAAUAUGGCUGUGUAUCGCAGCCUUACUUUUGUUAAUGUACCAUAUGUUUACAAUGGUUCUGCACAAGCCACAGCUCUUUGUAAAUCUGGUAGUUUAGUCCUUAAUAAUCCUGCCUAUAUAGCUCGUGAAGCUAAUUUGGGGGAUUAUUACUAUAAGGUUGAAGCUGACUUUCAUUUGUCAGGUUGUGACGAGUAUAUCGUACCACUUUGUAUUUUUAAUGGUAAGUU---------UUUGUCGAAUAC------AAAGUAUUAUGAUGAUAGUCAAUAUUAUUUUAAUAAAGACACUGGUGUUAUUUAUGGUCUUAAUUCUACUGAGACUAUUACCA---------------CUGGUUUUGAUUUUAAUUGUCAUUAUUUAGUUUUACCCUCUGGUAAUUAUUUAGCCAUUUCAAAUGAGCUAUUAUUAACUGUUCCCACGAAAGCAAUCUGUCUUAGUAAGCGUAAGGAUUUUACGCCUGUACAAGUGGUAGAUUCUCGUUGGAACAAUGCCAGGCCUUCUGAUAACAUGACGGCGGUUGCUUGUCAACCCCCGUACUGUUAUUUUCGUAAUUCUACUACCAACUAUGUUGGUG---UUUAUGAUAUCAAUCAUGGGGAUGCUGGUUUUACUAGCAUACUCAGUGGUUUGUUAUAUGAUUCACCUUGUUUUUCACAGCAAGGUGUUUUUAGGUAUGAUAAUGUUAGCAGUGUCUGGCCUCUUUACCCUUACGGUAGAUGUCCUACUGCUGCUGAUAUUAAUACUCCUGAUGUACCUAUUUGUGUGUAUGAUCCGCUACCACUUAUUUUGCUUGGCAUUCUUUUGUGUGUUGCGGUCAUAAUUAUUGUAGUUUUGUUGUUAUAUUUUAUGGUGGAUAAUGGUACUAGGCUGCAUGAUGCUUAGACCAUAAUCUAAACAUGUUUUUGAUACUUUUAAUUUCCUUACCAACGGCUUUUGCUGUUAUAGGUGAUUUAAAGUGUAC------UACGGCUUCCAUUAAUGAUGUUGACACCGGUACUCCUUCUAUAAGUACUGAUACUGUCGAUGUUACUAAUGGUUUGGGUACUUACUAUGUUUUAGAUCGUGUGUAUUUAAAUACCACGUUGUUGCUUAAUGGUUAUUAUCCUAUUUCAGGUUCCACAUUUCGUAAUAUGGCACUGAAAGGAACUCUACUAUUGAGCACACUAUGGUUUAAACCACCAUUUCUCUCUGAUUUUAAUAAUGGUAUUUUUGCUAAGGUCAAAAAUACCAAGGUUAUUAAAAAUGGUGUAAUGUAUAGUGAGUUUCCUGCUAUAACUAUAGGUAGUACUUUUGUGAAUACAUCCUAUAGUGUGGUAGUACAACCACAUACAACCAUUUCAG---------------AUAAAGUACUAGGUCUUUUAGAGAUCUCUGUUUGCCAGUAUACUAUGUGCGAGUACCCACAUACGAUUUGUCAUCCUAA---UCUGGGUAAUAAGCGUAUAGAAUUAUGGCAUUUUGAUACAGAUGUUGUUUCCUGUUUAUAUAAACGUAAUUUCACAUACGAUGUGAAUGCUGAUUUUUUGUAUUUUCACUUUUAUCAAGAAGGUGGUACUUUUUAUGCAUAUUUUACAGAUACUGGUUUUGUUACUAAGUUUCUGUUUAAUGUUUAUUUAGGCACGGUGCUUUCACAUUAUUAUGUUAUGCCUUUGACUUGUGAUAGUACA------------CUGUCUUUAGAAUAUUGGGUUACACCUCUCACUCCUAGGCAAUAUUUACUCGCCUUUAAUCAAGAUGGUAUUAUUUUUAAUGCUGCUGAUUGUAUGAGCGAUUUUAUGAGUGAGAUUAAGUGUAAAACACAAUCUAUAGCACCAUCUACUGGUGUUUAUGAAUUAAACGGUUACACUGUUCAGCCAAUUGCAGAUGUUUACCGACGUAUACCUAAUCUUCCCGAUUGUAAUAUAGAGGCUUGGCUUAAUGAUAAGUCGGUGCCCUCUCCAUUAAAUUGGGAACGAAAGACUUUUUCAAAUUGUAAUUUUAACAUGAGCAGCUUGAUGUCUUUUAUUCAGGCAGACUCAUUUACUUGUAAUAAUAUUGAUGCUGCUAAGAUAUAUGGUAUGUGUUUUUCCAGCAUAACUAUUGAUAAGUUUGCUAUACCCAAUGGCAGGAAGGUUGAUCUACAAUUGGGUAAUUUAGGUUAUUUGCAGUCCUUUAAUUAUAAAAUUGACACUAGUGCUACAAGUUGUCAAUUGUAUUAUAAUUUACCUGCUGCUAAUGUUUCUGUUAGCAGAUUAAAUCCUUCUACCUGGAAUAGAAGGUUUGGUUUUACAGAGCAAUCUGUUUUUAAGCCUCAGCCUGCAGGUGUUUUC------ACUGCUCAUGAUGUUGUCUAUGCACAACAUUGUUUUAAAGCUCCCACCACUUUCUGUCCAUGCAAAUUGGAUGGUUCACUUUGUGUUGGUAGUGGCUCUGGUGUUGAUGCCGGUUUUAAACAUACUGGUAUAGGCACUUGCCCUGCAGGUACUAAUUAUUUAACAUGUUAUAAUUCUGUUCAAUGUAACUGUCAAUGUACACCAGAUCCUAUUUUAUCUAAAGCUACAGGCCCCUAUAAGUGCCCCCAAACUAAGU---AUUUAGUUGGUGUAGGUGAGCAUUGUUCGGGUCUUGCUAUUAAAAGUGAUUAUUGUGG------------AGGCAAUCCUUGUACUUGCCAACCACAAGCUUUUUUGGGUUGGUCUGUGGAUUCUUGUUUACAAGGAGACAGGUGUAAUAUUUUUGCUAAUUUAAUUUUGCAUGGUGUUAAUAGUGGUACUACUUGUUCUACUGAUUUACAAAAAGCUAACACAGAUAUAAUUGUUGGUGUUUGUGUUAAUUAUGAUCUCUAUGGCAUCUCAGGCCAAGGCAUUUUUGUCGAGGUUAAUGCGACUUAUUAUAAUAGUUGGCAGAACCUUUUAUAUGAUUCUAAUGGUAAUCUCUAUGGUUUUAGAGACUACUUAACAAAUAGAACUUUUAUGAUUCGUAGUUGCUAUAGCGGUCGUGUUUCAGCGGCCUUUCACGCUAAUUCUUCCGAACCAGCAUUGCUAUUUCGGAAUAUUAAAUGCAACUACGUUUUUAAUAAUACUUUUGCAAGACAGCUGCAACCCAUUAACUAUUUUGAUAGUUAUCUCGGUUGCGUCGUCAAUGCUGAUAAUAGUACCGCUUCCACUGUUCAAACAUGUGAUCUCACAGUAGGUAGUGGUUACUGUGUGGAUUACUCCACACAAUUACGGAGUCGUAGAGCGAUUACCACUGGUUAUCGGUUUACUAAUUUUGAGCCAUUUACUGUUAAUGCAGUAAAUGACAGUUUACAACCUGUGGGUGGUUUGUAUGAAAUUCAAAUACCUUCAGAGUUUACUAUAGGUAAUAUGGAGGAGUUUAUUCAAACAAGCGCUCCUAAAGUUACUAUUGAUUGUGCUGCAUUUGUCUGUGGUGAUUAUGCAGCAUGUAAAUCACAGUUAGUUGAGUAUGGUAGUUUCUGUGAUAACAUUAAUGCCAUACUCACAGAAGUAAAUGAACUACUUGACACUACACAGUUGCAAGUAGCUAAUAGUUUAAUGAAUGGCGUCACUCUUAGUACUAAGCUCAAAGAUGGCGUUAAUUUCAAUGUAGACGACAUCAAUUUUUCCCCUGUAUUAGGUUGUCUGGGCAGUGAUUGUAAUAAAGCGUCCAGUAGA---------------------UCUGCUAUAGAGGAUUUACUUUUCGAUAAAGUAAAAUUAGCUGAUGUCGGUUUUGUUGAGGCCUAUAAUAAUUGCACUGGAGGUGCCGAAAUUAGGGAUCUCAUUUGUGUGCAAAGUUAUAAUGGUAUCAAAGUUUUGCCGCCACUACUCUCAGAAAAUCAGAUUAGUGGCUACACUUUGGCUGCCACCUCUGCUAGUUUGUUCCCUCCUUGGACAGCAGCAGCAGGUGUACCAUUUUAUUUAAAUGUUCAGUUUCGUAUUAAUGGGCUUGGUGUCACCAUGGAUGUGCUAAGUCAAAACCAAAAGCUUAUUGCUAAUGCAUUUAACAAUGCCCUUGAUGCUAUUCAGGAGGGGUUUGAUGCAACCAAUUCUGCUUUAGCUAAAAUUCAGGCCGUUGUUAAUGCAAAUGCUGAAGCUCUUAAUAAUUUAUUGCAACAAUUAUCUAAUAGAUUUGGUGCCAUAAGUUCUUCUUUACAAGAAAUUCUAUCUAGGCUCGAUGCUCUUGAAGCAGCUGCCCAGAUAGACAGACUUAUUAAUGGGCGUCUUACCGCUCUUAAUGCUUAUGUUUCCCAACAGCUUAGUGAUUCUACACUAGUGAAAUUUAGUGCAGCACAAGCUAUGGAAAAGGUUAAUGAAUGUGUUAAAAGCCAAUCAUCUAGGAUAAAUUUCUGUGGUAAUGGUAAUCAUAUUAUAUCAUUAGUGCAGAAUGCGCCAUAUGGUUUGUAUUUUAUCCACUUUAGCUAUGUCCCUACUAAAUAUGUCACAGCGAAGGUUAGUCCCGGUCUGUGCAUUGCUGGUGAUAGAGGUAUAGCGCCUAAGAGUGGCUAUUUUGUUAAUGUAAACAAUACUUGGAUGUUCACUGGUAGUGGUUAUUACUACCCUGAACCUAUAACUGAAAAUAAUGUUGCUGUUAUGAGUACCUGCGCUGUAAAUUACACUAAAGCGCCGGAUGUAAUGCUGAACAUUUCAACACCCAACCUUCCUGAUUUUAAGGAAGAGUUGGAUCAAUGGUUUAAAAAUCAAACUUCAGUGGCACCAGAUUUGUCACUUGAUU------AUAUAAAUGUUACAUUCUUGGACCUACAAGAUGAAAUGAAUAGGUUACAGGAGGCAAUAAAAGUUUUAAAUCAGAGCUACAUCAAUCUCAAGGACAUUGGUACAUAUGAAUAUUAUGUAAAAUGGCCUUGGUAUGUAUGGCUUUUAAUCGGCCUUGCUGGUGUAGCUGUGCUUGUUUUACUAUUCUUCAUAUGCUGUUGCACAGGAUGUGGGACUAGUUGUUUUAAGAAAUGUGGUGGUUGUUGUGAUGAUUAUACUGGACACCAGGA---------GUUAGUAAUCAAAACUUCACAUGACGACUAAGU---------------------------------------------------------------------------------------------------------------------------UCGUCUUUGAUUUAUUGACU------------------------CUUGAUGAUAUAGUACAUCC----CUUCAACCAUUUGUAGUUAUUUAUGGCUGAUUUAAGACC-------------------------------------------CAUUGAGGUCGAGCACAUUGGAU--UACCACACAUUU----GUUUAUUAAUAUUAAGCCUACUACUGUUUUCAUAACAGUUUUCGUAGGCGGUUUUA-AGGUAUUGACACUAGUACAACUGGUUUU---AGUUCAGUAUUAGUACUAGUUCCAAACCAUAUUAUAAUUCGGGUAGACCUUAUAACUUUAAUCAUUUACCAAAGUUUUUAAGGCCAUUCCCUAUUAAUGGACGUCUGGAGACCUGAGAAGAAAUACCUCCGUUACACUAAUGGAUUUAAUGUCUCAGAACUAGAAGAUGUUUGUUUUAAAUAUAAUUAUCAAUUUCCCAAAGUAGGCUAUUGUAGAGUUCCUAAUUACGCUUGGUGUCGUAACCAAGGUAGCUUUUGCGCUACAUUUACUCUUUACGGCAAAUCCAAACGUUAUGAUAAGUAUUUUGGGAUAAUAACUAGUUUCACAGCAUUCGCUAACACUGUAGAGGAGGCUGUUAACAAACUGGUUUUUUUAGCUGUUGACUUUAUUACCUGGCGGAGACAGGAGUUAAAUGUUUAUGGCUGAUGCUUAUCUUGCAGACACUGUGUGGUAUGUGGGUCAAAUAAUUUUUAUAGUUGCCAUCUGUUUAUUGGUUAUAAUAGUUGUAGUGGCAUUAUUGGCAACUUUUAAAUUGUGUAUUCAACUUUGCGGUAUGUGUAAUACCUUAGUACUGUCCCCUUCUAUUUAUGUGUUUAAUAGAGGUAGGCAGUUGUAUGAGUUUUACAAUGAUG---UAAAACCACCAGUCCUUGAUGUGGAUGACGUCU---UAAUCCAAACAUUAUGAGUAGUACAACU---ACACCAGCACCAGUUUACAUCUGGACUGCUGAUGAAGCUAUUAAAUUCCUAAAGGAAUGGAAUUUCUCUUUGGGUAUUAUACUACUUUUUAUUACAAUCAUACUGCAAUUUGGAUAUACAAGCCGCAGUAUGUUUGUUUAUGUCAUUAAGAUGAUUAUUUUGUGGCUUAUGUGGCCACUUACUAUCAUCUUAACUAUUUUCAACUGCGUAUACGCGUUGAAUAAUGUGUAUCUUGGUUUUUCUAUAGUUUUUACCAUAGUGGCCAUUAUUAUGUGGAUUGUGUAUUUUGUGAAUAGUAUCAGGUUGUUUAUUAGAACUGGCAGUUGGUGGAGUUUCAACCCAGAAACAAACAACUUGAUGUGUAUAGAUAUGAAGGGAAGAAUGUAUGUUAGGCCGAUUAUUGAGGACUACCAUACCCUGACGGUCACAAUAAUACGUGGCCAUCUCUACAUUCAAGGUAUAAAACUAGGUACUGGCUAUUCUUUGUCGGAUUUGCCAGCUUAUGUGACUGUUGCUAAGGUUACACAUCUUUGCACGUAUAAGCGUGGUUUUCUUGACAGGAUAGGCGAUACUAGUGGUUUUGCUGUUUAUGUUAAGUCCAAAGUCGGUAAUUAUCGACUGCCAUCAACUCAAAAGGGUACUGGCAUGGACACCGCAUUGUUGAGAAAUAAUAUCUAAACUUUAAGGAUGUCCUUUACUCCUGGUAAGCAA---CCCAGCAGUAGAGCGUCCUCUGGAAAUCGUGCUGGUAAUGGCAUCCUUAAG---------UGGGCCGAUCAGUCCGAACAGUCUAGAAAUAUUCAAACCAGGGGUAGAAGAGCUCAACCCAAGCAAACUGUUACUUCUCAGCAACCAACGGGAGGGAACGUUGUACCCUACUAUUCUUGGUUCUCUGGAAUUACUCAGUUUCAAAAGGGAAAGGAGUUUGAAUUUGCAGAAGGACAAGGUGUGCCUAUUGCACCAGGAGUCCCAGCUACUGAAGCUAAGGGGUAUUGGUACAGACACAGCAGACGUUCUUUUAAAACAGCCGACGGCAAUCAGCGUCAAUUGCUGCCACGAUGGUAUUUCUACUAUCUGGGAACAGGACCGCAUGCUAAAGACCAGUAUGGCACCGACAUUGACGGAGUCUUCUGGGUCGCUAGCAACCAGGCUGAUGUUAAUACCCCGGCUGACAUUCUCGAUCGGGACCCAAGUAGCGAUGAGGCUAUUCCGACUAGGUUUCCGCCUGGCACGGUACUCCCUCAAGGCUACUAUAUUGAAGGCUCAGGAAGGUCUGCUCCUAAUUCCAGAUCUACUUCUCGCGCAUCCAGCAGAGCCUCUAGUGCAGGAUCGCGUAGUAGAGCCAAUUCAGGUACUAGAACCCCUACCUCUGGUGUAACACCUGACAUGGCUGAUCAAAUUGCUAGUCUUGUUCUGGCAAAGCUUGGCAAGGAUGCCACAAAGCCUCAACAAGUAACUAAGCAGACAGCCAAAGAAGUCAGACAGAAAAUUUUGAACAAACCCCGCCAAAAGAGGAGCCCCAAUAAACAAUGCACUGUUCAGCAGUGUUUUGGGAAGAGAGGCCCCAAUCAGAAUUUUGGUGGUGGAGAAAUGUUAAAACUUGGAACUAGUGAUCCACAGUUCCCCAUUCUUGCAGAACUCGCACCCACAGCAGGUGCGUUUUUCUUUGGAUCAAGAUUAGAGUUGGCCAAAGUGCAGAAUUUGUCUGGGAAUGCUGAUGAACCCCAGAAGGAUGUUUAUGAAUUGCGCUAUAGUGGCGCGAUUAGAUUUGAUAGUACACUUUCAGGUUUUGAAACUAUAAUGAAGGUGUUAAAUGAGAAUUUGAAUGCCUAUCAGCAACAGGAUGAUGGG------AUGAGUCCUAAACCACA---------GCGUCAGCGUGGUCAAAGGA------AGGGAGAAAAUGAUAAUAUAAGUGUUGCAGUGCCCAAAAGCCGCGUGCAGCAAAAUAAGAGCAGAGAGUUGACAGCAGAGGACAUCAGCCUUCUUAAGAAGAUGGAUGA------------GCCUUAUA---CUGAAGACACCUCAGAAAUAUAA-GAGAAUGAACCUUAUGUCGGCACCUGGUGGUAACCCCUCGCAGGAAAGUCGGGAUAAGGCACUCUCUAUCAGAAUGGAUGUCUUGCUGCUAUAAUAGAUAGAGUAGGUUAUAGCAGACCAUAGAUUAAUUAGUUGAAAGUUUUGUGUGGUAAUGUAUAGUGUUGGAGAAAGUG--AAAGACUUGCG------GAAUUAAUUGCCGACAAGUGCCCCC-GGGAGGAGC---CAGCAUGUUAAGUUACCACCCAGUAAUUAGUAAAUGAAUGAAGUUAAUCAUGGCCAAUUGGAAGAAUCACAAAAAAAAAAAAAAAA
>JN874560
GAUUCUGAGCGAUUUGCGUGCGUGCAU-CCGCCUCAGU----GAACUCUUGUUAGUUCUAAUU-UAAUCUAAACUUUAUAAA-AACACCUACUCCCUGUAAUCUAUGCUUGCGAGUGUAGAUCUUUCAUAGUGGUGUCUAGUUUUGUUCCAUUUGUUAACAGCUUUCAGCCGGUGACGUGUUGUAUCCUAGGCAGUGGCCCACCCAUAGGU--CAUAAUGCCGAAGAUCAACAAAUACGGUCUCGAGCUGCAAUGGGCUCCAGAAUUUCCGUGGAUGUUUGAGGACACAGAGGAGAAGUUGGACUACCCUAGCAGUUCAGAAGUGGGUAUGGUUUGCCCCACUACCGCGCAAAAGCUGGGAUCAAGUGGAAUUUUUCUUAAGAAUCACGUGAUGGUUGAUUGUCGCCGCCUCGUAAAGUAUGAGUGUUGUGUGCAGUCUAAUCUGAUACGUGAAAUAAAUAUGAAUACAGGUCCUGAUGCUAUGGACGCUGUUAUUCAAGAAGCACUUCAGUCCCGUAGUGCUGUUUUAGUUACACCACCUCAGCGCAUGUCUUUGGACAUGUACUAUAAAUUGGGGUGUUGUCCUAAAGGUUGGACCAUGGGUUUGUUUCGUCGUCAUUGCCAGUGUAGAACUGGCAAUUGUAAUGUUGAAACCCAUGUUGCCAAUCAGCUCUAUAUGAUAGACCCUGAAGGUGUCUGUCUAGGAGCAGGUACGUUUAUAGGAUGGUUUGUUCCACUCUUUGCGCUACCUGAGUGUGUGCGGGAUAAAACCUUUCCCUGGGUUUUGUACCUGCGAAAGCAUGGUGAGAAAGGUGCGCAUUCUAAGGGUCAUG---GUGACACUUUUUAUGUG---GAUUAUGACUUUGAUGUUGAAGAUGCUUACGAAGAGGUUCAUGAUAACCCUAAAGGUAAGUAUUCUAAGAAAGCUUAUGCUUUGUUGAGGGGAUAUCGUGGUGUUAAACCACUUCUUUAUGUGGACCAGUAUGGUUGUGACUAUACUGGUAAUCUUGCAGAGGGAUUGGAAGCUUAUGCUGAGUUCUCUCUUCAAGAGAUGAAAGAACUUUUUCCCAUAUGGAGUCUUAGUCUCCCAUAUGAUGUUGUUGUGGCAUGGCAUGUAGUUCGUGAUCCUCAGUUUGUGAUGAAGUUGCAAUCUCUUGCUACUAUUCGUAGCAUUGAGUAUGUUGCAGAACCUACUGAGGAUUUAGUUGAUGGCACGGUUGUUAUUAAAGAACCCGUGCACACACUUGCCCCAGAUGCCAUAGUUUUAAAGCUGCCUAAGCUUAUUGAUCUUAUGCAGCAUACAGAUUC---------UACUGUAGUGGAGUCUAUUUAUAAAACCAAGCUGAAACAUUGUGGUUUUGUUAUGCAGUUUGGUUAUGUUGAAUGUUCUCAGGAUGAUUGCACCUUUACAGGUUGGGUUCCAGGGAAUAUGAUAGAUGGAUUUGCCUGCACAUCAUGUGCUUUUGUUUAUGGCACUGUUGAUUUGCUUGCACAAUCUUCUGGUGUUAUGCCCCAAAAUCCUGUUCUUUUUACCAAAGGC----CAGGCUA--------UUACAAACGGGGAUUCAUUUAAGCUUUAUGGAAAUUCUGUUAUUCCAUUUGGUGGUUGUUUGUAUUGGAGCCCAACACCUGGUGUUUGGCUUCCUUUGAUUAAGUCAUCUGUUAAAGCAUACGAUGGUAUGGUUUAUACAGGUGUUGUAGGUUGUAAAACCAUUGUCAAAGAAACAGAAGCUGUUUGUAAAGCACUGUAUUUGGAUUAUGUCCAGUACAAGUGUAGUGACCUAAAGCAGAGAGAAGGUUUGGGUCUCGCUGAUGUUUGGCAUAAACAGCUUUUGAUUAAUAGAGGUGAUUAUCAACCUCUUUUGGAUAAUGUUGAUUAUUUUAGUAUGCGCAGAGCACGUUUUAGUAUGGAGACAGCUACUGUCUGUUCAGAGGGAUUUAUGCCCUUUUUGUUGGAUGGUUUGGUGCCGCGCACUUAUUAUUUGGUUAAGAGUGGCCAAGCUUUUUGUGAUAUGCUUUGUGAGUUUGGCCAAGAAGUUGCAGAUUUGAGCAAAGAGUUGCUUGUUGUGACUUUAGAUUCAGUUACUUCUGCAUUACAAUUUUUGACGCUUAAUGUUGGUAGGCUUACCGAAUGUCUUAAGGGCUUUGGUAUUAAGUUUGUCAACAAGCUGAUACAGUACUUUAAAACUGCUACUAGAUGUACCGCUCUCGCCUUUGCAUGGGUUUUGCUUCAUGUUUUGCGAGGCGCAUAUAUAGUGGUUGAAAGUGAUAUAUAUUUUAUUAUGAGCAUUCCAGAUUAUGCGCGCGUUGUUGUGCGUACUUUUCAGAAUGUUUUUAAGAUGGCAUUAGAUUGUGUAAAAGUGUCAUUUUUAAAAGGCCUUUCUGCUUUUAAGAUAGGGCGUGAAAAAAUUUGUUUUGUAGGAAGCAAGUUUUAUAAAGUGGAACGAGG----------AAAUCUUAAUGAU--UUGGUUCGUAGAGAUUUGGUUGUUCCUAGUGUAACACAGAGAGCUAAAAAUCAGCAACCUGUCUAUUUGACCGGUAAUUGUGCUCCUGUUAAUGUAGAUGAUGAUGUGGUUGAGGUUGUUACUAACCCAGUUACAUCUUGUGGUUAUCAAAAACCACCUCAAAAAUGUGAUAAGAUUUGUAUUGUGGAUAAUGUUUAUAUGGCUAAAUGUGGUGAGAAGUUUUUUCCAGUUGUGGUGAACGAAGAUUACAUUGGCCUUUUAGAUCAAGCUUGGAGAUUUCCUUGUGCUGGAAAGAAAAUUUCCUUUGUAGAGGAACCUUCAGUGAAGGAGAUCGUCACAAAG---AAGACUGUUAAAGUCUGUUUUGAGCUUGAUGCUAAUUUUAAUACUAUUUUGGACACUGCUUGUAGCGUGUUUGAGGUAGAUAAUACUGUAGAUAUGGAGGAGUUUGCUGCUGUUGUCGCUGAUGCGAUAGAGGAGAAACUUACUCCAUGUAAGGAGCUUGAUGGUGUUGGCAUUAAAGUUAGUGCCUUUUUGCAGAAGUUGGAAGAUAAUAAUCUUCACUUCUUUGAUGAAGCUGGUGAUUGUGUUUUGGCUUCUAAGUUAUAUUGUACAUUUUCGGCUCCUAUUGAUGAAGAUUUUGGAGAGUCA------------GAAUAUGAAGAAGGUGAUGUUGAUGUUGAUGAAACUGAUUCCAUUGUUACUAGCACCUCGCAGG---------------------AGGUUUGUGCAGGUUCGGG---------------------------------------------------------------------CAUCCCUUGUGGUACGGA------------------CUGCAAUAGUAUUGCCAAUGGACAGGAGGAGGCAUCA---------------------------------------GAAGUCUUUGAAAUAGCUGAAGUUGAGGAUUCUAUUUUGGAAGAACUUCAAGUCAGCAUACAAGCGCAUGAUGAAGUGGACGUUGUGUCUGCGGAUUCUGAUUCCGUGCUUGUGCAUGAUUACAUAGAUGGUGUUAAUUAUGACACUUUCUAUUGUGAUACUGU---UUUUGAUUUUUAUGUUGCACACAAGGAACCUGAUUUCGUAAAAGUUCUUGGUGUGUAUGUUCCUAAAGCAACGCGCAAUAAUUGUUGGUUGCGUUCUGUCUUGGCUGUUUUUCAGAAGUUGCCAUGUACUUUUAAGGAUAAAAAUUUGCAGAGUUUGUGGUUGUCUUAUAAGCAGCAAUUUGAUCAGUUGUUUGUAGACACUAUUAUGCAGAAAAUACCUGCAAAUAUAGUUGUUCCACAGGGUGGUUAUGUAGCUGAUUUUGCUUAUUGGCUACUUACUUUGUGUGAUUGGAAUGCGGCAUCUCAUUGGAGAUGUCUUAAAUGUGAUUUGGCACUAAACCUUCAAGGUUUGGAUGCUAUAUUCUUUUAUGGAGACAUAGUGUCACAUGUUUGUAAGUGUGGCGAGUCUAUGGUUCUUCUUAAAGUUGAUGUGCCGUUUACUGCACAUUUUGCUGUGAAGGAUAAGCAGUUUUGUUCUUUUACGACACAACGUCGUAUUUUUAAAGCUGCUUGCGUUAUUGAUAAAAAUGACCGUCAUUCUAUGGCUGUCAUUGAUGGUAAACAAAUUGAUGACAAGCUUGUUACUGAUAUUAACAGUGAUAAGUUUGAUUUUAUUAUUGGGCAUGAGAUGGCAUUUAGUAUGUCAUCCUUUGAAAUUGCUCAAUUGUAUGGUUGCUGUAUAACACCUAAUGUUUGUUUUGUUAAAGGUGAUGUUAUAAGAAUUGCCCAGCUUGUGUAUGCUGAUGUAGUUGUUAAUCCCGCUAAUGGCCAUAUGGCUCAUGGUGGUGGUGUGGCAAAAGCUAUAGCUAAUGCAGCUGGUCAAAGUUUUAUUAAGGAGACUGCUAACAUGGUUAAGUCUAAAGGAGUUUGUGCUACCGGUGAUUGUUAUGUGUCAUCAGGAGGCAAAUUAUGUAAAACUGUGCUUAAUGUUGUUGGUCCUGACGCACGAGCUCAGGGUAAGCAAUGUUAUGCAUUGUUAGAAAAGACAUAUAAACACCUUAACAAGUAUGAUUGUAGUCUUACUACACUUAUUUCAGCUGGCAUAUUUAGUGUGCCAUCUGAUGUGUCUUUGACAUACUUACUUGGUGUUGUAGAAAAACAAGUUAUUCUUGUUAGUAACAACAAAGAAGAUUUUGAUUUGAUUUCUAAGUGUCAACUAACGGCUGUAGAGGGCACUAGAAAGUUUGCAGAGCGUCUAUCUUUUAAUGUAGGACGCACUAUUAAAUAUGAAACAGAUGCUAAUAAGUUGCUUAUUAGCAAUGAUGUAGUAUUUGUUUCUACUUUUAAUGUGUUGCAAGAUGUUAACACAUUGCGGCACGAUAUUAAACUUGAUGAUGAUGCGCGUGUUUUUGUGCAGUCAAAUAUGGAGAAUUUGCCUACAGAUUGGCGCAUAGUUAAUAAGUUUGAUCAGAUUAAUGGUGUUAGAACCGUUAAAUAUUUUGAAUGUCCUGGUGGCAUAGACAUUUGUAGCCAGGGUAAAGAUUUUGGUUAUAUACAGCAGGGUUCUUUUUACAAGGCCACUGUAAGCCAAAUUAAGGCUUUGUUUGUUGAUAAAAUAGAUGUUUUGCUUACUGUUGAUGGUGUUAAUUUUACCACUAGGUAUGUACCUCUUGGUGAAGUUUUUGGCAAAACACUAGGCAAUGUAUUUUGUGAUGCUAUUAAUGUCACAAAAUGCAAGGCUGAACAGAAAUAUAAAGGAAAGGUGUUCUUUCAGUUUGAUAAUCUGUCUAAUGCAGAUUUAAAAGCUGUUAAGAGUUCUUUCAAUUUUGAUCAAAAAGAAUUGUUGGCUUAUUACAAUGUCCUUGUGAGUUGUGGUAAGUGGCAAAUUGUUGUUAAUGGUAAAUAUUUUACUUUUAAGCAGGCAAAUAAUAAUUGCUUUGUUAAUGCUGCAUGUCUUAUGCUUCAGAAUGUUAAUUUGAAGUUUGUAAGCAUGCAAUGGCAGGAAGCAUGGCUCGAAUUUAGAGCCGGAAAACCCUUACGGUUUGUAGCACUUGUUUAUGCUAAGGGUGCUUUUAAAUUUGGCGAUCCUGCUGAUUCUAGAGAUUUUAUUCGUGUGGUUCUUAGCCAAACUGAUUUGGCUGAGGCUGCAUGUGAUUAUGAGAUUGUUUGUAAAUGUGGUGUUAAGCAAGAGCAGCGUAAAGGUAUUGACGCUGUUAUGCAUUUUGGAACAUUGAGUCGUGAAGAUCUUGAAAAAGGCUACACAAUUGAUUGUAGUUGUGGUGAUAAGCUAAUUCAUUGCACGCGAAUUAAUGUUCCAUUUUUAAUUUGCAGCAAAACACCCAAAGACAGUGUUGUGCCUAAGGGUGUGACAUGUGCAAAUGUUUUUAUUGGUGGUAAUGUAGGGCACUAUACUCAUUUGAGGUGUGACUCAAGUUAUCAACUUUUUGAUGCUUCUACUGUUAAAAAGAUUACUACAGUCAAUGGUAAAAUCACUGACUGUUUGUAUCUUAAAAAUUUGAAGCAAACUUUUAGGUCUGUUUUGACGACUUAUUAUUUGGAUGAUGUUAAGAAGGUUGAGUAUAAUCCUGAUCUUACACAGUACUACUGUGAGGGUGGUAAGUAUUAUACUCAAAGAAUUAUAAAGGCUCAAUUUAGAACUUUUGAGAAGGUUGAUGGUGUCUAUACUAACUUUAAGUUAGUUGGUCACACCAUCUGUGAUAGCUUGAAUGCUAAACUGGGUUUUGAUGCUAAUAAGCAUUUUGAAGAAUUUAAGGUUACUGAGUGGCCCAUAGCUACUGGUGAUGUGGUAUUGGUUACUGAUGAUAUGUAUGUUAAGAGGUAUGAGAAGGGAUGUAUUACUUUUGGUAAACCUGUUAUCUGGUAUAACCAUGAUCAGGCAUCCCUUAAUUCUCUUACAUAUUUUAAUCGACCUAGUUUGGUUGAUGUUAAUAAGUUUGAUGUUUUGAAAGUUGAUGAUGUUG-----UUGCAGAAGUUGAAUCUUGCAGCUCUGACUUGAGCCAUGGGAGUUUGAGUGGUAGUGUGAGUACAGGCAGCUCUUACCUGAGCCCACAAGGUAAUCAGAGGAGUAAUGUCGAAGCUC-AUACGACUGUUCUU-------------GCUUCAGGUAAUCAAGGGAGUAAUGCAA----UUAAUGGUUCAGCUAAUAGUAAUAAGAUUGUUAAAUUAAAUGGUGUUAAAAAGCCUUUUAAGGUUGAAAAUAGUGUUGUUGUUAAUGACAGCACUAGUGAGACCAAAUUUGUUAAGAGUUUGUCUAUUGUUGAUGUUUAUGAUAUGUGGCUGACUGGUAGUCGGUAUGUUGUUAAAACUGCUAAUGCACUUAGUGCUGCGGUUAACGUACCUACAAUCAAGAAGUUUAUAAAAUUUGGUAUGACUCUUGCUAGUAUACCAAUAGAUUUGUUGAAUUUGCGAGAAAUUAAGCCUGUGUUUGGUGCAGCGAAAGUGGUUAGAGACAGAGUUUCUGACUGCUACCGCUUUAUUAAAUGGCUUUUUGUUCUUUUGUUUGGGUGGAUAAAAAUAUCCAGUUAUAAUAGAGUUGUAUACACCACAGAGAUUGCUUCAAAGCUUACGUGUAAGCUUGUCGCUUUGGCUGUUAAAAAUGCUUUAUUGACAUUUAAAUGGAGUAUGGUUGUACGAGGAUUUUUUCUUAUUGCCACCAUAUUUUUGUUAUGGUUUAAUUUUAUAUAUGCCAAUGUAAUAUUUAGUGAUUUUUAUUUGCCUAAAAUUGGUUUUCUGCCAACAUUCGUUGGUAGUGUUGUGCAGUGGCUUAAGACUACAUUUGGGUUUUAUACCUUGUGUGAUUUUUAUGACACUGCUAGUAUAGGCUUUAAAAAUCAGUAUUGUAAUGGAAGUCUUGCUUGCCAGCUUUGUGUUUCUGGUUUUGAUAUGCUUGAUAAUUAUAAGGCUAUAGACGUUGUUCAGUACGAGGCUGAUCGACGUUCUGUAGUUGAUUAUACAGGCAUGAUUAAGUUGAUUAUUGAGUUGGUUGUUAGUUAUGCCUUGUAUACUGUUUGGUUUUACCCAUUGUUUGGUCUUAUCUGCUUGCAGAUGUUGACGACAUGGUUGCCUGAAUUUUUUAUGGUUAGUUCAUUGCAUUGGUUUUUGAGAAUACUUGUUUCUGUUGCCAAUUUGUUGCCAGCACAUGUGUUUUUGAGGUUUUACAUUACUGUGACCUUUAUUUUUAAAAUAUUUAGUCUUUUUAGACAUGUAAUACAUGGGUGUAAUAAAGCUGGUUGCUUGUUUUGCUAUAAGAGAAACCGUAGUGUUCGCGUCAAAUGCAGUACGGUUGUAGGUGGCAUGAUACGCUAUUACGAUGUGAUGGCUAAUGGUGGUACCGGUUUUUGUAGCAAACACCAAUGGAAUUGCAUUAAUUGUGAUUCCUAUAAACCAGGUAAUACAUUCAUUACUGUUGAAGCUGCCGCAGAGCUUUCUAAGGAAUUGCGACGGCCUGUUGUACCCACUGAUGUUGCUUACCAUACUGUUACAGAUGUUAAGCAGGUUGGUUGUUCUAUGCGUUUGUUCUACGAUAGGGAUGGACAACGUGUUUAUGAUGAUGUUAAUGCUAGUUUGUUUGUGGAUUAUAACAAUCUGCUGCAUUCUAAAGUUAAGAGUGUGCCUAAUUUGCAUGUUGUAGUGGUUGAGAAUGAUGCUGAUAAAGCCAACUUUCUCAAUGCCGCUGUAUUUUAUGCACAAUCUCUUUUUAGGCCUGUGCUGAUGGUGGAUAAGAGUUUAAUUACCACUGCAAACACGGGUACUUCUGUUUCUCAGACUAUGUUCGAUGUCUAUGUUGACACAUUGUUGUCGAUGUUUGACGUUGAUAGAAAGAGUCUGACUUCAUUUAUAAAUACAGCUCAUUCUUCUAUUAAGGAGGGUGUUCAGCUGGAUAAGGUUUUGAAUACGUUUAUUAGCUGUGCUAGAAAGAGUUGCUCUAUAGAUUCUGAUGUUGACACUAAAUGUGUGGCUGAUUCUGUCAUGUCUGCAGUUGCUGCGGGUAUUGAAUUGACAGAUGAAAGCUAUAAUAAUUUGGUACCAACGUAUAUAAAGAGUGAUAAUAUAGUCGCAGCUGAUUUAGGUGUUCUUAUUCAAAAUUCUUCUAAGCAUGUACAGGGCAACGUUGCUAAAAUCGCUGGUGUGUCUUGUAUAUGGUCUGUGGAUGCUUUUAAUCAGCUUAGUUCUGAUUUUCAGCAUAAAUUGAAGAAGGCAUGUUGUAAAACUGGUCUUAAAUUGAAGCUUACUUAUAAUAAGCAGAGUUCUAAUGUUUCUGUUUUGACUACACCAUUUAGUUUGAAAGGUGGUGCUGUUUUUAGUUACUUUGUUUAUAGUUGUUUUGUUGUUAGUUUGAUUUGUUUUAUAGGAUUGUGGUGCUUGAUGCCUACUUAUUCUGUGCACAAAUCAGACUUCGAGCUUCCUAUUUAUGCCAGUUAUAAAGUUUUGGAUAAUGGUGUUAUCAGAGAUGUUAGCGUGAAUGAUGUUUGUUUCGCUAACAAAUUUGAACAGUUUGAUGCAUGGUAUGAGUCUACUUUUGGUUUGACUUAUUAUAGCAAUAGUAUGGCUUGUCCUAUUGUUGUUGCUGUGAUAGAUCAAGAUAUAGGCUCUACUGUUUUUAAUGUUCCUACCAAAGUGUUACGGUAUGGUUUUCAUGUGUUGCAUUUUAUAACUCAUGCACUUUCUACUGAUAGUGUGCAGUGUUAUACUCCACAUUACCAAAUACCGUAUUCUAAUUUUUAUGAUAGUGGUUGUGUUUUGUCAUCAGCUUGCACUAUGUUUGCUAUGUCUGAUGGAAAACCACAACCUUUUUGUUAUACGGAUGGGCUUAUGAAUAAUGCUUCUCUGUAUAGCUCAUUGGCUCCACACGUGCGUUAUAACCUUGCAAAUGUUAAAGGUUAUAUACGGUUUCCUGAAGUGCUGCGUGAAGGUCUUGUGCGCAUUGUUCGCACACGAUCUAUGACGUAUUGCAGAGUUGGGCUAUGUGAGGUUUCAGAUGAGGGUAUUUGUUUUAAUUUUAAUGGUUCAUGGGUUUUGAAUAAUGAUUAUUAUAGAAGUUUGCCAGGAACAUUUUGUGGUAGGGAUGUUUUUGAUUUGGUAUAUCAGUUUUUGAGCGGUUUGUCUCAGCCUGUGGAUUUCUUUGCUCUUACUGCAAGUUCCAUAGCUGGUGCCAUUCUUGCUAUUAUUGUUGUUUUGGUGUUUUAUUACCUAAUAAAGCUCAAAAGAGCUUUUGGUGAUUACACUAGUGUUGUGGUUGUUAAUGUGAUAGUUUGGUUUGUUAAUUUCCUGAUGCUGUUUGUGUUUCAGGUUUAUCCCACUCUAUCUUGUAUAUAUGCUGCAUUUUAUUUUUAUAUUACGCUCUAUUUCCCUUCGGAGAUUAGUGUAAUUAUGCAUUUGCAGUGGGUGGUGAUGUAUGGUAGUAUUAUGCCCUUGUGGUUUAGUUUGCUUUAUAUUGCCAUAGUUAUUUCAAACCACGCAUUCUGGGUAUUCUCUUACUGCAGAAAGCUUGGUACUGGUGUACGUAGUGAUGGCACUUUUGAAGAGAUGGCUCUCACUACUUUUAUGAUUACUAAGGAUUCUUAUUGUAAGCUUAAGAAUUCGCUUUCUGAUGUUGCUUUUAAUAGAUAUUUGGGUUUGUAUAAUAAAUAUAGGUAUUACAGUGGUAAAAUGGAUACCGCUGCUUAUAGAGAGGCUGCUUGUUCACAGUUGGCAAAGGCAAUGGACACAUUUACCAAUAAUAAUGGUAGUGACGUGCUUUACCAACCACCUACGGCGUCUGUUUCCACAUCAUUUUUGCAAUCCGGUAUUGUGAAGAUGGUUAGUCCUACUUCUAAAGUAGAACCUUGCGUUGUCAGUGUUACCUACGGUAAUAUGACGUUGAAUGGUCUUUGGUUGGAUGAUAAAGUCUACUGUCCUAGGCAUGUUAUUUGCUCUGCUUCAGAUAUGACUAAUCCAGAUUAUCCUAAUUUGCUUUGUAGAGUAACAUCAAGUGAUUUUACUAUAAUGUCUGAUCGUAUGAGCCUGACUGUUAUGUCUUAUCAGAUGCAAGGAUGUAUGCUUGUUCUAACUGUAACAUUGCAGAAUCCUCGAACACCAAAAUAUACUUUUGGUGUUGUCAAACCUGGUGAGACAUUUACAGUUCUUGCUGCUUAUAAUGGCAGACCACAAGGAGCCUUUCAUGUGACUAUGAGAAGUAGUUUUACUAUUAAGGGUUCCUUUUUGUGCGGAUCUUGUGGAUCUGUUGGUUAUGUUUUGAUGGGUGAUUGUGUUAAGUUUGUUUAUAUGCAUCAAUUGGAGCUUAGUACUGGUUGUCAUACUGGAACUGACUUCAAUGGGGACUUUUAUGGUCCUUAUAAAGAUGCACAAGUUGUCCAAUUGCCCGUUCAAGAUUAUGUGCAAUCUGUUAAUUUUGUAGCAUGGCUUUAUGCUGCAAUUCUUAACAAUUGCAAUUGGUUUGUACAAAGUGAUAGAUGUUCUAUUGAAGACUAUAAUGUUUGGGCUAUGUCAAAUGGAUUUAGCCAAAUUAAAUCUGAUUUGGUUGUUGAUGCUCUUGCAUCUAUGACUGGUGUGUCUUUGGAAAACUUGUUGGCUGCUAUUAAGCGCCUGCAUAAAGGAUUCCAGGGACGUCAGAUUAUGGGUAGUUGUGCUUUUGAAGAUGAGUUGACACCUAGCGAUGUUUACCAACAACUAGCUGGCGUCAAGUUACAAUCAAAGCGCUCUAGAGUUAUUAAAGGAACUAUUUGCUGGGUUAUUGCUUCUACAUUUUUGUUUAGUUGCAUAAUUACAGCAUUUGUUAAAUGGACUAUGUUUAUGUAUGUAACGACUCAUAUGUUGAGUGUUACAGUGUUGGCACUUUGUUGUGUGAGUUUUACUAUGCUUUUGGUGAAACAUAAGCAUCUUUAUUUGACAAUGUAUAUCAUUCCUGUACUUUUGACAUUGCUAUAUAACAACUAUUUGGUUGUUUAUAAGCAUUCUUUUAGAGGGUAUGUGUAUGCAUGGCUUUCUCAUUUCAUGCCGUCAGUGGAUUACACUUAUACGGAUGAGGUGAUUUAUAGCAUUGUUUUGCUUUUUGGUAUGAUUUUUAUUACUAUGCGUAGUAUUAAUCAUGAUGUGUUUUCUGUUAUAAUGUUUGCAGGCCGUGUGAUUUCUACUGUUUCUAUGUGGUACAUAGGUUCAAACUUGGAGGAGGAAGUUCUUCUCCUCCUUGUUUCUGCCUUUGGUACUUACACAUGGACUACAGUAUUGUCAUUGGCUGUGUCAAAGAUUAUUGCAAAAUGGAUUUCUGUGAAUUUGUUAUAUUUCACAGACAUACCGCUUAUUAAAUUGGUUCUUUUGAGCUAUUUGUUUGUUGGUUAUGUUGUUAGUUGUUAUUGGGGAUUGUUUUCCUUGAUGAACAAGCUUUUUAGAAUGCCUUUGGGUGUUUAUAAUUAUAAAAUUUCAGUGCAGGAAUUGAGGUAUAUGAAUGCUAAUGGUUUGCGCCCACCGCGUAAUAGUUUUGAAGCCCUUAUGCUCAAUUUUAAGCUUUUGGGUAUUGGUGGUGUGCCAAUCAUAGAAGUAUCUCAAAUCCAAUCAAAAUUGACUGAUGUUAAAUGUGCUAAUGUUGUUUUGCUUAAUUGCUUGCAGCAUUUGCAUGUGGCAUCUAAUUCUAAGUUGUGGCAGUAUUGUAGUACUCUUCAUAACGAGAUACUUGCCACUUCAGAUUUGAGCACUGCUUUUGAAAAGCUUGCUCAAUUGCUUAUAGUUUUGUUUGCUAAUCCAGCUGCUGUGGAUAGCAAGUGCCUGUCUAGUAUUGAAGAAGUUUGCGAUGAUUAUGCAAAGGACAAUACUGUUUUGCAGGCUUUACAGAGUGAAUUUGUUAAUAUGGCUAGCUUCGUUGAAUAUGAAGUUGCUAAAAAGAAUCUUGAUGAGGCGCGCUCUAGUGGUUCUGCUAAUCAACAGCAAUUAAAACAACUAGAGAAAGCUUGUAAUAUUGCGAAAUCUGCUUAUGAGCGUGAUAGAGCUGUUGCUCGCAAGUUGGAGCGCAUGGCAGAUUUGGCUUUGACUAAUAUGUAUAAAGAAGCUAGAAUAAAUGACAAAAAGAGUAAGGUAGUUUCUGCUUUGCAAACUAUGCUUUUUAGUAUGGUUCGUAAACUGGAUAACCAAGCUCUUAAUUCGAUAUUAGAUAAUGCAGUUAAAGGUUGUGUACCCUUGAAUGCAAUACCAUUACUUACUGCUAACACUUUGACUAUAAUUGUACCAGAUAAACAAGUUUUUGAUCAGGUUGUUGAUAAUGUAUAUGUUGCCUAUGCAGGGAAUGUUUGGCAUAUACAAUCAGUGCAGGAUGCAGAUGGUACAAAUAAACAAUUGAAUGAGAUAAGUGAAGAUUCUAACUGGCCACUAGUUAUUGUUGCAAAUAGGCAUAAUGAGGUAUCUCAAGCCGUUUUGCAAAACAAUGAAUUGAUGCCUGCAAAGUUAAGAACGCAGAUUGUCAAUAGUGGUCCAGACAUGAAUUGUAAUACACCCACUCAGUGUUAUUAUAAUAAUAGUAACACGGGUAGAAUUAUAUAUGCUAUUCUUAGUGAUGUCGAUGGUCUUAAGUACACUAAGAUAGUAAAAGAAGAUGGAAAUUGUGUUGUUUUGGAGCUUGAUCCUCCUUGUAAGUUUACUGUUCAAGAUGCUAAAGGUCUUAAAGUUAAGUACCUUUAUUUUGUUAAGGGUUGUAACACACUAGCCCGUGGCUGGGUUGUUGGUACAAUAUCAUCGACAGUUAGAUUACAAGCUGGUACUGCUACUGAGUAUGCGUCCAACUCGUCUAUACUGUCAUUGUGUGCGUUUUCUGUAGAUCCUAAGAAAACGUAUCUUGAUUUUAUACAACAAGGAGGAGCUCCUAUUUCCAAUUGUGUUAAAAUGCUUUGUGACCAUGCUGGUACCGGUAUGGCUAUUACUGUUAAACCUGAGGCUACUACUAGUCAGGAUUCAUAUGGUGGUGCUUCUGUUUGUAUUUAUUGCCGCGCACGAAUUGAACAUCCAGAUGUUGAUGGAUUGUGCAAGUUACGCGGUAAGUUUGUUCAAGUGCCUGUAGGUAUAAAAGAUCCUGUGUCUUAUAUAUUGACACAUGAUGUUUGUCAAGUUUGUGGCUUUUGGAGGGAUGGUAGCUGCUCGUGCGUUAGUACGGGUGCUUUUGUUCAGUCAAAAGACACUAAUUUUUUAAACGGGUUCGGGGUGCGAGUGUAGAUGCCCGUCUCGUACCCUGUGCCACCGGUCUUUCUACCGAUGUUCAAUUAAGGGCAUUUGAUAUUUGUAAUGCUAGUGUUGCUGGCAUUGGUUUGCAUUUGAAAGUUAAUUGCUGCCGUUUUCAGCGUUUAGAUGAAAGUGGUAAUAAAAUGGAUCGAUUCUUUGUAGUUAAAAGAACUGAUUUAGUUACAUAUAAUAGAGAGAUGGAAUGUUAUGAGCGAGUAAAAGGUUGUAGAGUUGUGGCAGAACACGAUUUCUUUACUUUUGAUGUAGAGGGAAGUCGAGUGCCACAUAUAGUUCGCAAAGAUCUUACAAAGUACACUAUGUUGGAUCUUUGCUAUGCAUUGCGACAUUUCGAUCGCAAUGAUUGCUCGCUUCUGUGUGACAUACUCUCUAUGUAUGCUGGUUGUGAACAAUCCUAUUUUACACAAAAGGAUUGGUAUGAUUUUGUUGAAAAUCCUGAUAUAAUUAAUGUUUACAAGAAGCUAGGUCCUAUUUUUAAUAGAGCCCUAGUUAACACUGCUGAGUUUGCUGAUGCACUUGUAGAGGCUGGCUUAGUAGGUGUUUUAACUCUUGAUAAUCAAGAUUUGAAUGGUAUGUGGUAUGAUUUUGGUGAUUAUGUUAUUACAGCACCCGGUUGUGGUGUUGCAGUAGCUGAUUCUUAUUAUUCUUAUAUGAUGCCUAUUCUGGCCAUGUGUCAUGCAUUGGAUUGUGAGUUAUACGUAAAUAAUACUUAUAGACAAUUUGAUCUUGUACAGUAUGACUUUACUGAUUAUAAGCUCGAGUUGUUUAAUAAGUAUUUUAAGCACUGGAGUAUGCCUUAUCAUCCUAACACUAUUGAUUGUCAGGAUGAUAGGUGCAUUAUACAUUGUGCUAAUUUUAACAUACUUUUUAGUAUGGUGUUACCCAAUACUUGUUUUGGGCCUCUUGUUAGGCAAAUUUUUGUAGAUGGUGUUCCUUUUGUUGUCUCAAUUGGGUACCAUUAUAAAGAACUUGGUGUUGUUAUGAAUAUGGAUGUGGACACACAUCGUUAUCGCUUGUCUCUUAAAGACUUGCUUUUAUAUGCUGCUGAUCCUGCUUUGCAUGUUGCAUCAGCUACAGCAUUGUAUGAUUUACGUACCUGUUGCUUUAGUGUAGCAGCUAUAGCAAGUGGUGUGAAGUUUCAAACAGUUAAGCCUGGUAAUUUUAAUCAGGAUUUUUAUGAUUUUAUUUUAAGUAAGGGCUUGCUUAAAGAGGGUAGCUCAGUUGAUUUGAAGCACUUUUUCUUUACGCAAGAUGGUAAUGCUGCUAUUACUGAUUAUAAUUAUUAUAAGUAUAAUUUGCCCACUAUGGUGGACAUUAAGCAGUUGUUGUUUGUUUUGGAGGUUGUUUAUAAGUAUUUUGAGAUUUAUGAUGGUGGUUGUAUACCCGCAUCACAAGUUAUUGUAAAUAAUUAUGAUAAGAGUGCUGGCUAUCCAUUUAAUAAAUUUGGAAAAGCCAGACUAUACUACGAGGCAUUGUCAUUUGAUGAGCAGGAUGAUAUUUACGCUUAUACUAAGCGGAAUGUCCUGCCCACACUUACACAAAUGAACCUUAAGUAUGCCAUUAGUGCCAAAAAUAGGGCCCGCACUGUAGCUGGAGUUUCUAUUUUGAGUACUAUGACUGGCAGAAUGUUUCACCAAAAGUGUUUGAAAAGUAUAGCAGCUACUCGUGGUGUUCCUGUUGUUAUAGGCACUACGAAAUUCUAUGGCGGGUGGGAUGAUAUGCUCCGCCGCCUUAUUAAAGAUGUUGAUAAUCCUGUACUUAUGGGUUGGGAUUAUCCAAAAUGUGAUCGUGCUAUGCCAAACAUACUACGUAUUGUUAGUAGUUUGGUAUUAGCGCGAAAACAUGAUGCAUGUUGUACGCAAAGCGAUAGGUUUUACCGACUUGCGAAUGAAUGUGCACAAGUGUUGAGCGAGAUUGUUAUGUGUGGUGGCUGUUAUUAUGUUAAACCUGGCGGUACUAGUAGUGGUGAUGCAACCACUGCCUUUGCUAACUCAGUUUUUAACAUAUGUCAAGCUGUUUCAGCCAAUGUAUGCUCAUUAAUGGCAUGCAAUGGAAAUAAGAUUGAAGAUUUGAGUAUUCGCGCUCUUCAAAAGCGUUUAUACUCACAUGUGUAUAGAAGUGACACUGUUGACCCAACAUUUGUCACAGAGUAUUAUGAAUUUUUAAAUAAGCAUUUUAGUAUGAUGAUUUUGAGUGAUGAUGGUGUUGUGUGUUAUAAUUCUGAUUAUGCGUCCAAAGGGUAUAUUGCUAAUAUAAGUGCCUUUCAACAGGUGUUAUAUUACCAAAAUAACGUUUUUAUGUCUGAAGCCAAAUGUUGGGUUGAAAAUGACAUAAACCAUGGACCUCAUGAAUUUUGUUCACAACAUACAAUGCUAGUUAAAAUGGAUGGUGAUGAUGUCUACCUUCCAUAUCCUGAUCCUAGUCGCAUUCUAGGAGCUGGAUGUUUUGUAGAUGAUUUGUUAAAGACUGAUAGCGUUCUUUUGAUAGAGCGCUUUGUAAGUCUUGCAAUAGAUGCUUAUCCAUUAGUAUAUCACGAAAAUGAAGAAUACCAAAAGGUGUUUCGUGUGUAUUUGGAGUAUAUAAAGAAGUUGUACAAUGAUCUGGGUAAUCAGAUUUUGGACAGCUAUAGUGUUAUUUUAAGUACUUGUGAUGGACAAAAAUUUACUGACGAGUCCUUUUACAAGAACAUGUAUUUAAGAAGUGCAGUUAUGCAAAGCGUUGGUGCCUGCGUAGUCUGCUCCUCUCAAACAUCUUUACGUUGUGGCAGUUGCAUUAGAAAACCUCUUUUGUGCUGCAAGUGCUGUUACGAUCAUGUUAUGGCAACUGAUCAUAAAUAUGUCCUGAGUGUUUCACCAUAUGUGUGUAAUUCGCCAGGAUGUGAUGUAAAUGAUGUUACCAAAUUGUAUCUAGGUGGUAUGUCAUAUUAUUGUGAAGACCAUAAACCACAGUAUUCUUUUAAGUUAGUAAUGAAUGGUAUGGUUUUUGGUUUGUAUAAACAGUCUUGUACCGGAUCUCCGUACAUAGAUGAUUUUAAUCGCAUUGCUAGCUGUAAAUGGACUGAUGUAGACGAUUACAUACUAGCAAAUGAAUGUACCGAACGCUUAAAAUUGUUUGCUGCAGAGACACAAAAGGCCACUGAAGAGGCAUUUAAGCAGAGCUAUGCAUCAGCAACAAUCCAAGAGAUUGUAAGCGAUCGUGAAUUAAUUCUCUCUUGGGAGACUGGUAAGGUUAAGCCACCGCUUAAUAAGAAUUAUGUUUUUACUGGUUACCAUUUCACUAAGAAUGGUAAGACAGUUUUGGGUGAAUAUAUUUUUGAUAAGAGUGAGUUGACUAAUGGUGUGUACUAUCGCGCCACAACCACUUAUAAGCUAUCUGUUGGUGAUGUCUUUGUUUUGACCUCUCAUUCAGUAGCUAAUUUAAGUGCUCCUACGCUUGUACCGCAGGAGAAUUAUAGUAGCAUAAGAUUUGCUAGUGUUUAUAGUGUGCCUGAAACGUUUCAGAGCAAUGUUGUCAAUUAUCAACACAUUGGAAUGAAACGUUAUUGUACCGUGCAAGGACCCCCUGGAACAGGGAAGUCACAUCUUGCUAUCGGUUUGGCUGUAUAUUAUUGUACAGCAAGAGUUGUAUAUACUGCUGCCAGCCAUGCUGCUGUUGAUGCAUUAUGUGAAAAGGCAUAUAAAUUUUUAAAUAUUAAUGACUGCACGCGUAUUGUUCCUGCUAAGGUGCGUGUGGAUUGCUAUGAUAAAUUUAAGAUUAAUGACACUUCUCGUAAGUAUGUGUUUACUACCAUAAAUGCAUUACCUGAGAUGGUGACUGAUAUUGUUGUUGUAGAUGAAGUAAGUAUGCUUACCAAUUACGAGCUAUCUGUUAUCAACGCUCGUAUUCGUGCUAAGCAUUAUGUCUAUAUUGGUGACCCUGCUCAGUUGCCAGCACCCCGUGUGUUAUUGAGUAAAGGAUCCCUAGAACCUAAAUAUUUUAAUACUGUAACUAAGCUAAUGUGUUGCUUAGGUCCUGAUAUUUUCUUGGGAACAUGCUAUCGCUGUCCUAAGGAAAUUGUGGAUACAGUAUCAGCCUUGGUUUAUGAUAAUAAGCUCAAGGCUAAGAAUGAAAAUAGCUCAUUGUGUUUUAAGGUCUAUUUUAAGGGCGUUACAACACAUGAGAGUUCUAGCGCUGUUAAUAUGCAGCAGAUUUAUUUAAUUAGUAAAUUUUUGAAGGCUAAUCCAUUGUGGCAUAACGCCGUUUUUAUUAGCCCUUAUAAUAGUCAGAACUUUGCUGCUAAACGCGUUUUGGGUCUUCAGACUCAAACCGUUGAUUCAGCGCAAGGGUCUGAAUAUGAUUAUGUCAUUUAUUCACAGACUGCGGAAACAGCGCAUUCUGUUAAUGUUAAUCGCUUCAAUGUAGCUAUUACCAGGGCCAAGAAAGGUAUUCUUUGUGUCAUGUGUAAUAUGCAACUUUUUGAGGCUUUACAAUUUACAGCACUGACUUUGGAUAAAGUUCCUU------------CCAAAUUGCAGUGUACUACCAAUUUAUUCAAAGAUUGUAGCAAGAGCUAUAUUGGUUACCAUCCAGCUCAUGCUCCUUCAUUUUUAGCAGUGGAUGAAAAAUACAAGGUAAAUGGUGAUUUGGCCGUUUGCCUUGGAGUAGGUGAUUCCUCUGUAACAUAUUCUAGACUAAUAUCACUCAUGGGUUUUAAGUUAGAUCUGACACUUGAGGGAUAUUGUAAGCUAUUUAUUACAAAAGAAGAGGCUGUUAAACGUGUUAGAGCUUGGGUCGGCUUCGACGCCGAAGGUGCCCACGCCACACGUGACAACAUUGGGACUAAUUUCCCAUUACAAUUAGGAUUUUCCACUGGAAUAGAUUUUGUAGUGGAAGCUACUGGUUUGUUCUCAGACAGAGAUGGUUACAGUUUCAGAAAAGCUGUGGCCAAAGCCCCACCUGGUGAACAAUUUAAACACCUCAUUCCGUUAAUGUCCCGGGGACAGCGGUGGGAUGUUGUUAGACCUAGAAUAGUACAAAUGUUUUCAGAUCAUUUAGUUGAUCUGGCUGAUAGCGUUGUACUUGUUACAUGGGCUGCCAGCUUUGAGCUUACUUGUCUCCGAUAUUUUGCGAAAAUAGGUAAGGAGACAUGUUGUAAUGUGUGCACUAAUCGUGCCACAGUCUAUAAUUCUAGAACUGGUUACUAUGGCUGCUGGCGUCAUAGUGUUUCAUGUGAUUACUUGUACAACCCACUUAUCGUUGAUAUUCAACAGUGGGGAUAUGUAGGUUCCUUGUCAAGUAAUCAUGAUAUGUAUUGUAGCAUCCAUAAAGGAGCACAUGUUGCUUCGUCAGAUGCUAUAAUGACACGGUGUUUGGCCGUUUAUGAUUGUUUUUGCAAUAAUAUAAAUUGGAAUGUGGAGUAUCCCAUUAUUUCAAAUGAGUUAAGUAUUAAUUCCUCUUGUAGGACAUUGCAGCGUGUUAUGCUUAAAGCCGCAAUGCUUUGCAACAGGUAUAGUUUGUGCUAUGAUAUAGGCAAUCCUAAGGCGAUUGCAUGUAUCAAAGGCUAUGAUUUUAAGUUCUAUGAUGCCCAACCGAUUGUUAAGUCUGUUAAGACUUUGUUUUAUUCUUAUGAGGCACAUAAGGACAGUUUUAAAGAUGGUUUGUGUAUGUUUUGGAACUGCAAUGUGGAUAAGUAUCCAUCGAAUGCAGUUGUAUGUAGAUUUGACACUAGAGUGUUGAAUAAUUUAAACCUUCCUGGCUGUAAUGGUGGAAGUUUGUAUGUUAAUAAACAUGCAUUCCACACUAAUCCCUUUUCGAGGGCAGCCUUUGAGUAUUUGAAGCCCAUGCCAUUUUUCUAUUAUUCAGAUACACCUUGUGUGUAUAUGGAUGGCAUGGAUAAUAAGCAGGUUGAUUAUGUACCUUUGAAAGCCGCCACUUGCAUCACGAAGUGCAAUUUAGGUGGCGCUGUUUGUUUAAAACAUGCUGAAGAGUAUCGCGAGUAUCUUGAAUGCUACAAUACAGCAACUACAGCAGGUUUUACUUUUUGGGUUUAUAAGACUUUUGAUUUUUAUAAUUUGUGGAAUACGUUCACCAAGCUACAAAGUUUGGAGAAUGUUGUGUAUAAUUUAGUCAAGACUGGACAUUAUACUGGACAGACUGGUGAAAUGCCUUGUGCCAUUAUAAAUGAUAAAGUUGUGGCUAAGAUCGAACAGGAGGAUGUUGUUAUUUUUACUAAUAAUACAACAUACCCUACUAAUAUUGCUGUUGAACUCUUUGCUAAGCGCAGUGUUCGACACCACCCUGAGCUCAAGCUCCUUAGAAACUUGAAUAUUGACGUGUGCUGGAAGCACGUCAUUUGGGAUUAUGUUAGACAGAGUAUAUACUGCAGUAAUACCUAUGGUGUCUGCACAUAUACAGACUUAAAGUUCAUUGAUAAAUUGAAUGUCCUUUUUGAUGGUCGUGAUAAUGGUGCUCUUGAAGCUUUUAAACGUUGUGAGAACGGCGUUUACAUUUCCACGACAAAAAUUAAAAGUCUUCAGAUGAUUAAAGGUCCACCACGUGCUGAAUUAAAUGGCGUAGUGGUGGAUAAAGUUGGAGACACUGAAGUUGUGUUUUACUUCGCUAUGAGAAAAGAUGGUCAGGAUGUUAUCUUCAGCCAUAUAGACAGCCUGGGAGUCAGCCCUUACUGGAGCCCACAAGGUAAUCCAGGGGGUAAUGGUAAACCCGGUAAUGUCGGUGGUAAUGAUGCUCUAGCACAGGUUACUAUUUUUACUCAGAGUCGCGUUAUUAGCUCUUUCGAAUGCCGUUCUGACAUGGAGAAAGAUUUUAUAGCUCUAGAUGAAGAGAUGUUUAUUCAGAAGUAUGGUCUGGAGGACUAUGCUUUUGAUCACAUUGUAUAUGGAAGUUUCAACCAGAAGAUUAUUGGAGGUUUGCAUUUGCUUAUAGGCUUGUUCCGGCGGCAUCAAAAAUCCAAUCUGGUUGUACAGGAGUUCGUUAGUUAUGACUCCAGCAUUCAUUCUUAUUUUAUUACUGAUGAGAAGAGUGGUAGUAGUAAGAGUGUCUGCACUGUUGUAGAUAUUUUGUUAGAUGAUUUUGUGGCUCUUGUUAAGUCACUGAAUCUAAAUUGUGUGAGUAAGGUUGUUAAUGUUAAUGUGGAUUUUAAAGAUUUUCAGUUUAUGCUGUGGUGCAAUGAGGAGAAAGUUAUGACUUUCUACCCCAGAUUGCAAGCUGCAUCUGACUGGAAACCUGGUUAUAGUAUGCCUGUGUUAUAUAAGUAUUUGACUUCUCCUAUGGAAAGAGUUAACCUCUGGAACUACGGAAAGCCAAUUACAUUGCCUACAGGCUGUAUGAUGAAUGUUGCUAAGUAUACUCAAUUAUGUCAAUAUUUGAAUACUACAACAUUAGCAGUUCCUGUUAAUAUGCGUGUUUUGCAUUUAGGUGCAGGUUCUGAAAAAGGAGUGGCUCCUGGUUCUGCAGUUCUUAGGCAGUGGUUACCAGCUGGCACUAUCCUUAUAGAUAAUGAUUUAUAUCCAUUUGUGAGCGACAGUGUCGCCACAUAUUUUGGAGAUUGUAUUACCUUACCCUUUGAAUGUCAAUGGGAUUUGAUAAUUUCUGAUAUGUAUGACCCUAUUACUAAGAACAUAGGGGAGUACAAUGUAAGUAAAGAUGGGUUUUUUACAUACAUUUGUCAUAUGAUUCGCGACAAGUUAGCUCUGGGUGGCAGUGUUGCUAUAAAAAUAACAGAGUUUUCUUGGAAUGCAGAAUUAUAUAAGUUAAUGGGGUAUUUUGCAUUUUGGACGGUUUUCUGCACAAAUGCAAAUGCUUCUUCUAGUGAAGGAUUUUUAAUUGGCAUAAAUUAUUUGGGCAAGCCCAAGGUUGAUAUUGAUGGAAAUGUUAUGCAUGCCAAUUAUUUGUUCUGGAGAAAUUCCACAGUUUGGAACGGGGGUGCUUAUAGCCUGUUUGAUAUGGCCAAAUUUCCGCUUAAGUUGGCUGGUACUGCCGUAAUAAAUUUAAAACCAGACCAGAUCAAUGAUAUGGUUUAUUCCCUUCUUGAAAAGGGUAAACUACUUAUUAGAGACACAAAUAAAGAGGUUUUUGUUGGUGAUAGUUUGGUUAAUGUAAUAUAAAUUU----UAGAAAUGGCUG------UCGCUUAUGCUGAUAUGCCUAAUCAUUUUAUCAAUUUUCCACUUACCCAUUUUGAGGGUUUUGUGUUAAAUUAUAAAGGUUUACAAUUUCAAAUUCUUGAUAUAGGAGUGGAUUGUAAAAUACAAACAGCGCCACACAUUAGUCUUAGCAUGCUGGAUAUACAGCCUGAAGACUAUAAAAGUGUUGAUGUCGCUAUUCAAGAAGUUAUUUAUGAUAUGCAUUGGGGUGAUGGUUUUCAGAUUAAGUUUGAGAAUCCUCACAUCCUAGGAAGAUGCAUAGUUUUAGAUGUUAAAGGUGUAGAAGAAUUGCAUGAUGGUUUAGUUAAUUACAUUCGUGACUAAGGCUGUGUUGUUGACCAAUCCUGGAAAUGGAUUGGCCAUUGCACUAUAGCUCAACUCACGGAUGCAGCACUUUCCAUUAAGGAAAAUGUUGAUUUUAUAAAUAGCAUGCAUUUCAAUUAUAAAAUCAC---------------UAUCAAUCCCUCAUCACCGGCUAGACUUGAAAUAGUUAAGCUUGGUGCGGAGAAGAAAGAUGGUUUUUAUGAAACCAUAGUUAGCCACUGGGUGGGAAU--------AACAUAAUCCACCCACUGAUAAUCUAGCUAUGAUUAUGGGUUAUUGUUGUUUAGAAGUGGUGCGUAAUGAGCUAGAAGAAGGCCAUCUUCCCGAGAAUGAUGAUGAUGCUUGGUUUAAGCUAUCGUACCAUUAUGAAAACAAUUCUUGGUUCUUUCGGCAUGUCUAUAGGAAAAGUUUUUAUUUCCGUAAGGCUUGUCAAAAUUUAGAUUGUAAUUGUUUGAGGUUUUAUGAAUCUUCAUUUGAAGAAGACUA--AACUCAGUGAAA--------------AUGUUUUUGCUUCCUAGAUAUAUUCUAGUUAGCUGCAUAAUUGGUAGC-----UUAGGUUUUGAUAACCCUCCUACCAAUGUUGUUUCGCAUGUAAAUGGAGAUUGGUUUUUAUUUGGUGACAGUCGUUCAGAUUGUAAUCAUGUUGUUAAUACUAAUCCUCGUAAUUAUUCUUAUAUGGACCUUAACCCAGCCCUAUGUGAUUUAGGUAAAAUCUCUUCGAAAGCUGGUAACUCUUUGUUUAGGAGUUUCCACUUCACGGAUUUUUAUAAUUACACAGGUGAAGGUCAACAAAUUAUAUUCUAUGAGGGUGUUAAUUUUAAUCCUUAUCACGCCUUUAAAUGCACCAGUUUUGGUAGUAAUGAUAUUUGGAUGCAGAAUAAAGGCUUGUUUUAUACUCAGGUUUAUAAGAAUAUGGCUGUGUAUCGCAGCCUUACUUUUGUUAAUGUACCAUAUGUUUACAAUGGUUCUGCACAAGCUACAGCUCUUUGUAAAUCUGGUAGUUUAGUCCUUAAUAAUCCUGCCUAUAUAGCUCGUGAAGCUAAUUUGGGGGAUUAUUACUAUAAGGUUGAAGCUGACUUUCAUUUGUCAGGUUGUGACGAGUAUAUCGUACCACUUUGUAUUUUUAAUGGUAAGUU---------UUUGUCGAAUAC------AAAGUAUUAUGAUGAUAGUCAAUAUUAUUUUAAUAAAGACACUGGUGUUAUUUAUGGUCUUAAUUCUACUGAGACUAUUACCA---------------CUGGUUUUGAUUUUAAUUGUCAUUAUUUAGUUUUACCCUCUGGUAAUUAUUUAGCCAUUUCAAAUGAGCUAUUAUUAACUGUUCCCACGAAAGCAAUCUGUCUUAGUAAGCGUAAGGAUUUUACGCCUGUACAAGUGGUAGAUUCUCGUUGGAACAAUGCCAGGCCUUCUGAUAACAUGACGGCGGUUGCUUGUCAACCCCCGUACUGUUAUUUUCGUAAUUCUACUACCAACUAUGUUGGUG---UUUAUGAUAUCAAUCAUGGGGAUGCUGGUUUUACUAGCAUACUCAGUGGUUUGUUAUAUGAUUCACCUUGUUUUUCACAGCAAGGUGUUUUUAGGUAUGAUAAUGUUAGCAGUGUCUGGCCUCUCUACCCCUAUGGUAGAUGUCCUACUGCUGCUGAUAUUAAUACCCUUGAUGUACCUAUUUGUGUGUAUGAUCCGCUACCACUUAUUUUGCUUGGCAUUCUUUUGGGUGUUGCGGUCAUAAUUAUUGUAGUUUUGUUGUUAUAUUUUAUGGUGGAUAAUGGUACUAGGCUGCAUGAUGCUUAGACCAUAAUCUAAACAUGUUUUUGAUACUUUUAAUUUCCUUACCAACGGCUUUUGCUGUUAUAGGUGAUUUAAAGUGUAC------UACGGCUUCCAUUAAUGAUGUUGACACCGGUACUCCUUCUAUAAGUACUGAUACUGUCGAUGUUACUAAUGGUUUGGGUACUUACUAUGUUUUAGAUCGUGUGUAUUUAAAUACCACGUUGUUGCUUAAUGGUUAUUAUCCUAUUUCAGGUUCCACAUUUCGUAAUAUGGCACUGAAAGGAACUCUACUAUUGAGCACACUAUGGUUUAAACCACCAUUUCUCUCUGAUUUUAAUAAUGGUAUUUUUGCUAAGGUCAAAAAUACCAAGGUUAUUAAAAAUGGUGUAAUGUAUAGUGAGUUUCCUGCUAUAACUAUAGGUAGUACUUUUGUGAAUACAUCCUAUAGUGUGGUAGUACAACCACAUACAACCAUUUCAG------------AUAAUAAAGUACUAGGUCUUUUAGAGAUUUCUGUUUGCCAGUAUACUAUGUGCGAGUACCCACACACGAUUUGUCAUCCUAA---UCUGGGUAAUAAGCGUAUAGAAUUAUGGCAUUUUGAUACAGAUGUUGUUUCCUGUUUAUAUAAACGUAAUUUCACAUACGAUGUGAAUGCUGACUUUUUGUAUUUUCACUUUUAUCAAGAAGGUGGUACUUUUUAUGCAUAUUUUACAGAUACUGGUUUUGUUACUAAGUUUCUGUUUAAUGUUUAUUUAGGCACGGUGCUUUCACAUUAUUAUGUUAUGCCUUUGACUUGUGAUAGUACA------------CUGUCUUUAGAAUAUUGGGUUACACCUCUCACUCCUAGGCAAUAUUUACUCGCCUUUAAUCAAGAUGGUAUUAUUUUUAAUGCUGCUGAUUGUAUGAGCGAUUUUAUGAGUGAGAUUAAGUGUAAAACACAAUCUAUAGCACCAUCUACUGGUGUUUAUGAAUUAAAUGGUUACACUGUUCAGCCAAUUGCAGAUGUUUACCGACGUAUACCUAAUCUUCCCGAUUGUAAUAUAGAGGCUUGGCUUAAUGAUAAGUCGGUGCCCUCUCCAUUAAAUUGGGAACGUAAGACUUUUUCAAAUUGUAAUUUUAACAUGAGCAGCUUGAUGUCUUUUAUUCAGGCAGACUCAUUUACUUGUAAUAAUAUUGAUGCUGCUAAGAUAUAUGGUAUGUGUUUUUCCAGCAUAACUAUUGAUAAGUUUGCUAUACCCAAUGGCAGGAAGGUUGAUCUACAAUUGGGUAAUUUAGGUUAUUUGCAGUCGUAUAAUUAUAAAAUUGACACUAGUGGCACAAGUUGUCAAUUGUAUUAUAAUUUACCUGCUGCUAAUGUUUCUGUUAGCAGAUUAAAUCCUUCUACCUGGAAUAGAAGGUUUGGUUUUACAGAGCAAUCUGUUUUUAAGCCUCAGCCUGCAGGUGUUUUU------ACUGCUCAUGAUGUUGUCUAUGCACAACAUUGUUUUAAAGCUCCCACCACUUUCUGUCCAUGCAAAUUGGAUGGUUCACUUUGUGUUGGUAGUGGCUCUGGUGUUGAUGCCGGUUUUAAAGAUACUGGUAUAGGCACUUGCCCUGCAGGUACUAAUUAUUUAACAUGUUAUAAUUCUGUUCAAUGUAACUGUCAAUGUACACCAGAUCCUAUUUUAUCUAAAGCUACAGGCCCCUAUAAGUGCCCCCAAACGAAGU---AUUUAGUUGGUGUAGGUGAGCAUUGUUCGGGUCUUGCUAUUAAAAGUGAUUAUUGUGG------------AGGCAAUCCUUGUACUUGCCAACCACAAGCUUUUUUGGGUUGGUCUGUGGAUUCUUGUUUACAAGGAGACAGGUGUAAUAUUUUUGCUAAUUUAAUUUUGCAUGGUGUUAAUAGUGGUACUACUUGUUCUACUGAUUUACAAAAAGCUAACACAGAUAUAAUUGUUGGUGUUUGUGUUAAUUAUGAUCUCUAUGGCAUCUCAGGCCAAGGCAUUUUUGUCGAGGUUAAUGCGACUUAUUAUAAUAGUUGGCAGAACCUUUUAUAUGAUUCUAAUGGUAAUCUCUAUGGUUUUAGAGACUACUUAACAAAUAGAACUUUUAUGAUUCGUAGUUGCUAUAGCGGUCGUGUUUCAGCGGCCUUUCACGCUAAUUCUUCCGAACCAGCAUUGCUAUUUCGGAAUAUUAAAUGCAACUACGUUUUUAAUAAUACUUUUGCAAGACAGCUGCAACCCAUUAACUAUUUUGAUAGUUAUCUCGGUUGCAUCGUCAAUGCUGAUAAUAGUACCGCUUCCACUGUUCAAACAUGUGAUCUCACAGUAGGUAGUGGUUACUGUGUGGAUUACUCUACACAAUUACGGAGUCGUAGAGCGAUUACCACUGGUUAUCGGUUUACUAAUUUUGAGCCAUUUACUGUUAAUGCAGUAAAUGACAGUUUACAACCUGUGGGUGGUUUGUAUGAAAUUCAAAUACCUUCAGAGUUUACUAUAGGUAAUAUGGAGGAGUUUAUUCAAACAAGCGCUCCUAAAGUUACUAUUGAUUGUGCUGCAUUUGUCUGUGGUGAUUAUGCAGCAUGUAAAUCACAGUUAGUUGAGUAUGGUAGUUUCUGUGAUAACAUUAAUGCCAUACUCACAGAAGUAAAUGAACUACUUGACACUACACAGUUGCAAGUAGCUAAUAGUUUAAUGAAUGGCGUCACUCUUAGUACUAAGCUCAAAGAUGGCGUUAAUUUCAAUGUAGACGACAUCAAUUUUUCCCCUGUAUUAGGUUGUCUGGGCAGUGAUUGUAAUAAAGCGUCCAGUAGA---------------------UCUGCUAUAGAGGAUUUACUUUUCGAUAAAGUAAAAUUAGCUGAUGUCGGUUUUGUUGAGGCCUAUAAUAAUUGCACUGGAGGUGCCGAAAUUAGGGAUCUCAUUUGUGUGCAAAGUUAUAAUGGUAUCAAAGUUUUGCCGCCACUACUCUCAGAAAAUCAGAUUAGUGGCUACACUUUGGCUGCCACCUCUGCUAGUUUGUUCCCUCCUUGGACAGCAGCAGCAGGUGUACCAUUUUAUUUAAAUGUUCAGUUUCGUAUUAAUGGGCUUGGUGUCACCAUGGAUGUGCUAAGUCAAAACCAAAAGCUUAUUGCUAAUGCAUUUAACAAUGCCCUUGAUGCUAUUCAGGAGGGGUUUGAUGCAACCAAUUCUGCUUUAGCUAAAAUUCAGGCCGUUGUUAAUGCAAAUGCUGAAGCUCUUAAUAAUUUAUUGCAACAAUUAUCUAAUAGAUUUGGUGCCAUAAGUUCUUCUUUACAAGAAAUUCUAUCUAGGCUCGAUGCUCUUGAAGCAGCUGCCCAGAUAGACAGACUUAUUAAUGGGCGUCUUACCGCUCUUAAUGCUUAUGUUUCCCAACAGCUUAGUGAUUCUACACUAGUGAAAUUUAGUGCAGCACAAGCUAUUGAAAAGGUUAAUGAAUGUGUUAAAAGCCAAUCAUCUAGGAUAAAUUUCUGUGGUAAUGGUAAUCAUAUUAUAUCAUUAGUGCAGAAUGCUCCAUAUGGUUUGUAUUUUAUCCACUUUAGCUAUGUCCCUACUAAAUAUGUCACAGCGAAGGUUAGUCCCGGUCUGUGCAUUGCUGGUGAUAGAGGUAUAGCGCCUAAGAGUGGCUAUUUUGUUAAUGUAAACAAUACUUGGAUGUUCACUGGUAGUGGUUAUUACUACCCUGAACCUAUAACUGAAAAUAAUGUUGCUGUUAUGAGUACCUGCGCUGUAAAUUACACUAAAGCGCCGGAUGUAAUGCUGAACAUUUCAACACCCAACCUUCCUGAUUUUAAGGAAGAGUUGGAUCAAUGGUUUAAAAAUCAAACUUCAGUGGCACCAGAUUUGUCACUUGAUU------AUAUAAAUGUUACAUUCUUGGACCUACAAGAUGAAAUGAAUAGGUUACAGGAGGCAAUAAAAGUUUUAAAUCAGAGCUACAUCAAUCUCAAGGACAUUGGUACAUAUGAAUAUUAUGUAAAAUGGCCUUGGUAUGUAUGGCUUUUAAUCGGCCUUGCUGGUGUAGCUGUGCUUGUUUUACUAUUCUUCAUAUGCUGUUGCACAGGAUGUGGGACUAGUUGUUUUAAGAAAUGUGGUGGUUGUUGUGAUGAUUAUACUGGACACCAGGA---------GUUAGUAAUCAAAACUUCACAUGACGACUAAGU---------------------------------------------------------------------------------------------------------------------------UCGUCUUUGAUUUAUUGACU------------------------CUUGAUGAUAUAGUACAUCC----CUUCAACCAUUUGUAGUUAUUUAUGGCUGAUUCAAGACC-------------------------------------------CAUUGAGGUCGAGCACAUUGGAU--UACCACACAUUUGUUGGUUUAUUAAUAUUAAGCCUACUACUGUUUUCAUAACAGUUUUCGUAGGCGGUUUUA-AGGUAUUGACACUAGUACAACUGGUUUU---AGUGCAGUAUUAGUACUAGUUCCAAACCAUAUUAUAAUUCGGGUAGACCUUAUAACUUUAAUUAUUUUCCAAAGUUUUUAAGGCCAUUCCCUAUUAAUGGACGUCUGGAGACCUGAGAAGAAAUACCUCCGUUACACUAAUGGAUUUAAUGUCUCAGAACUAGAAGAUGUUUGUUUUAAAUAUAAUUAUCAAUUUCCCAAAGUAGGCUAUUGUAGAGUUCCUAAUUACGCUUGGUGUCGUAACCAAGGUAGCUUUUGCGCUACAUUUACUCUUUACGGCAAAUCCAAACGUUAUGAUAAGUAUUUUGGGAUAAUAACUAGUUUCACAGCAUUCGCUAACACUGUAGAGGAGGCUGUUAACAAACUGGUUUUUUUAGCUGUUGACUUUAUUACCUGGCGGAGACAGGAGUUAAAUGUUUAUGGCUGAUGCUUAUCUUGCAGACACUGUGUGGUAUGUGGGUCAAAUAAUUUUUAUAGUUGCCAUCUGUUUAUUGGUUAUAAUAGUUGUAGUGGCAUUAUUGGCAACUUUUAAAUUGUGUAUUCAACUUUGCGGUAUGUGUAAUACCUUAGUACUGUCCCCUUCUAUUUAUGUGUUUAAUAGAGGUAGGCAGUUGUAUGAGUUUUACAAUGAUG---UAAAACCACCAGUCCUUGAUGUGGAUGACGUCU---UAAUCCAAACAUUAUGAGUAGUGCAACU---ACACCAGCACCAGUUUACAUCUGGACUGCUGAUGAAGCUAUUAAAUUCCUAAAGGAAUGGAAUUUCUCUUUGGGUAUUAUACUACUUUUUAUUACAAUCAUACUGCAAUUUGGAUACACAAGCCGCAGUAUGUUUGUUUAUGUCAUUAAGAUGAUUAUUUUGUGGCUUAUGUGGCCACUUACUAUCAUCUUAACUAUUUUCAACUGCGUAUACGCGUUGAAUAAUGUGUAUCUUGGUUUUUCUAUAGUUUUUACCAUAGUGGCCAUUAUUAUGUGGAUUGUGUAUUUUGUGAAUAGUAUCAGGUUGUUUAUUAGAACUGGCAGUUGGUGGAGUUUCAACCCAGAAACAAACAACUUGAUGUGUAUAGAUAUGAAGGGAAGAAUGUAUGUUAGGCCGAUUAUUGAGGACUACCAUACCCUGACGGUCACAAUAAUACGUGGCCAUCUUUACAUUCAAGGUAUAAAACUAGGUACUGGCUAUUCUUUGUCGGAUUUGCCAGCUUAUGUGACUGUUGCUAAGGUUACACAUCUUUGCACGUAUAAGCGUGGUUUUCUUGACAGGAUAGGCGAUACUAGUGGUUUUGCUGUUUAUGUUAAGUCCAAAGUCGGUAAUUAUCGACUGCCAUCAACUCAAAAGGGUACUGGCAUGGACACCGCAUUGUUGAGAAAUAAUAUCUAAACUUUAAGGAUGUCCUUUACUCCUGGUAAGCAA---CCCAGCAGUAGAGCGUCCUCUGGAAAUCGUGCUGGUAAUGGCAUCCUUAAG---------UGGGCCGAUCAGUCCGAACAGUCUAGAAACAUUCAAACCAGGGGUAGAAGAGCUCAACCCAAGCAAACUGUUACUUCUCAGCAACCAACAGGAGGGAACGUUGUACCCUACUAUUCUUGGUUCUCUGGAAUUACUCAGUUUCAAAAGGGAAAGGAGUUUGAAUUUGCAGAAGGACAAGGUGUGCCUAUUGCACCAGGAGUCCCAGCUACUGAAGCUAAGGGGUAUUGGUACAGACACAGCAGACGUUCUUUUAAAACAGCCGACGGCAAUCAGCGUCAAUUGCUGCCACGAUGGUAUUUCUACUAUCUGGGAACAGGACCGCAUGCUAAAGACCAGUAUGGCACCGACAUUGACGGAGUCUUCUGGGUCGCUAGCAACCAGGCUGAUGUUAAUACCCCGGCUGACAUUCUCGAUCGGGACCCAAGUAGCGAUGAGGCUAUUCCGACUAGGUUUCCGCCUGGCACGGUACUCCCUCAAGGCUACUAUAUUGAAGGCUCAGGAAGGUCUGCUCCUAAUUCCAGAUCUACUUCUCGCGCAUCCAGCAGAGCCUCUAGUGCAGGAUCGCGUAGUAGAGCCAAUUCAGGUACUAGAACCCCUACCUCUGGUGUAACACCUGACAUGGCUGAUCAAAUUGCUAGUCUUGUUCUGGCAAAGCUUGGCAAGGAUGCCACUAAGCCUCAACAAGUAACUAAGCAGACAGCCAAAGAAGUCAGACAGAAAAUUUUGAACAAACCCCGCCAAAAGAGGAGCCCCAAUAAACAAUGCACUGUUCAGCAGUGUUUUGGGAAAAGAGGCCCCAAUCAGAAUUUUGGUGGUGGAGAAAUGUUAAAACUUGGAACUAGUGAUCCACAGUUCCCCAUUCUUGCAGAACUCGCACCCACAGCAGGUGCGUUUUUCUUUGGAUCAAGAUUAGAGUUGGCCAAAGUGCAGAAUUUGUCUGGGAAUGCUGAUGAACCCCAGAAGGAUGUUUAUGAAUUGCGCUAUAGUGGCGCGAUUAGAUUUGAUAGUACACUUUCAGGUUUUGAAACUAUAAUGAAGGUGUUAAAUGAGAAUUUGAAUGCCUAUCAGCAACAGGAUGAUGGG------AUGAGUCCUAAACCACA---------GCGUCAGCGUGGUCAAAGGA------AGGCAGAAAAUGAUAAUAUAAGUGUUGCAGUGCCCAAAAGCCGCGUGCAGCAAAAUAAGAGCAGAGAGUUGACAGCAGAGGACAUCAGCCUUCUUAAGAAGAUGGAUGA------------GCCUUAUA---CUGAAGACACCUCAGAAAUAUAA-GAGAAUGAACCUUAUGUCGGCACCUGGUGGUAACCCCUCGCAGGAAAGUCGGGAUAAGGCACUCUCUAUCAGAAUGGAUGUCUUGCUGCUAUAAUAGAUAGAGUAGGUUAUAGCAGACCAUAGAUUAAUUAGUUGAAAGUUUUGUGUGGUAAUGUAUAGUGUUGGAGAAAGUG--AAAGACUUGCG------GAAUUAAUUGCCGACAAGUGCCCCC-GGGAGGAGC---CAGCAUGUUAAGUUACCACCCAGUAAUUAGUAAAUGAAUGAAGUUAAUCAUGGCCAAUUGGAAGAAUCACAAAAAAAAAAAAAAAA
>JN874562
GAUUCUGAGCGAUUUGCGUGCGUGCAU-CCGCCUCAGU----GAACUCUUGUUAGUUCUAAUU-UAAUCUAAACUUUAUAAA-AACACCUACUCCCUGUAAUCUAUGCUUGCGAGUGUAGAUCUUUCAUAGUGGUGUCUAGUUUUGUUCCAUUUGUUAACAGCUUUCAGCCGGUGACGUGUUGUAUCCUAGGCAGUGGCCCACCCAUAGGU--CAUAAUGCCGAAGAUCAACAAAUACGGUCUCGAGCUGCAAUGGGCUCCAGAAUUUCCGUGGAUGUUUGAGGACACAGAGGAGAAGUUGGACUACCCUAGCAGUUCAGAAGUGGGUAUGGUUUGCCCCACUACCGCGCAAAAGCUGGGAUCAAGUGGAAUUUUUCUUAAGAAUCACGUGAUGGUUGAUUGUCGCCGCCUCGUAAAGUAUGAGUGUUGUGUGCAGUCUAAUCUGAUACGUGAAAUAAAUAUGAAUACAGGUCCUGAUGCUAUGGACGCUGUUAUUCAAGAAGCACUUCAGUCCCGUAGUGCUGUUUUAGUUACACCACCUCAGCGCAUGUCUUUGGACAUGUACUAUAAAUUGGGGUGUUGUCCUAAAGGUUGGACCAUGGGUUUGUUUCGUCGUCAUUGCCAGUGUAGAACUGGCAAUUGUAAUGUUGAAACCCAUGUUGCCAAUCAGCUCUAUAUGAUAGACCCUGAAGGUGUCUGUCUAGGAGCAGGUACGUUUAUAGGAUGGUUUGUUCCACUCUUUGCGCUACCUGAGCGUGUGCGGGAUAAAACCUUUCCCUGGGUUUUGUACCUGCGAAAGCAUGGUGAGAAAGGUGCGCAUUCUAAGGGUCAUG---GUGACACUUUUUAUGUG---GAUUAUGACUUUGAUGUUGAAGAUGCUUACGAAGAGGUUCAUGAUAACCCUAAAGGUAAGUAUUCUAAGAAAGCUUAUGCUUUGUUGAGGGGAUAUCGUGGUGUUAAACCACUUCUUUAUGUGGACCAGUAUGGUUGUGACUAUACUGGUAAUCUUGCAGAGGGAUUGGAAGCUUAUGCUGAGUUCUCUCUUCAAGAGAUGAAAGAACUUUUUCCCAUAUGGAGUCUUAGUCUCCCAUAUGAUGUUGUUGUGGCAUGGCAUGUAGUUCGUGAUCCUCAGUUUGUGAUGAAGUUGCAAUCUCUUGCUACUAUUCGUAGCAUUGAGUAUGUUGCAGAACCUACUGAGGAUUUAGUUGAUGGCACGGUUGUUAUUAAAGAACCCGUGCACACACUUGCCCCAGAUGCCAUAGUUUUAAAGCUGCCUAAGCUUAUUGAUCUUAUGCAGCAUACAGAUUC---------UACUGUAGUGGAGUCUAUUUAUAAAACCAAGCUGAAACAUUGUGGUUUUGUUAUGCAGUUUGGUUAUGUUGAAUGUUCUCAGGAUGAUUGCACCUUUACAGGUUGGGUUCCAGGGAAUAUGAUAGAUGGAUUUGCCUGCACAUCAUGUGCUUUUGUUUAUGGCACUGUUGAUUUGCUUGCACAAUCUUCUGGCGUUAUGCCCCAAAAUCCUGUUCUUUUUACCAAAGGC----CAGGCUA--------UUACAAACGGGGAUUCAUUUAAGCUUUAUGGAAAUUCUGUUAUUCCAUUUGGUGGUUGUUUGUAUUGGAGCCCAACACCUGGUGUUUGGCUUCCUUUGAUUAAGUCAUCUGUUAAAGCAUACGAUGGUAUGGUUUAUACAGGUGUUGUAGGUUGUAAAAACAUUGUCAAAGAAACAGAAGCUGUUUGUAAAGCACUGUAUUUGGAUUAUGUCCAGUACAAGUGUAGUGACCUAAAGCAGAGAGAAGGUUUGGGUCUCGCUGAUGUUUGGCAUAAACAGCUUUUGAUUAAUAGAGGUGAUUAUCAACCUCUUUUGGAUAAUGUUGAUUAUUUUAGUAUGCGCAGAGCACGUUUUAGUAUGGAGACAGCUACUGUCUGUUCAGAGGGAUUUAUGCCCUUUUUGUUGGAUGGUUUGGUGCCGCGCACUUAUUAUUUGGUUAAGAGUGGCCAAGCUUUUUGUGAUAUGCUUUGUGAGUUUGGCCAAGAAGUUGCAGAUUUGAGCAAAGAGUUGCUUGUUGUGACUUUAGAUUCAGUUACUUCUGCAUUACAAUUUUUGACGCUUAAUGUUGGUAGGCUUACCGAAUGUCUUAAGGGCUUUGGUAUUAAGUUUGUCAACAAGCUGAUACAGUACUUUAAAACUGCUACUAGACGUACCGCUCUCGCCUUUGCAUGGGUUUUGCUUCAUGUUUUGCGAGGCGCAUAUAUAGUGGUUGAAAGUGAUAUAUAUUUUAUUAUGAGCAUUCCAGAUUAUGCGCGCGUUGUUGUGCGUACUUUUCAGAAUGUUUUUAAGAUGGCAUUAGAUUGUGUAAAAGUGUCAUUUUUAAAAGGCCUUUCUGCUUUUAAGAUAGGGCGUGAAAAAAUUUGUUUUGUAGGAAGCAAGUUUUAUAAAGUGGAACGAGG----------AAAUCUUAAUGAU--UUGGUUCGUAGAGAUUUGGUUGUUCCUAGUGUAACACAGAGAGCUAAAAAUCAGCAACCUGUCUAUUUGACCGGUAAUUGUGCUCCUGUUAAUGUAGAUGAUGAUGUGGUUGAGGUUGUUACUAACCCAGUUACAUCUUGUGGUUAUCAAAAACCACCUCAAAAAUGUGAUAAGAUUUGUAUUGUGGAUAAUGUUUAUAUGGCUAAAUGUGGUGAGAAGUUCUUUCCAGUUGUGGUGAACGAAGAUUACAUUGGCCUUUUAGAUCAAGCUUGGAGAUUUCCUUGUGCUGGAAAGAAAAUUUCCUUUGUAGAGGAACCUUCAGUGAAGGAGAUCGUCACAAAG---AAGACUGUUAAAGUCUGUUUUGAGCUUGAUGCUAAUUUUAAUACUAUCUUGGACACUGCUUGUAGCGUGUUUGAGGUAGAUAAUACUGUAGAUAUGGAGGAGUUUGCUGCUGUUGUCGCUGAUGCGAUAGAGGAGAAACUUACUCCAUGUAAGGAGCUUGAUGGUGUUGGCAUUAAAGUUAGUGCCUUUUUGCAGAAGCUGGAAGAUAAUAAUCUUCACUUCUUUGAUGAAGCUGGUGAUUGUGUUUUGGCUUCUAAGUUAUAUUGUACAUUUUCGGCUCCUAUUGAUGAAGAUUUUGGAGAGUCA------------GAAUAUGAAGAAGGUGAUGUUGAUGUUGAUGAAACUGAUUCCAUUGUUACUAGUACCUCGCAGG---------------------AGGUUUGUGCAGGUUCGGG---------------------------------------------------------------------CAUCCCUUGUGGUACGGA------------------CUGCAAUAGUAUUGCCAAUGGACAGGAGGAGGCAUCA---------------------------------------GAAGUCUUUGAAAUAGCUGAAGUUGAGGAUUCUAUUUUGGAAGAACUUCAAGUCAGCAUACAAGCGCAUGAUGAAGUGGACGUUGUGUCUGCGGAUUCUGAUUCCGUGCUUGUGCAUGAUUACAUAGAUGGUGUUAAUUAUGACACUUUCUAUUGUGAUACUGU---UUUUGAUUUUUAUGUUGCACACAAGGAACCUGAUUUCGUAAAAGUUCUUGGUGUGUAUGUUCCUAAAGCAACGCGCAAUAAUUGUUGGUUGCGUUCUGUCUUGGCUGUUUUUCAGAAGUUGCCAUGUACUUUUAAGGAUAAAAAUUUGCAGAGUUUGUGGUUGUCUUAUAAGCAGCAAUUUGAUCAGUUGUUUGUAGACACUAUUAUGCAGAAAAUACCUGCAAAUAUAGUUGUUCCACAGGGUGGUUAUGUAGCUGAUUUUGCUUAUUGGCUACUUACUUUGUGCGAUUGGAAUGCGGCAUCUCAUUGGAGAUGUCUUAAAUGUGAUUUGGCACUAAACCUUCAAGGUUUGGAUGCUAUAUUCUUUUAUGGAGACAUAGUGUCACAUGUUUGUAAGUGUGGCGAGUCUAUGGUUCUUCUUAAAGUUGAUGUGCCGUUUACUGCACAUUUUGCUGUGAAGGAUAAGCAGUUUUGUUCUUUUACGACACAACGUCGUAUUUUUAAAGCUGCUUGCGUUAUUGAUAAAAAUGACCGUCAUUCUAUGGCUGUCAUUGAUGGUAAACAAAUUGAUGACAAGCUUGUUACUGAUAUUAACAGUGAUAAGUUUGAUUUUAUUAUUGGGCAUGAGAUGGCAUUUAGUAUGUCAUCCUUUGAAAUUGCUCAAUUGUAUGGUUGCUGUAUAACACCUAAUGUUUGUUUUGUUAAAGGUGAUGUUAUAAGAAUUGCCCAGCUUGUGUAUGCUGAUGUAGUUGUUAAUCCCGCUAAUGGCCAUAUGGCUCAUGGUGGUGGUGUGGCAAAAGCUAUAGCUAAUGCAGCUGGUCAAAGUUUUAUUAAGGAGACUGCUAAUAUGGUUAAGUCUAAAGGAGUUUGUGCUACCGGUGAUUGUUAUGUGUCAUCAGGAGGCAAAUUAUGUAAAACUGUGCUUAAUGUUGUUGGUCCUGACGCACGAGCUCAGGGUAAGCAAUGUUAUGCAUUGUUAGAAAAGACAUAUAAACACCUUAACAAGUAUGAUUGUAGUCUUACUACACUUAUUUCUGCUGGCAUAUUUAGUGUGCCAUCUGAUGUGUCUUUGACAUACUUACUUGGUGUUGUAGAAAAACAAGUUAUUCUUGUUAGUAACAACAAAGAAGAUUUUGAUUUGAUUUCUAAGUGUCAACUAACGGCUGUAGAGGGCACUAGAAAGUUUGCAGAGCGUCUAUCUUUUAAUGUAGGACGCACUAUUAAAUAUGAAACAGAUGCUAAUAAGUUGCUUAUUAGCAAUGAUGUAGUAUUUGUUUCUACUUUUAAUGUGUUGCAAGAUGUUAACACAUUGCGGCACGAUAUUAAACUUGAUGAUGAUGCGCGUGUUUUUGUGCAGUCAAAUAUGGAGAAUUUGCCUACAGAUUGGCGCAUAGUUAAUAAGUUUGAUCAGAUUAAUGGUGUUAGAACCGUUAAAUAUUUUGAAUGUCCUGGUGGCAUAGACAUUUGUAGCCAGGGUAAAGAUUUUGGUUAUAUACAGCAGGGUUCUUUUUACAAGGCCACUGUAAGCCAAAUUAAGGCUUUGUUUGUUGAUAAAAUAGAUGUUUUGCUUACUGUUGAUGGUGUUAAUUUUACCACUAGGUAUGUACCUCUUGGUGAAGUUUUUGGCAAAACACUAGGCAAUGUAUUUUGUGAUGCUAUUAAUGUCACAAAAUGCAAGGCUGAACAGAAAUAUAAAGGAAAGGUGUUCUUUCAGUUUGAUAAUCUGUCUAAUGCAGAUUUAAAAGCUGUUAAGAGUUCUUUCAAUUUUGAUCAAAAAGAAUUGUUGGCUUAUUACAAUGUCCUUGUGAGUUGUGGUAAGUGGCAAAUUGUUGUUAAUGGUAAAUAUUUUACUUUUAAGCAGGCAAAUAAUAAUUGCUUUGUUAAUGCUGCAUGUCUUAUGCUUCAGAAUGUUAAUUUGAAGUUUGUAAGCAUGCAAUGGCAGGAAGCAUGGCUCGAAUUUAGAGCCGGAAAACCCUUACGGUUUGUAGCACUUGUUUAUGCUAAGGGUGCUUUUAAAUUUGGCGAUCCUGCUGAUGCUAGAGAUUUUAUUCGUGUGGUUCUUAGCCAAACUGAUUUGGCUGAGGCUGCAUGUGAUUAUGAGAUUGUUUGUAAAUGUGGUGUUAAGCAAGAGCAGCGUAAAGGUAUUGACGCUGUUAUGCAUUUUGGAACAUUGAGUCGUGAAGAUCUUGAAAAAGGCUACACAAUUGAUUGUGGUUGUGGUGAUAAGCUAAUUCAUUGCACGCGAAUUAAUGUUCCAUUUUUAAUUUGCAGCAACACACCCAAAGACAGUGUCGUGCCUAAGGGUGUGACAUGUGCAAAUGUUUUUAUUGGUAGUAAUGUGGGGCACUAUACUCAUUUGAGGUGUGACUCAAGUUAUCAACUUUUUGAUGCUUCUAUUGUUAAAAAGAUUACUACAGUCAAUGGUAAAAUCACUGACUGUUUGUAUCUUAAAAAUUUGAAGCAAACUUUUAGGUCUGUUUUGACGACUUAUUAUUUGGAUGAUGUUAAGAGGGUUGAGUAUAAUCCUGAUCUUACACAGUACUACUGUGAGGGUGGUAAGUAUUAUACUCAAAGAAUUAUAAAGGCUCAAUUUAGAACUUUUGAGAAGGUUGAUGGUGUCUAUACUAACUUUAAGUUAGUUGGUCACACCAUCUGUGAUAGCUUGAAUGCUAAACUGGGUUUUGAUGCUAAUAAGCAUUUUGAAGAAUUUAAGGUUACUGAGUGGCCCAUAGCUACUGGUGAUGUGGUAUUGGUUACUGAUGAUAUGUAUGUUAAGAGGUAUGAGAAGGGAUGUAUUACUUUUGGUAAACCUGUUAUUUGGUAUAACCAUGAUCAGGCAUCCCUUAAUUCUCUUACAUAUUUUAAUCGACCUAGUUUGGUUGAUGUUAAUAAGUUUGAUGUUUUGAAAGUUGAUGAUGUUG-----UUGCAGAAGUUGAAUCUUGCAGCUCUG-----------------------------------------------------------------------------------------------------------------------------------AAGGGAGUAAUGCAA----UUAAUGGUUCAGCUAAUAGUAAUAAGAUUGUUAAAUUAAAUGGUGUUAAAAAGCCUUUUAAGGUUGAAAAUAGUGUUGUUGUUAAUGACAGCACUAGUGAGACCAAAUUUGUUAAGAGUUUGUCUAUUGUUGAUGUUUAUGAUAUGUGGCUGACUGGUAGUCGGUAUGUUGUUAAAACUGCUAAUGCACUUAGUGCUGCGGUUAACGUACCUACAAUCAAGAAGUUUAUAAAAUUUGGUAUGACUCUUGUUAGUAUACCAAUAGAUUUGUUGAAUUUGCGAGAAAUUAAGCCUGUGUUUGGUGCAGCGAAAGUGGUUAGAGACAGAGUUUCUGACUGCUACCGCUUUAUUAAAUGGCUUUUUGUUCUUUUGUUUGGGUGGAUAAAAAUAUCCAGUUAUAAUAGAGUUGUAUACACCACAGAGAUUGCUUCAAAGCUUACGUGUAAGCUUGUCGCUUUGGCUGUUAAAAAUGCUUUAUUGACAUUUAAAUGGAGUAUGGUUGUACGAGGAUUUUUUCUUAUUGCCACCAUAUUUUUGUUAUGGUUUAAUUUUAUAUAUGCCAAUGUAAUAUUUAGUGAUUUUUAUUUGCCUAAAAUUGGUUUUCUGCCAACAUUCGUUGGUAGUGUUGUGCAGUGGCUUAAGACUACAUUUGGGUUUUAUACCUUGUGUGAUUUUUAUGACACUGCUAGUAUAGGCUUUAAAAAUCAGUAUUGUAAUGGAAGUCUUGCUUGCCAGCUUUGUGUUUCUGGUUUUGAUAUGCUUGAUAAUUAUAAGGCUAUAGACGUUGUUCAGUACGAGGCUGAUCGACGUUCUGUAGUUGAUUAUACAGGCAUGAUUAAGUUGAUUAUUGAGUUGGUUGUUAGUUAUGCCUUGUAUACUGUUUGGUUUUACCCAUUGUUUGGUCUUAUCUGCUUGCAGAUGUUGACGACAUGGUUGCCUGAAUUUUUCAUGGUUAGUUCAUUGCAUUGGUUUUUGAGAAUACUUGUUUCUGUUGCCAAUUUGUUGCCAGCACAUGUGUUUUUGAGGUUUUACAUUACUGUGACCUUUAUUUUUAAAAUAUUUAGUCUUUUUAGACAUGUAAUACAUGGGUGUAAUAAAGCUGGUUGCUUGUUUUGCUAUAAGAGAAACCGUAGUGUUCGCGUCAAAUGCAGUACGGUUGUAGGUGGCAUGAUACGCUAUUACGAUGUGAUGGCUAAUGGUGGUACCGGUUUUUGUAGCAAACACCAAUGGAAUUGCAUUAAUUGUGGUUCCUAUAAACCAGGUAAUACAUUCAUUACUGUUGAAGCUGCCGCAGAGCUUUCUAAGGAAUUGCGACGGCCUGUUGUACCCACUGAUGUUGCUUACCAUACUGUUACAGAUGUUAAGCAGGUUGGUUGUUCUAUGCGUUUGUUCUACGAUAGGGAUGGACAACGUGUUUAUGAUGAUGUUAAUGCUAGUUUGUUUGUGGAUUAUAACAAUCUGCUGCAUUCUAAAGUUAAGAGUGUGCCUAAUUUGCAUGUUGUAGUGGUUGAGAAUGAUGCUGAUAAAGCCAACUUUCUCAAUGCCGCUGUAUUUUAUGCACAAUCUCUUUUUAGGCCUGUGCUGAUGGUGGAUAAGAGUUUAAUUACCACUGCAAACACGGGUACUUCUGUUUCUCAGACUAUGUUCGAUGUCUAUGUUGACACAUUGUUGUCGAUGUUUGACGUUGAUAGAAAGAGUCUGACUUCAUUUAUAAAUACAGCUCAUUCUUCUAUUAAGGAGGGUGUUCAGCUGGAUAAGGUUUUGAAUACGUUUAUUAGCUGUGCUAGAAAGAGUUGCUCUAUAGAUUCUGAUGUUGACACUAAAUGUGUGGCUGAUUCUGUCAUGUCUGCAGUUGCUGCGGGUAUUGAAUUGACAGAUGAAAGCUAUAAUAAUUUGGUACCAACGUAUAUAAAGAGUGAUAAUAUAGUCGCAGCUGAUUUAGGUGUUCUUAUUCAAAAUUCUUCUAAGCAUGUACAGGGCAACGUUGCUAAAAUCGCUGGUGUGUCUUGUAUAUGGUCUGUGGAUGCUUUUAAUCAGCUUAGUUCUGAUUUUCAGCAUAAAUUGAAGAAGGCAUGUUGUAAAACUGGUCUUAAAUUGAAGCUUACUUAUAAUAAGCAGAGUUCUAAUGUCUCUGUUUUGACUACACCAUUUAGUUUGAAAGGUGGUGCUGUUUUUAGUUACUUUGUUUAUAGUUGUUUUGUUGUUAGUUUGAUUUGUUUUAUAGGAUUGUGGUGCUUGAUGCCUACUUAUUCUGUGCAUAAAUCAGACUUCGAGCUUCCUAUUUAUGCCAGUUAUAAAGUUUUGGAUAAUGGUGUUAUCAGAGAUGUUAGCGUGAAUGAUGUUUGUUUCGCUAACAAAUUUGAACAGUUUGAUGCAUGGUAUGAGUCUACUUUUGGUUUGACUUAUUAUAGCAAUAGUAUGGCUUGUCCUAUUGUUGUUGCUGUGAUAGAUCAAGAUAUAGGCUCUACUGUUUUUAAUGUUCCUACCAAAGUGUUACGGUAUGGUUUUCAUGUGUUGCAUUUUAUAACUCAUGCACUUUCUACUGAUAGUGUGCAGUGUUAUACUCCACAUUACCAAAUACCGUAUUCUAAUUUUUAUGAUAGUGGUUGUGUUUUGUCAUCAGCUUGCACUAUGUUUGCUAUGUCUGAUGGAAAACCACAACCUUUUUGUUAUACGGAUGGGCUUAUGAAUAACGCUUCUCUGUAUAGCUCAUUGGCUCCACACGUGCGUUAUAACCUUGCAAAUGUUAAAGGUUAUAUACGGUUUCCUGAAGUGCUGCGUGAAGGUCUUGUGCGUAUUGUUCGCACACGAUCUAUGACGUAUUGCAGAGUUGGGUUAUGUGAGGUUUCAGAUGAGGGUAUUUGUUUUAAUUUUAAUGGUUCAUGGGUUUUGAAUAAUGAUUAUUAUAGAAGUUUGCCAGGAACAUUUUGUGGUAGGGAUGUUUUUGAUUUGGUAUAUCAGUUUUUGAGCGGUUUGUCUCAGCCUGUGGAUUUCUUUGCUCUUACUGCAAGUUCCAUAGCUGGUGCCAUUCUUGCUAUUAUUGUUGUUUUGGUGUUUUAUUACCUAAUAAAGCUCAAAAGAGCUUUUGGUGAUUACACUAGUGUUGUGGUUGUUAAUGUGAUAGUUUGGUUUGUUAAUUUCCUGAUGUUAUUUGUGUUUCAGGUUUAUCCCACUCUAUCUUGUAUAUAUGCUGCAUUUUAUUUUUAUAUUACGCUCUAUUUCCCUUCGGAGAUUAGUGUAAUUAUGCAUUUGCAGUGGGUGGUGAUGUAUGGUAGUAUUAUGCCCUUGUGGUUUAGUCUGCUUUAUAUUGCCAUAGUUAUUUCAAACCACGCAUUCUGGGUAUUUUCUUACUGCAGAAAGCUUGGUACUGGUGUACGUAGUGAUGGCACUUUUGAAGAGAUGGCUCUCACUACUUUUAUGAUUACUAAGGAUUCUUAUUGUAAGCUUAAGAAUUCGCUUUCUGAUGUUGCUUUUAAUAGAUAUUUGGGUUUGUAUAAUAAAUAUAGGUAUUACAGUGGUAAAAUGGAUACCGCUGCUUAUAGAGAGGCUGCUUGUUCACAGUUGGCAAAGGCAAUGGACACAUUUACCAAUAAUAAUGGUAGUGACGUGCUUUACCAACCACCUACGGCGUCUGUUUCCACAUCAUUUUUGCAAUCUGGUAUUGUGAAGAUGGUUAGUCCUACUUCUAAAGUAGAACCUUGCGUUGUCAGUGUUACCUAUGGUAAUAUGACAUUGAAUGGUCUUUGGUUGGAUGAUAAAGUCUACUGUCCUAGGCAUGUUAUUUGCUCUGCUUCAGAUAUGACUAAUCCAGAUUAUCCUAAUUUGCUUUGUAGAGUAACAUCAAGUGAUUUUACUAUAAUGUCUGAUCGUAUGAGCCUGACUGUUAUGUCUUAUCAGAUGCAAGGAUGUAUGCUUGUUCUAACUAUAACAUUGCAGAAUCCUCGAACACCAAAAUAUACUUUUGGUGUUGUCAAACCUGGUGAGACAUUUACAGUUCUUGCUGCUUAUAAUGGCAGACCACAAGGAGCCUUUCAUGUGACUAUGAGAAGUAGUUUUACUAUUAAGGGUUCCUUUUUGUGCGGAUCUUGUGGAUCUGUUGGUUAUGUUUUGAUGGGUGAUUGUGUUAAGUUUGUUUAUAUGCAUCAAUUGGAGCUUAGUACUGGUUGUCAUACUGGAACUGACUUCAAUGGGGACUUUUAUGGUCCUUAUAAAGAUGCACAAGUUGUCCAAUUGCCCGUUCAAGAUUAUGUGCAAUCUGUUAAUUUUGUAGCAUGGCUUUAUGCUGCAAUUCUUAACAAUUGCAAUUGGUUUGUACAAAGUGAUAGAUGUUCUAUUGAAGACUAUAAUGUUUGGGCUAUGUCAAAUGGAUUUAGCCAAAUUAAAUCUGAUUUGGUUGUUGAUGCUCUUGCAUCUAUGACUGGUGUGUCUUUGGAAAACUUGUUGGCUGCUAUUAAGCGCCUGCAUAAAGGAUUCCAGGGACGUCAGAUUAUGGGUAGUUGUGCUUUUGAAGAUGAGUUGACACCUAGCGAUGUUUACCAACAACUAGCUGGCGUCAAGUUACAAUCAAAGCGCUCUAGAGUUAUUAAAGGAACUAUUUGCUGGGUUAUUGCUUCUACAUUUUUGUUUAGUUGCAUAAUUACAGCAUUUGUUAAAUGGACUAUGUUUAUGUAUGUAACGACUCAUAUGUUGAGUGUUACAGUGUUGGCACUUUGUUGUGUGAGUUUUACUAUGCUUUUGGUGAAACAUAAGCAUCUUUAUUUGACAAUGUAUAUCAUUCCUGUACUUUUGACAUUGCUAUAUAACAACUAUUUGGUUGUUUAUAAGCAUUCUUUUAGAGGGUAUGUGUAUGCAUGGCUUUCUCAUUUCAUGCCGUCAGUGGAUUACACUUAUACGGAUGAGGUGAUUUAUAGCAUUGUUUUGCUCUUUGGUAUGAUUUUUAUUACUAUGCGUAGUAUUAAUCAUGAUGUGUUUUCUGUUAUAAUGUUUGCAGGCCGGGUGAUUUCUACUGUUUCUAUGUGGUACAUAGGUUCAAACUUGGAGGAGGAAGUCCUUCUCCUCCUUGUUUCUGCCUUCGGUACUUACACAUGGACUACAGUAUUGUCAUUGGCUGUGUCAAAGAUUAUUGCAAAAUGGAUUUCUGUGAAUUUGUUAUAUUUCACAGACAUACCGCUUAUUAAAUUGGUUCUUUUGAGCUAUUUGUUUGUUGGUUAUGUUGUUAGUUGUUAUUGGGGAUUGUUUUCCUUGAUGAACAAGCUUUUUAGAAUGCCUCUGGGUGUUUAUAAUUAUAAAAUUUCAGUGCAGGAAUUGAGGUAUAUGAAUGCUAAUGGUUUGCGCCCACCGCGUAAUAGUUUUGAAGCCCUUAUGCUCAAUUUUAAGCUUUUGGGUAUUGGUGGUGUGCCAAUCAUAGAAGUAUCUCAAAUCCAAUCAAAAUUGACUGAUGUUAAAUGUGCUAAUGUUGUUUUGCUUAAUUGCUUGCAGCAUUUGCAUGUGGCAUCUAAUUCUAAGUUGUGGCAGUAUUGUAGUACUCUUCAUAACGAGAUACUUGCCACUUCAGAUUUGAGCACUGCUUUUGAAAAGCUUGCUCAAUUGCUUAUAGUUUUGUUUGCUAAUCCAGCUGCUGUGGAUAGCAAGUGCCUGUCUAGUAUUGAAGAAGUUUGCGAUGAUUAUGCAAAGGACAAUACUGUUUUGCAGGCUUUACAGAGUGAAUUUGUUAAUAUGGCUAGCUUCGUUGAAUAUGAAGUUGCUAAAAAGAAUCUUGAUGAGGCGCGCUCUAGUGGUUCUGCUAAUCAACAGCAAUUAAAACAACUAGAGAAAGCUUGUAAUAUUGCGAAAUCUGCUUAUGAGCGUGAUAGAGCUGUUGCUCGCAAGUUGGAGCGCAUGGCAGAUUUGGCUUUGACUAAUAUGUAUAAAGAAGCUAGAAUAAAUGACAAAAAGAGUAAGGUAGUUUCUGCUUUGCAAACUAUGCUUUUUAGUAUGGUUCGUAAACUGGAUAACCAAGCUCUUAAUUCGAUAUUAGAUAAUGCAGUUAAAGGUUGUGUACCCUUGAAUGCAAUACCAUUACUUACUGCUAACACUUUGACUAUAAUUGUACCAGAUAAACAAGUUUUUGAUCAGGUUGUUGAUAAUGUAUAUGUUGCCUAUGCAGGGAAUGUUUGGCAUAUACAAUCAGUGCAGGAUGCAGAUGGUACAAAUAAACAAUUGAAUGAGAUAAGUGAAGAUUCUAACUGGCCACUAGUUAUUGUUGCAAAUAGGCAUAAUGAGGUAUCUCAAGCCGUUUUGCAAAACAAUGAAUUGAUGCCUGCAAAGUUAAGAACGCAGAUUGUCAAUAGUGGUCCAGACAUGAAUUGUAAUACACCCACUCAGUGUUAUUAUAAUAAUAGUAACACGGGUAGAAUUAUAUAUGCUAUUCUUAGUGAUGUCGAUGGUCUUAAGUACACUAAGAUAGUAAAAGAAGAUGGAAAUUGUGUUGUUUUGGAGCUUGAUCCUCCUUGUAAGUUUACUGUUCAAGAUGCUAAAGGUCUUAAAGUUAAGUACCUUUAUUUUGUUAAGGGUUGUAACACACUAGCCCGUGGCUGGGUUGUUGGUACAAUAUCAUCGACAGUUAGAUUACAAGCUGGUACUGCUACUGAGUAUGCGUCCAACUCGUCUAUACUGUCAUUGUGUGCGUUUUCUGUAGAUCCUAAGAAAACGUAUCUUGAUUUUAUACAACAAGGAGGAGCUCCUAUUUCCAAUUGUGUUAAAAUGCUUUGUGACCAUGCUGGUACCGGUAUGGCUAUUACUGUUAAACCUGAGGCUACUACUAGUCAGGAUUCAUAUGGUGGUGCUUCUGUUUGUAUUUAUUGCCGCGCACGAAUUGAACAUCCAGAUGUUGAUGGAUUGUGCAAGUUACGCGGUAAGUUUGUUCAAGUGCCUGUAGGUAUAAAAGAUCCUGUGUCUUAUAUAUUGACACAUGAUGUUUGUCAAGUUUGUGGCUUUUGGAGGGAUGGUAGCUGCUCGUGCGUUAGUACGGGUGCUUUUGUUCAGUCAAAAGACACUAAUUUUUUAAACGGGUUCGGGGUGCGAGUGUAGAUGCCCGUCUCGUACCCUGUGCCACCGGUCUUUCUACCGAUGUUCAAUUAAGGGCAUUUGAUAUUUGUAAUGCUAGUGUUGCUGGCAUUGGUUUGCAUUUGAAAGUUAAUUGCUGCCGUUUUCAGCGUUUAGAUGAAAGUGGUAAUAAAAUGGAUCGAUUCUUUGUAGUUAAAAGAACUGAUUUAGUUACAUAUAAUAGAGAGAUGGAAUGUUAUGAGCGAGUAAAAGGUUGUAGAGUUGUGGCAGAACACGAUUUCUUUACUUUUGAUGUAGAGGGAAGUCGAGUGCCACAUAUAGUUCGCAAAGAUCUUACAAAGUACACUAUGUUGGAUCUUUGCUAUGCAUUGCGACAUUUCGAUCGCAAUGAUUGCUCGCUUUUGUGUGACAUACUCUCUAUGUAUGCUGGUUGUGAACAAUCCUAUUUUACACAAAAGGAUUGGUAUGAUUUUGUUGAAAAUCCUGAUAUAAUUAAUGUUUAUAAGAAGCUAGGUCCUAUUUUUAAUAGAGCCCUAGUUAACACUGCUGAGUUUGCUGAUGCACUUGUAGAGGCUGGCUUAGUAGGUGUUUUAACUCUUGAUAAUCAAGAUUUGAAUGGUAUGUGGUAUGAUUUUGGUGAUUAUGUUAUUACAGCACCUGGUUGUGGUGUUGCAGUAGCUGAUUCUUAUUAUUCUUAUAUGAUGCCUAUGCUGACCAUGUGUCAUGCAUUGGAUUGUGAGUUAUACGUAAAUAAUACUUAUAGACAAUUUGAUCUUGUACAGUAUGACUUUACUGAUUAUAAGCUCGAGUUGUUUAAUAAGUAUUUUAAGCACUGGAGUAUGCCUUAUCAUCCUAACACUAUUGAUUGUCAGGAUGAUAGGUGCAUUAUACAUUGUGCUAAUUUUAACAUACUUUUUAGUAUGGUGUUACCUAAUACUUGUUUUGGGCCUCUUGUUAGGCAAAUUUUUGUAGAUGGUGUCCCUUUUGUUGUUUCAAUUGGGUACCAUUAUAAAGAACUUGGUGUUGUUAUGAAUAUGGAUGUGGACACACAUCGUUAUCGCUUGUCUCUUAAAGACUUGCUUUUAUACGCUGCUGAUCCUGCUUUGCAUGUUGCAUCAGCUACAGCAUUGUAUGAUUUACGUACCUGUUGCUUUAGUGUAGCAGCUAUAGCAAGUGGUGUGAAGUUUCAAACAGUUAAGCCUGGUAAUUUUAAUCAGGAUUUUUAUGAUUUUAUUUUAAGUAAGGGCUUGCUUAAAGAGGGUAGCUCAGUUGAUUUGAAGCACUUUUUCUUUACGCAAGAUGGUAAUGCUGCUAUUACUGAUUAUAAUUAUUAUAAGUAUAAUUUGCCCACUAUGGUGGACAUUAAGCAGUUGUUGUUUGUUUUGGAGGUUGUUUAUAAGUAUUUUGAGAUUUAUGAUGGUGGUUGUAUACCCGCAUCACAAGUUAUCGUAAAUAAUUAUGAUAAGAGUGCUGGCUAUCCAUUUAAUAAAUUUGGAAAAGCCAGACUAUACUACGAGGCAUUGUCAUUUGAUGAGCAGGAUGAUAUUUACGCUUAUACUAAGCGGAAUGUCCUGCCCACACUUACACAAAUGAACCUUAAGUAUGCCAUUAGUGCUAAAAAUAGGGCCCGCACUGUAGCUGGAGUUUCUAUUUUGAGUACUAUGACUGGCAGAAUGUUUCACCAAAAGUGUUUGAAAAGUAUAGCAGCUACUCGUGGUGUUCCUGUUGUUAUAGGCACUACGAAAUUCUAUGGCGGGUGGGAUGAUAUGCUCCGCCGCCUUAUUAAAGAUGUUGAUAAUCCUGUACUUAUGGGUUGGGAUUAUCCAAAAUGUGAUCGUGCUAUGCCAAACAUACUACGUAUUGUUAGUAGUUUGGUAUUAGCGCGAAAACAUGAUGCAUGUUGUACGCAAAGCGAUAGGUUUUACCGACUUGCGAAUGAAUGUGCACAAGUGUUGAGCGAGAUUGUUAUGUGUGGUGGCUGUUAUUAUGUUAAACCUGGUGGUACUAGUAGUGGUGAUGCAACCACUGCCUUUGCUAACUCAGUUUUUAACAUAUGUCAAGCUGUUUCAGCCAAUGUAUGCUCAUUAAUGGCAUGCAAUGGAAAUAAGAUUGAAGAUUUGAGUAUUCGCGCUCUUCAAAAGCGUUUAUACUCACAUGUGUAUAGAAGUGACACUGUUGACCCAACAUUUGUCACAGAGUAUUAUGAAUUUUUAAAUAAGCAUUUUAGUAUGAUGAUUUUGAGUGAUGAUGGUGUUGUGUGUUAUAAUUCUGAUUAUGCGUCCAAAGGGUAUAUUGCUAAUAUAAGUGCCUUUCAACAGGUGUUAUAUUACCAAAAUAACGUUUUUAUGUCUGAAGCCAAAUGUUGGGUUGAAAAUGACAUAAACCAUGGACCUCAUGAAUUUUGUUCACAACAUACAAUGCUAGUUAAAAUGGAUGGUGACGAUGUCUACCUUCCAUAUCCUGAUCCUAGUCGUAUUCUAGGAGCUGGAUGUUUUGUAGAUGAUUUGUUAAAGACUGAUAGCGUUCUUUUGAUAGAGCGAUUUGUAAGUCUUGCAAUAGAUGCUUAUCCAUUAGUAUAUCACGAAAAUGAAGAAUACCAAAAGGUGUUUCGUGUGUAUUUGGAGUAUAUAAAGAAGUUGUACAAUGAUCUGGGUAAUCAGAUUUUGGACAGCUAUAGUGUUAUUUUAAGUACUUGUGAUGGACAAAAAUUUACUGACGAGUCCUUUUACAAGAACAUGUAUUUAAGAAGUGCAGUUAUGCAAAGCGUUGGUGCCUGCGUAGUCUGCUCCUCUCAAACAUCUUUACGUUGUGGCAGUUGCAUUAGAAAACCUCUUUUGUGCUGCAAGUGCUGUUACGAUCAUGUUAUGGCAACUGAUCAUAAAUAUGUCCUGAGUGUUUCACCAUAUGUGUGUAAUUCGCCAGGAUGUGAUGUAAAUGAUGUUACCAAAUUGUAUCUAGGUGGUAUGUCAUAUUAUUGUGAAGACCAUAAACCACAGUAUUCUUUUAAGUUAGUAAUGAAUGGCAUGGUUUUUGGUUUGUAUAAACAGUCUUGUACCGGAUCUCCGUACAUAGAUGAUUUUAAUCGCAUUGCUAGCUGUAAAUGGACUGAUGUAGACGAUUACAUACUAGCAAAUGAAUGUACCGAACGCUUAAAAUUGUUUGCUGCAGAGACACAAAAGGCCACUGAAGAGGCAUUUAAGCAGAGCUAUGCAUCAGCAACAAUCCAAGAGAUUGUAAGCGAUCGUGAAUUAAUUCUCUCUUGGGAGACUGGUAAGGUUAAGCCACCGCUUAAUAAGAAUUAUGUUUUUACUGGUUACCAUUUCACUAAGAAUGGUAAGACAGUUUUGGGUGAAUAUAUUUUUGAUAAGAGUGAGUUGACUAAUGGUGUGUACUAUCGCGCCACAACCACUUAUAAGCUAUCUGUUGGUGAUGUCUUUGUUUUGACCUCUCAUUCAGUAGCUAAUUUAAGUGCUCCUACGCUUGUACCGCAGGAGAAUUAUAGUAGCAUAAGAUUUGCUAGUGUUUAUAGUGUGCCUGAAACGUUUCAGAGCAAUGUUGUCAAUUAUCAACACAUUGGAAUGAAACGCUAUUGUACUGUGCAAGGACCCCCUGGAACAGGGAAGUCACAUCUUGCUAUCGGUUUGGCUGUAUAUUAUUGUACAGCAAGAGUUGUAUAUACUGCUGCCAGCCAUGCUGCUGUUGAUGCAUUAUGUGAAAAGGCAUAUAAAUUUUUAAAUAUUAAUGACUGCACGCGUAUUGUUCCUGCUAAGGUGCGUGUGGAUUGCUAUGAUAAAUUUAAGAUUAAUGACACUUCUCGUAAGUAUGUGUUUACUACCAUAAAUGCAUUACCUGAGAUGGUGACUGAUAUUGUUGUUGUAGAUGAAGUAAGUAUGCUUACCAAUUACGAGCUAUCUGUUAUCAACGCUCGUAUUCGUGCUAAGCAUUAUGUUUAUAUUGGUGACCCUGCUCAGUUGCCAGCACCCCGUGUGUUAUUGAGUAAAGGAUCCCUAGAACCUAAAUAUUUUAAUACUGUAACUAAGCUAAUGUGUUGCUUAGGUCCUGAUAUUUUCUUGGGAACAUGCUAUCGCUGUCCUAAGGAAAUUGUGGAUACAGUAUCAGCCUUGGUUUAUGAUAAUAAGCUCAAGGCUAAGAAUGAAAAUAGCUCAUUGUGUUUUAAGGUCUAUUUUAAGGGCGUUACAACACAUGAGAGUUCUAGCGCUGUUAAUAUGCAGCAGAUUUAUUUAAUUAGUAAAUUUUUGAAGGCUAAUCCAUUGUGGCAUAACGCCGUUUUUAUUAGCCCUUAUAAUAGUCAGAACUUUGCUGCUAAACGCGUUUUGGGUCUUCAGACUCAAACCGUUGAUUCAGCGCAAGGGUCUGAAUAUGAUUAUGUCAUUUAUUCACAGACUGCGGAAACAGCGCAUUCUGUUAAUGUUAAUCGCUUCAAUGUAGCUAUUACCAGGGCCAAGAAAGGUAUUCUUUGUGUCAUGUGUAAUAUGCAACUCUUUGAGGCUUUACAAUUUACAGCACUGACUUUGGAUAAAGUCCCUU------------CCAAAUUGCAGUGUACUACCAAUUUAUUCAAAGAUUGUAGCAAGAGCUAUAUUGGUUACCAUCCAGCUCAUGCUCCUUCAUUUUUAGCAGUGGAUGAAAAAUACAAGGUAAAUGGUGAUUUGGCCGUUUGCCUUGGAGUAGGUGAUUCCUCUGUAACAUAUUCUAGACUAAUAUCACUCAUGGGUUUUAAGUUAGAUCUGACACUUGAGGGAUAUUGUAAGCUAUUUAUUACAAAAGAAGAGGCUGUUAAACGUGUUAGAGCUUGGGUCGGCUUCGAUGCUGAAGGUGCCCACGCUACACGUGACAACAUUGGAACUAAUUUCCCCUUACAAUUAGGAUUUUCCACUGGAAUAGAUUUUGUAGUGGAAGCUACUGGUUUGUUUGCAGAAAGAGAUGGUUACAGUUUUAGAAAAGCUGUGGCCAAAGCUCCACCUGGUGAACAAUUUAAACAUCUCGUCCCGUUAAUGUCCCAGGGACAGCGGUGGGAUGUUGUUAGACUUAGAAUAGUACAAAUGUUUUCAGAUCAUUUAGUUGAUCUGGCUGAUAGCGUUGUACUUGUUACAUGGGCUGCCAGCUUUGAGCUUACUUGUCUCCGAUAUUUUGCGAAAAUAGGUAAGGAGACAUGUUGUAAUGUGUGCACUAAUCGUGCCACAGUCUAUAAUUCUAGAACUGGUUACUAUGGCUGCUGGCGUCAUAGUGUUUCAUGUGAUUACUUGUACAACCCACUUAUUGUUGAUAUUCAACAGUGGGGAUAUGUAGGUUCCUUGUCAAGUAAUCAUGAUAUGUAUUGUAGCAUCCAUAAAGGAGCACAUGUUGCUUCGUCAGAUGCUAUAAUGACACGGUGUUUGGCCGUUUAUGAUUGUUUUUGCAAUAAUAUAAAUUGGAAUGUGGAGUAUCCCAUUAUUUCAAAUGAGUUAAGUAUUAAUUCCUCUUGUAGGACAUUGCAGCGUGUUAUGCUUAAAGCCGCAAUGCUUUGCAACAGGUAUAGUUUGUGCUAUGAUAUAGGCAAUCCUAAGGCGAUUGCAUGUAUCAAAGGCUAUGAUUUUAAGUUCUAUGAUGCCCAACCGAUUGUUAAGUCUGUUAAGACUUUGUUUUAUUCUUAUGAGGCACAUAAGGACAGUUUUAAAGAUGGUUUGUGUAUGUUUUGGAACUGCAAUGUGGAUAAGUAUCCAUCGAAUGCAGUUGUAUGUAGAUUUGACACUAGAGUGUUGAAUAAUUUAAACCUUCCUGGCUGUAAUGGUGGAAGUUUGUAUGUUAAUAAACAUGCAUUCCACACUAAUCCCUUUUCGAGGGCAGCCUUUGAGUAUUUGAAGCCCAUGCCAUUUUUCUAUUAUUCAGAUACACCUUGUGUGUAUAUGGAUGGCAUGGAUAAUAAGCAGGUUGAUUAUGUACCUUUGAAAGCCGCCACUUGCAUCACGAAGUGCAAUUUAGGUGGCGCUGUUUGUUUAAAACAUGCUGAAGAGUAUCGCGAGUAUCUUGAAUGCUACAAUACAGCAACUACAGCAGGUUUUACUUUUUGGGUUUAUAAGACUUUUGAUUUUUAUAAUUUGUGGAAUACGUUCACCAAGCUACAAAGUUUGGAGAAUGUUGUGUAUAAUUUAGUCAAGACUGGACAUUAUACUGGACAGACUGGUGAAAUGCCUUGUGCCAUUAUAAAUGAUAAAGUUGUGGCUAAGAUCGAACAGGAGGAUGUUGUUAUUUUUACCAAUAAUACAACAUACCCUACUAAUAUUGCUGUUGAACUCUUUGCUAAGCGCAGUGUUCGACACCACCCUGAGCUCAAGCUCCUUAGAAACUUGAAUAUUGACGUGUGCUGGAAGCACGUCAUUUGGGAUUAUGUUAGACAGAGUAUAUACUGCAGUAAUACCUAUGGUGUCUGCACAUAUACAGAUUUAAAGUUCAUUGAUAAAUUGAAUGUCCUUUUUGAUGGUCGUGAUAAUGGUGCUCUUGAAGCUUUUAAACGUUGUGAGAACGGCGUUUACAUUUCCACGACAAAAAUUAAAAGUCUUCAGAUGAUUAAAGGUCCACCACGUGCUGAAUUAAAUGGCGUAGUGGUGGAUAAAGUUGGAGACACUGAUGUUGUGUUUUACUUCGCUAUGAGAAAAGAUGGUCAGGAUGUUAUCUUCAGCCAUAUAGACAGCCUGGGAGUCAGCCCUUACUGGAGCCCACAAGGUAAUCCAGGGGGUAAUGGUAAACCCGGUAAUGUCGGUGGUAAUGAUGCUCUAGCACAGGUUACUAUCUUUACUCAGAGUCGCGUUAUUAGCUCUUUCGAAUGCCGUUCUGACAUGGAGAAAGAUUUUAUAGCUCUAGAUGAAGAGAUGUUUAUUCAGAAGUAUGGUCUGGAGGACUAUGCUUUUGAUCACAUUGUAUAUGGAAGUUUCAACCAGAAGAUUAUUGGAGGUUUGCAUUUGCUUAUAGGCUUGUUCCGGCGGCAUCAAAAAUCCAAUCUGGUUGUACAGGAGUUCGUUAGUUAUGACUCCAGCAUUCAUUCUUAUUUUAUUACUGAUGAGAAGAGUGGUAGUAGUAAGAGUGUCUGCACUGUUGUAGAUAUUUUGUUAGAUGAUUUUGUGGCUUUUGUUAAGUCACUGAAUCUAAAUUGUGUGAGUAAGGUUGUUAAUGUUAAUGUGGAUUUUAAAGAUUUUCAGUUUAUGCUGUGGUGCAAUGAGGAGAAAGUUAUGACUUUCUACCCCAGAUUGCAAGCUGCAUCUGACUGGAAACCUGGUUAUAGUAUGCCUGUGUUAUAUAAGUAUUUGACUUCCCCUAUGGAAAGAGUUAAUCUCUGGAACUACGGAAAGCCAAUUACAUUGCCUACAGGCUGUAUGAUGAAUGUUGCUAAGUAUACUCAAUUAUGUCAAUAUUUGAAUACUACAACAUUAGCAGUUCCUGUUAAUAUGCGUGUUUUGCAUUUAGGUGCAGGUUCUGAAAAAGGAGUGGCUCCUGGUUCUGCAGUUCUUAGGCAGUGGUUACCAGCUGGCACUAUCCUUAUAGAUAAUGAUUUAUAUCCAUUUGUGAGCGACAGUGUCGCCACAUAUUUUGGAGAUUGUAUUACCUUACCCUUUGAAUGUCAAUGGGAUUUGAUAAUUUCUGAUAUGUAUGACCCUAUUACUAAGAACAUAGGGGAGUACAAUGUAAGUAAAGAUGGUUUUUUUACAUACAUUUGUCAUAUGAUUCGCGACAAGUUAGCUCUGGGUGGCAGUGUUGCUAUAAAAAUAACAGAGUUUUCUUGGAAUGCAGAAUUAUAUAAGUUAAUGGGGUAUUUUGCAUUUUGGACGGUUUUCUGCACAAAUGCAAAUGCUUCUUCUAGUGAAGGAUUUUUAAUUGGCAUAAAUUAUUUGGGCAAGCCCAAGGUUGAUAUUGAUGGAAAUGUUAUGCAUGCCAAUUAUUUGUUCUGGAGAAAUUCCACAGUUUGGAACGGGGGUGCUUAUAGCCUGUUUGAUAUGGCCAAAUUUCCGCUUAAGUUGGCUGGUACUGCCGUAAUAAAUUUAAAACCAGACCAGAUUAAUGAUAUGGUUUAUUCCCUUCUUGAAAAGGGUAAACUACUUAUUAGAGACACAAAUAAAGAAGUUUUUGUUGGUGAUAGUUUGGUUAACGUAAUCUAAAUUU----UAGAAAUGGCUG------UCGCUUAUGCUGAUAUGCCUAACCAUUUUAUCAAUUUUUCACUUACCCAUUUUGAGGGUUUUGUGUUAAAUUAUAAAGGUUUACAAUUUU---------------------AUUGUAAAAUAUAAACAGCGCCACACAU----------------------------------UAUAAAAGUGUUGAUGUCGCUAUUCAAGAAGUUAUUGAUGAUAUGCAUUGGGGUGAUGGUUUUCAGACUAAGUUUGAGAACUCUCACAUUCUAGGAAGAUGCAUAGUUUUAGAUGUUAAAGGUGUAGAAGAAUUGCAUGACGAUUUAGUUAAUUACAUUCGUGACUAAGGCUGU--------------------------------UUUCACUAUAGCUCAACUCACGGAUGCAGCACUUUCCAUUAAGGAAAAUGUUGAUUUUAUAAAUAGCAUGCAUUGCAAUUAUAAAAUCAC---------------UAUCAAUCCCUCAUCACCGGCUAGACUUGAAAUAGUUAAGCUUGGUGCUGAGAAGAAAGAUGGUUUUUAUGAAACCAUAGUUAGCCACUGGGUGGGAAUUCGUUAUGAACAUAAUCCACCCACUGAUAAUCUAGCUAUGAUUAUGGGUUAUUGUUGUUUAGAAGUGGUGCGUAAUGAGCUAGAAGAAGGCGAUCUU-------------AUGAUGCUUGGCUUAAGCUAUCGUACCAUUAUGCAAACAAUUCUUGGUUCUUUCGGCAUGUCUAUAGGAAAAGUUUUCAUUUCCUUAAGGCUUGUCAAAAUUUAGAUUGUAAUUGUUUGGGGUUUUAUGAAUCUUCAUUUGAAGAAGACUA--AACUCAGUGAAA--------------AUGUCUUUGCUUCCUAGAUCUAUUCUAGUUAGCUGCAUAAUUGGUAGC-----UUAGGUUUUGAUAACCCUCCUACCAAUGUUGUUUCGCAUGUAAAUGGAGAUUGGUUUUUAUUUGGUGACAGUCGUUCAGACUGUAACCAUAUUAUUAACACUAAUCCUCGUAAUUAUUCUUAUAUGGACCUUAAUCCAGCCCUAUGUGAUUCAGGUAAAAUCUCUUCGAAAGCUGGUAACUCUUUGUUUAGGAGUUUCCACUUCACGGAUUUUUAUAAUUACACAGGUGAAGGUCUACAAAUUAUAUUCUAUGAGGGUGUUAAUUUUAAUCCUUAUCACGCCUUUAAAUGCACCAGUUUUGGUAGUAAUGAUAUUUGGAUGCAGAAUAAAGGCUUGUUUUAUACUCAGGUUUAUAAGAAUAUGGCUGUGUAUCGCAGCCUUACUUUUGUUAAUGUACCAUAUGUUUACAAUGGUUCUGCACAAGAUACAGCUCUUUGUAAACAUGGUAGUUUAGUCCUUAAUAAUCCUGCCUACAUAGCUCGUGAAGCUAAUUUGGGGGAUUAUUACUAUAAGGUUGAAGCUGACUUUCAUUUGUCAGGUUGUGACGAGUAUAUCGUACCACUUUGUAUUUUUAAUGGUAAGUU---------UUUGUCGAAUAC------AAAGUAUUAUGAUGAUAGUCAAUAUUAUUUUAAUAAAGACACUGGUGUUAUUUAUGGUCUUAAUUCUACUGAGACUAUUACCA---------------CUGGUUUUGAUUUUAAUUGUCAUUAUUUAGUCUUACCCUCUGGUAAUUAUUUAGCCAUUUCAAAUGAGCUAUUAUUAACUGUUCCCACGAAAGCAAUCUGUCUUAGUAAGCGUAAGGAUUUUACGCCUGUACAAGUGGUAGAUUCUCGUUGGAACAAUGCCAGGCCUUCUGAUAACAUGACGGCGGUUGCUUGUCAACCCCCGUACUGUUAUUUUCGUAAUUCUACUACCAACUAUGUUGGUG---UUUAUGAUAUCAAUCAUGGGGAUGCUGGUUUUACUAGCAUACUCAGUGGUUUGUUAUAUGAUUCACCUUGUUUUUCACAGCAAGGUGUUUUUAGGUAUGAUAAUGUUAGCAGUGUCUGGCCUCUCUACCCCUACGGUAGAUGUCCUACUGCUGCUGAUAUUAAUACCCUUGAUGUACCUAUUUGUGUGUAUGAUCCGCUACCACUUAUUUUGCUUGGCAUUCUUUUGGGUGUUGCGGUCAUAAUUAUUGUAGUUUUGUUGUUAUAUUUUAUGGUGGAUAAUGGUACUAGGCUGCAUGAUGCUUAGACCAUAAUCUAAACAUGUUUUUGAUACUUUUAAUUUCCUUACCAACGGCUUUCGCUGUUAUAGGUGAUUUAAAGUGUAC------UACGGCUUCCAUUAAUGAUGUUGACACCGGUACUCCUCCUAUAAGUACUGCUACUGUCGAUGUUACUAAUGGUUUGGGUACUUAUUAUGUUUUAGAUCGUGUGUAUUUAAAUACCACGUUGUUGCUUAAUGGUUAUUAUCCUAUUUCAGGUUCCACAUAUCGUAAUAUGGCACUGAAAGGAACUCUACUAUUGAGCACACUAUGGUUUAAACCACCAUUUCUCUCUGAUUUUAAUAAUGGUAUUUUUGCUAAGGUCAAAAAUACCAAGGUUAUUAAAAAUGGUGUAAUGUAUAGUGAGUUUCCUGCUAUAACUAUAGGUAGUACUUUUGUGAAUACAUCCUAUAGUGUGGUAGUACUACCACAUACAACCAUUUCAG------------AUAAUAAAGUACUAGGUCUUUUAGAGAUCUCUGUUUGCCAGUAUACUAUGUGCGAGUACCCACAUACGAUUUGUCAUCCUAA---UCUGGGUAAUAAGCGUAUAGAAUUAUGGCAUUUUGAUACAGAUGUUGUUUCCUGUUUAUAUAAACGUAAUUUCACAUACGAUGUGAAUGCUGAUUUUUUGUAUUUUCACUUUUAUCAAGAAGGUGGUACUUUUUAUGCAUAUUUUACAGAUACUGGUUUUGUUACUAAGUUUCUGUUUAAUGUUUAUUUAGGCACGGUGCUUUCACAUUAUUAUGUUAUGCCUUUGACUUGUGAUAGUACA------------CUGUCUUUAGAAUAUUGGGUUACACCUCUCACUCCUAGGCAAUAUUUACUCGCCUUUAAUCAAGAUGGUAUUAUUUUUAAUGCUGCUGAUUGUAUGAGCGAUUUUAUGAGUGAGAUUAAGUGUAAAACACAAUCUAUAGCACCAUCUACUGGCGUUUAUGAAUUAAACGGUUACACUGUUCAGCCAAUUGCAGAUGUUUACCGACGUAUACCUAACCUUCCCGAUUGUAAUAUAGAGGCUUGGCUUAAUGAUAAGUCGGUGCCCUCUCCAUUAAAUUGGGAACGUAAGACUUUUUCAAAUUGUAAUUUUAACAUGAGCAGCUUGAUGUCUUUUAUUCAGGCAGACUCAUUUACUUGUAAUAAUAUUGAUGCUGCUAAGAUAUAUGGUAUGUGUUUUUCCAGCAUAACUAUUGAUAAGUUUGCUAUACCCAAUGGCAGGAAGGUUGAUCUACAAUUGGGUAAUUUAGGUUAUUUGCAGUCCUUUAAUUAUAAAAUUGACACUAGUGCUACAAGUUGUCAAUUGUAUUAUAAUUUACCUGCUGCUAAUGUUUCUGUUAGCAGAUUAAAUCCUUCUACCUGGAAUAGAAGGUUUGGUUUUACAGAGCAAUCUGUUUUUAAGCCUCAGCCUGCAGGUUUUUUU------ACUGCUCAUGAUGUUGUCUAUGCACAACAUUGUUUUAAAGCUCCCACCACUUUCUGUCCAUGCAAAUUGAAUGGUUCACUUUGUGUUGGUAGUGGCUCUGGUGUUGAUGCCGGUUUUAAACAUACUGGUAUAGGCACUUGCCCUGCAGGUACUAAUUAUUUAACAUGUUAUAAUUCUGUUCAAUGUAACUGUCAAUGUACACCAGAUCCUAUUUUAUCUAAAGCUACAGGCCCCUAUAAGUGCCCCCAAACUAAGU---AUUUAGUUGGUGUAGGUGAGCAUUGUUCGGGUCUUGCUAUUAAAAGUGAUUAUUGUGG------------AGGCAAUCCUUGUACUUGCCAACCACAAGCUUUUUUGGGUUGGUCUGUGGAUUCUUGUUUACAAGGAGACAGGUGUAAUAUUUUUGCUAAUUUAAUUUUGCAUGGUGUUAAUAGUGGUACUACUUGUUCUACUGAUUUACAAAAAGCUAACACAGAUAUAAUUGUUGGUGUUUGUGUUAAUUAUGAUCUCUAUGGCAUUUCAGGCCAAGGCAUUUUUGUCGAGGUUAAUGCGACUUAUUAUAAUAGUUGGCAGAACCUUUUAUAUGAUUCUAAUGGUAAUCUCUAUGGUUUUAGAGACUACUUAACAAAUAGAACUUUUAUGAUUCGUAGUUGCUAUAGCGGUCGUGUUUCAGCGGCCUUUCACGCUAAUUCUUCCGAACCAGCAUUGCUAUUUCGGAAUAUUAAAUGCAACUACGUUUUUAAUAAUACUUUUGCAAGACAGCUGCAACCCAUUAACUAUUUUGAUAGUUAUCUCGGUUGCGUCGUCAAUGCUGAUAAUAGUACCGCUUCCACUGUUCAAACAUGUGAUCUCACAGUAGGUAGUGGUUACUGUGUGGAUUACUCUACACAAUUACGGAGUCGUAGAGCGAUUACCACUGGUUAUCGGUUUACUAAUUUUGAGCCAUUUACUGUUAAUGCAGUAAAUGACAGUUUACAACCUGUGGGUGGUUUGUAUGAAAUUCAAAUACCUUCAGAGUUUACUAUAGGUAAUAUGGAGGAGUUUAUUCAAACAAGCGCUCCUAAAGUUACUAUUGAUUGUGCUGCAUUUGUCUGUGGUGAUUAUGCAGCAUGUAAAUCACAGUUAGUUGAGUAUGGUAGUUUCUGUGAUAACAUUAAUGCCAUACUCACAGAAGUAAAUGAACUACUUGACACUACACAGUUGCAAGUAGCUAAUAGUUUAAUGAAUGGCGUCACUCUUAGUACUAAGCUCAAAGAUGGCGUUAAUUUCAAUGUAGACGACAUCAAUUUUUCCCCUGUAUUAGGUUGUCUGGGCAGUGAUUGUAAUAAAGCGUCCAGUAGA---------------------UCUGCUAUAGAGGAUUUACUUUUCGAUAAAGUAAAAUUAGCAGAUGUCGGUUUUGUUGAGGCCUAUAAUAAUUGCACUGGAGGUGCCGAAAUUAGGGAUCUCAUUUGUGUGCAAAGUUAUAAUGGUAUCAAAGUUUUGCCGCCACUACUCUCAGAAAAUCAGAUUAGUGGCUACACUUUGGCUGCUACCUCUGCUAGUUUGUUUCCUCCUUGGACAGCAGCAGCAGGUGUACCAUUUUAUUUAAAUGUUCAGUUUCGUAUUAAUGGGCUUGGUGUCACCAUGGAUGUGCUAAGUCAAAACCAAAAGCUUAUUGCUAAUGCAUUUAACAAUGCCCUUGAUGCUAUUCAGGAGGGGUUUGAUGCAACCAAUUCUGCUUUAGCUAAAAUUCAGGCCGUUGUUAAUGCAAAUGCUGAAGCUCUUAAUAAUUUAUUGCAACAAUUAUCUAAUAGAUUUGGUGCCAUAAGUUCUUCUUUACAAGAAAUUCUAUCUAGGCUCGAUGCUCUUGAAGCAGCUGCCCAGAUAGAUAGACUUAUUAAUGGGCGUCUUACCGCUCUUAAUGCUUAUGUUUCCCAACAGCUUAGUGAUUCUACACUAGUGAAAUUUAGUGCAGCACAAGCUAUGGAAAAGGUUAAUGAAUGUGUUAAAAGCCAAUCAUCUAGGAUAAAUUUCUGUGGUAAUGGUAAUCAUAUUAUAUCAUUAGUGCAGAAUGCUCCAUAUGGUUUGUAUUUUAUCCACUUUAGCUAUGUCCCUACUAAAUAUGUCACAGCGAAGGUUAGUCCCGGUCUGUGCAUUGCUGGUGAUAGAGGUAUAGCGCCUAAGAGUGGCUAUUUUGUUAAUGUAAAUAACACUUGGAUGUUCACUGGUAGUGGUUAUUACUACCCUGAACCUAUAACUGAAAAUAAUGUCGCUGUUAUGAGUACCUGCGCUGUAAAUUACACUAAAGCGCCGGAUGUAAUGCUGAACAUUUCAACACCCAACCUUCCUGAUUUUAAGGAAGAGUUGGAUCAAUGGUUUAAAAAUCAAACUUCAGUGGCACCAGAUUUGUCACUUGGUU------AUAUAAAUGUUACAUUCCUGGACAUACAAGAUGAAAUGAAUAGGUUACAGGAGGCACUAAAAGUUUUAAAUCAGAGCUACAUCAAUCUCAAGGACAUUGGUACAUAUGAAUAUUAUGUAAAAUGGCCUUGGUAUGUAUGGCUUUUAAUCGGCCUUGCUGGUGUAGCUGUGCUUGUUUUACUAUUCUUCAUAUGCUGUUGCACAGGAUGUGGGACUAGUUGUUUUAAGAAAUGUGGUGGUUGUUGUGAUGAUUAUACUGGACACCAGGA---------GUUAGUAAUCAAAACUUCACAUGACGACUAAGU---------------------------------------------------------------------------------------------------------------------------UCGUCUUUGAUUUAUUGACU------------------------CUUGAUGAUAUAGUACAUCC----CUUCAACCAUUUGUAGUUAUUUAUGGCUGAUUUAAGACC-------------------------------------------CAUUGAGGUCGAGCACAUUGGAU--UACCACACAUUUGUUGGUUUAUUAAUAUUAAGCCUACUACUGUUUUCAUAACAGUUUUCGUAGGCGGUUUUA-AGGUAUUGACACUAGUACAACUGGUUUU---AGUGCAGUAUUAGUACUAGUUCCAAACCAUAUUAUAAUUCGGGUAGACCUUAUAACUUUAAUCAUUUGCCAAAGUUUUUAAGGCCAUUCCCUAUUAAUGGACGUCUGGAGACCUGAGAAGAAAUACCUCCGUUACACUAAUGGAUUUAAUGUCUCAGAACUAGAAGAUGUUUGUUUUAAAUAUAAUUAUCAAUUUCCCAAAGUAGGCUAUUGUAGAGUUCCUAAUUACGCUUGGUGUCGUAACCAAGGUAGCUUUUGCGCUACAUUUACUCUUUACGGCAAAUCCAAACGUUAUGAUAAGUAUUUUGGGAUAAUAACUAGUUUCACAGCAUUCGCUAACACUUUAGAGGAGGCUGUUAACAAACUGGUUUUUUUAGCUGUUGACUUUAUUACCUGGCGGAGACAGGAGUUAAAUGUUUAUGGCUGAUGCUUAUCUUGCAGACACUGUGUGGUAUGUGGGUCAAAUAAUUUUUAUAGUUGCCAUCUGUUUAUUGGUUAUAAUAGUUGUAGUGGCAUUAUUGGCAACUUUUAAAUUGUGUAUUCAACUUUGCGGUAUGUGUAAUACCUUAGUACUGUCCCCUUCUAUUUAUGUGUUUAAUAGAGGUAGGCAGUUGUAUGAGUUUUACAAUGAUG---UAAAACCACCAGUCCUUGAUGUGGAUGACGUCU---UAAUCCAAACAUUAUGAGUAGUACAACU---ACACCAGCACCAGUUUACAUCUGGACUGCUGAUGAAGCUAUUAAAUUCCUAAAGGAAUGGAAUUUCUCUUUGGGUAUUAUACUACUUUUUAUUACAAUCAUACUGCAAUUUGGAUAUACAAGCCGCAGUAUGUUUGUUUAUGUCAUUAAGAUGAUUAUUUUGUGGCUUAUGUGGCCACUUACUAUCAUCUUAACUAUUUUCAACUGCGUAUACGCGUUGAAUAAUGUGUAUCUUGGUUUUUCUAUAGUUUUUACCAUAGUGGCCAUUAUUAUGUGGAUUGUGUAUUUUGUGAAUAGUAUCAGGUUGUUUAUUAGAACUGGCAGUUGGUGGAGUUUCAACCCAGAAACAAACAACUUGAUGUGUAUAGAUAUGAAGGGAAGAAUGUAUGUUAGGCCGAUUAUUGAGGACUACCAUACCCUGACGGUCACAAUAAUACGUGGCCAUCUUUACAUUCAAGGUAUAAAACUAGGUACUGGCUAUUCUUUGUCGGAUUUGCCAGCUUAUGUGACUGUUGCUAAGGUUACACAUCUUUGCACGUAUAAGCGUGGUUUUCUUGACAGGAUAGGCGAUACUAGUGGUUUUGCUGUUUAUGUUAAGUCCAAAGUCGGUAAUUAUCGACUGCCAUCAACUCAAAAGGGUACUGGCAUGGACACCGCAUUGUUGAGAAAUAAUAUCUAAACUUUAAGGAUGUCCUUUACUCCUGGUAAGCAA---CCCAGCAGUAGAGCGUCCUCUGGAAAUCGUGCUGGUAAUGGCAUCCUUAAG---------UGGGCCGAUCAGUCCGAACAGUCUAGAAACAUUCAAACCAGGGGUAGAAGAGCUCAACCCAAGCAAACUGUUACUUCUCAGCAACCAACAGGAGGGAACGUUGUACCCUACUAUUCUUGGUUCUCUGGAAUUACUCAGUUUCAAAAGGGAAAGGAGUUUGAAUUUGCAGAAGGACAAGGUGUGCCUAUUGCACCAGGAGUCCCAGCUACUGAAGCUAAGGGGUAUUGGUACAGACACAGCAGACGUUCUUUUAAAACAGCCGACGGCAAUCAGCGUCAAUUGCUGCCACGAUGGUAUUUCUACUAUCUGGGAACAGGACCGCAUGCUAAAGACCAGUAUGGCACCGACAUUGACGGAGUCUUCUGGGUCGCUAGCAACCAGGCUGAUGUUAAUACCCCGGCUGACAUUCUCGAUCGGGACCCAAGUAGCGAUGAGGCUAUUCCGACUAGGUUUUCGCCUGGCACGGUACUCCCUCAAGGCUACUAUAUUGAAGGCUCAGGAAGGUCUGCUCCUAAUUCCAGAUCUACUUCUCGCGCAUCCAGCAGAGCCUCUAGUGCAGGAUCGCGU---AGAGCCAAUUCAGGUACUAGAACCCCUACCUCUGGUGUAACACCUGACAUGGCUGAUCAAAUUGCUAGUCUUGUUCUGGCAAAGCUUGGCAAGGAUGCCACUAAGCCGCAACAAGUAACUAAGCAGACAGCCAAAGAAGUCAGACAGAAAAUUUUGAACAAACCCCGCCAAAAGAGGAGCCCCAAUAAACAAUGCACUGUUCAGCAGUGUUUUGGGAAAAGAGGCCCCAAUCAGAAUUUUGGUGGUGGAGAAAUGUUAAAACUUGGAACUAGUGAUCCACAGUUCCCCAUUCUUGCAGAACUCGCACCCACAGCAGGUGCGUUUUUCUUUGGAUCAAGAUUAGAGUUGGCCAAAGUGCAGAAUUUGUCUGGGAAUGCUGAUGAACCCCAGAAGGAUGUUUAUGAAUUGCGCUAUAGUGGCGCGAUUAGAUUUGAUAGUACACUUUCAGGUUUUGAAACUAUAAUGAAGGUGUUAAAUGAGAAUUUGAAUGCCUAUCAGCAACAGGAUGAUGGG------AUGAGUCCUAAACCACA---------GCGUCAGCGUGGUCAAAGGA------AGGGAGAAAAUGAUAAUAUAAGUGUUGCAGUGCCCAAAAGCCGCGUGCAGCAAAAUAAGAGCAGAGAGUUGACAGCAGAGGACAUCAGCCUUCUUAAGAAGAUGGAUGA------------GCCUUAUA---CUGAAGACACCUCAGAAAUAUAA-GAGAAUGAACCUUAUGUCGGCACCUGGUGGUAACCCCUCGCAGGAAAGUCGGGAUAAGGCACUCUCUAUCAGAAUGGAUGUCUUGCUGCUAUAAUAGAUAGAGUAGGUUAUAGCAGACCAUAGAUUGAUUAGUUGAAAGUUUUGUGUGGUAAUGUAUAGUGUUGGAGAAAGUG--AAAGACUUGCG------GAAGUAAUUGCCGACAAGUGCCCCC-GGGAGGAGC---CAGCAUGUUAAGUUACCACCCAGUAAUUAGUAAAUGAAUGAAGUUAAUCUUGGCCAAUUGGAAGAAUCACAAAAAAAAAAAAAAAA
>JN874561
GAUUCUGAGCGAUUUGCGUGCGUGCAU-CCGCCUCAGU----GAACUCUUGUUAGUUCUAAUU-UAAUCUAAACUUUAUAAA-AACACCUACUCCCUGUAAUCUAUGCUUGCGAGUGUAGAUCUUUCAUAGUGGUGUCUAGUUUUGUUCCAUUUGUUAACAGCUUUCAGCCGGUGACGUGUUGUAUCCUAGGCAGUGGCCCACCCAUAGGU--CAUAAUGCCGAAGAUCAACAAAUACGGUCUCGAGCUGCAAUGGGCUCCAGAAUUUCCGUGGAUGUUUGAGGACACAGAGGAGAAGUUGGACUACCCUAGCAGUUCAGAAGUGGGUAUGGUUUGCCCCACUACCGCGCAAAAGCUGGGAUCAAGUGGAAUUUUUCUUAAGAAUCACGUGAUGGUUGAUUGUCGCCGCCUCGUAAAGUAUGAGUGUUGUGUGCAGUCUAAUCUGAUACGUGAAAUAAAUAUGAAUACAGGUCCUGAUGCUAUGGACGCUGUUAUUCAAGAAGCACUUCAGUCCCGUAGUGCUGUUUUAGUUACACCACCUCAGCGCAUGUCUUUGGACAUGUACUAUAAAUUGGGGUGUUGUCCUAAAGGUUGGACCAUGGGUUUGUUUCGUCGUCAUUGCCAGUGUAGAACUGGCAAUUGUAAUGUUGAAACCCAUGUUGCCAAUCAGCUCUAUAUGAUAGACCCUGAAGGUGUCUGUCUAGGAGCAGGUACGUUUAUAGGAUGGUUUGUUCCACUCUUUGCGCUACCUGAGCGUGUGCGGGAUAAAACCUUUCCCUGGGUUUUGUACCUGCGAAAGCAUGGUGAGAAAGGUGCGCAUUCUAAGGGUCAUG---GUGACACUUUUUAUGUG---GAUUAUGACUUUGAUGUUGAAGAUGCUUACGAAGAGGUUCAUGAUAACCCUAAAGGUAAGUAUUCUAAGAAAGCUUAUGCUUUGUUGAGGGGAUAUCGUGGUGUUAAACCACUUCUUUAUGUGGACCAGUAUGGUUGUGACUAUACUGGUAAUCUUGCAGAGGGAUUGGAAGCUUAUGCUGAGUUCUCUCUUCAAGAGAUGAAAGAACUUUUUCCCAUAUGGAGUCUUAGUCUUCCAUAUGAUGUUGUUGUGGCAUGGCAUGUAGUUCGUGAUCCUCAGUUUGUGAUGAAGUUGCAAUCUCUUGCUACUAUUCGUAGCAUUGAGUAUGUUGCAGAACCUACUGAGGAUUUAGUUGAUGGCACGGUUGUUAUUAAAGAACCCGUGCACACACUUGCCCCAGAUGCCAUAGUUUUAAAGCUGCCUAAGCUUAUUGAUCUUAUGCAGCAUACAGAUUC---------UACUGUAGUGGAGUCUAUUUAUAAAACCAAGCUGAAACAUUGUGGUUUUGUUAUGCAGUUUGGUUAUGUUGAAUGUUCUCAGGAUGAUUGCACCUUUACAGGUUGGGUUCCAGGGAAUAUGAUAGAUGGAUUUGCCUGCACAUCAUGUGCUUUUGUUUAUGGCACUGUUGAUUUGCUUGCACAAUCUUCUGGCGUUAUGCCCCAAAAUCCUGUUCUUUUUACCAAAGGC----CAGGUUA--------UUACAAACGGGGAUUCAUUUAAGCUUUAUGGAAAUUCUGUUAUUCCAUUUGGUGGUUGUUUGUAUUGGAGCCCAACACCUGGUGUUUGGCUUCCUUUGAUUAAGUCAUCUGUUAAAGCAUACGAUGGUAUGGUUUAUACAGGUGUUGUAGGUUGUAAAACCAUUGUCAAAGAAACAGAAGCUGUUUGUAAAGCACUGUAUUUGGAUUAUGUCCAGUACAAGUGUAGUGACCUAAAGCAGAGAGAAGGUUUGGGUCUCGCUGAUGUUUGGCAUAAACAGCUUUUGAUUAAUAGAGGUGAUUAUCAACCUCUUUUGGAUAAUGUUGAUUAUUUUAGUAUGCGCAGAGCACGUUUUAGUAUGGAGACAGCUACUGUCUGUUCAGAGGGAUUUAUGCCCUUUUUGUUGGAUGGUUUGGUGCCGCGCACUUAUUAUUUGGUUAAGAGUGGCCAAGCUUUUUGUGAUAUGCUUUGUGAGUUUGGCCAAGAAGUUGCAGAUUUGAGCAAAGAGUUGCUUGUUGUGACUUUAGAUUCAGCUACUUCUGCAUUACAAUUUUUGACGCUUAACGUUGGUAGGCUUACCGAAUGUCUUAAGGGCUUUGGUAUUAAGUUUGUCAACAAGCUGAUACAGUACUUUAAAACUGCUACUAGAUGUACCGCUCUCGCCUUUGCAUGGGUUUUGCUUCAUGUUUUGCGAGGCGCAUAUAUAGUGGUUGAAAGUGAUAUAUAUUUUAUUAUGAGCAUUCCAGAUUAUGCGCGCGUUGUUGUGCGUACUUUUCAGAAUGUUUUUAAGAUGGCAUUAGAUUGUGUAAAAGUGUCAUUUUUAAAAGGCCUUUCUGCUUUUAAGAUAGGGCGUGAAAAAAUUUGUUUUGUAGGAAGCAAGUUUUAUAAAGUGGAACGAGG----------AAAUCUUAAUGAU--UUGGUUCGUAGAGAUUUGGUUGUUCCUAGUAUAACACAGAGAGCUAAAAAUCAGCAACCUGUCUAUUUGACCGGUAAUUGUGCUCCUGUUGAUGUAGACGAUGAUGUGGUUGAGGUUGUUACUAACCCAGUUACAUCUUGUGGUUAUCAAAAACCACCUCAAAAAUGUGAUAAGAUUUGUAUUGUGGAUAAUGUUUAUAUGGCUAAAUGUGGUGAGAAGUUCUUUCCAGUUGUGGUGAACGAAGAUUACAUUGGCCUUUUAGAUCAAGCUUGGAGAUUUCCUUGUGCUGGAAAGAAAAUUUCCUUUGUAGAGGAACCUUCAGUGAAGGAGAUUGUCACAAAG---AAGACUGUUAAAGUCUGUUUUGAGCUUGAUGCUAAUUUUAAUACUAUUUUGGACACUGCUUGUAGCGUGUUUGAGGUAGAUAAUACUGUAGAUAUGGAGGAGUUUGCUGCUGUUGUCGCUGAUGCGAUAGAGGAGAAACUUACUCCAUGUAAGGAGCUUGAUGGUGUUGGCAUUAAAGUUAGUGCCUUUUUGCAGAAGCUGGAAGAUAAUAAUCUUCACUUCUUUGAUGAAGCUGGCGAUUGUGUUUUGGCUUCUAAGUUAUAUUGUACAUUUUCGGCUCCUAUUGAUGAAGAUUUUGGAGAGUCA------------GAAUAUGAAGAAGGUGAUGUUGAUGUUGAUGAAACUGAUUCCAUUGUUACUAGCACCUCGCAGG---------------------AGGUUUGUGCAGGUUCGGG---------------------------------------------------------------------CAUCCCUUGUGGUACGGA------------------CUGCAAUAGUAUUGCCAAUGGACAGGAGGAGGCAUCA---------------------------------------GAAGUCUUUGAAAUAGCUGAAGUUGAGGAUUCUAUUUUGGAAGAACUUCAAGUCAGCAUACAAGCGCAUGAUGAAGUGGACGUUGUGUCUGCGGAUUCUGAUUCCGUGCUUGUGCAUGAUUACAUAGAUGGUGUUAAUUAUGACACUUUCUAUUGUGAUACUGU---UUUUGAUUUUUAUGUUGCACACAAGGAACCUGAUUUCGUAAAAGUUCUUGGUGUGUAUGUACCUAAAGCAACUCGCAAUAAUUGUUGGUUGCGUUCUGUCUUGGCUGUUUUUCAGAAAUUGCCAUGUACUUUUAAGGAUAAAAAUUUGCAGAGUUUGUGGUUGUCUUAUAAGCAGCAAUUUGAUCAGUUGUUUGUAGACACUAUUAUGCAGAAAAUACCUGCAAAUAUAGUUGUUCCACAGGGUGGUUAUGUAGCUGAUUUUGCUUAUUGGCUAUUUACUUUGUGCGAUUGGAAUGCGGCAUCCCAUUGGAGAUGUCUUAAAUGUGAUUUGGCACUAAACCUUCAAGGUUUGGAUGCUAUAUUCUUUUAUGGAGACAUAGUGUCACAUGUUUGUAAGUGUGGCGAGUCUAUGGUUCUUCUUAAAGUUGAUGUGCCGUUUACUGCACAUUUUGCUGUGAAGGAUAAGCAGUUUUGUUCUUUUACGACACAACGUCGUAUUUUUAAAGCUGCUUGCGUUAUUGAUAAAAAUGACCGUCAUUCUAUGGCUGUCAUUGAUGGUAAACAAAUUGAUGACAAGCUUGUUACUGAUAUUAACAGUGAUAAGUUUGAUUUUAUUAUUGGGCAUGAGAUGGCAUUUAGUAUGUCAUCCUUUGAAAUUGCUCAAUUGUAUGGUUGCUGUAUAACACCUAAUGUUUGUUUUGUUAAAGGUGAUGUUAUAAGAAUUGCCCAGCUUGUGUAUGCUGAUGUAGUUGUUAAUCCCGCUAAUGGCCAUAUGGCUCAUGGUGGUGGUGUGGCAAAAGCUAUAGCUAAUGCAGCUGGUCAAAGUUUUAUUAAGGAGACUGCUAAUAUGGUUAAGUCUAAAGGAGUUUGUGCUACCGGUGAUUGUUAUGUGUCAUCAGGAGGCAAAUUAUGUAAAACUGUGCUUAAUGUUGUUGGUCCUGACGCACGAGCUCAGGGUAAGCAAUGUUAUGCAUUGUUAGAAAAGACAUAUAAACACCUUAACAAGUAUGAUUGUAGUCUUACUACACUUAUUUCUGCUGGCAUAUUUAGUGUGCCAUCUGAUGUGUCUUUGACAUACUUACUUGGUGUUGUAGAAAAACAAGUUAUUCUUGUUAGUAACAACAAAGAAGAUUUUGAUUUGAUUUCUAAGUGUCAACUAACGGCUGUAGAGGGCACUAGAAAGUUUGCAGAGCGUCUAUCUUUUAAUGUAGGACGCACUAUUAAAUAUGAAACAGAUGCUAAUAAGUUGCUUAUUAGCAAUGAUAUAGUAUUUGUUUCUACUUUUAAUGUGUUGCAAGAUGUUAACACAUUGCGGCACGAUAUUAAACUUGAUGAUGAUGCGCGUGUUUUUGUGCAGUCAAAUAUGGAGAAUUUGCCUACAGAUUGGCGCAUAGUUAAUAAGUUUGAUCAGAUUAAUGGUGUUAGAACCGUUAAAUACUUUGAAUGUCCUGGUGGCAUAGACAUUUGUAGCCAGGGUAAAGAUUUUGGUUAUAUACAGCAGGGUUCUUUUUACAAGGCCACUGUAAGCCAAAUUAAGGCUUUGUUUGUUGAUAAAAUAGAUGUUUUGCUUACUGUUGAUGGUGUUAAUUUUACCACUAGGUAUGUACCUCUUGGUGAAGUUUUUGGCAAAACACUAGGCAAUGUAUUUUGUGAUGCUAUUAAUGUCACAAAAUGCAAGGCUGAACAGAAAUAUAAAGGAAAGGUGUUCUUUCAGUUUGAUAAUCUGUCUAAUGCAGAUUUAAAAGCUGUUAAGAGUUCUUUCAAUUUUGAUCAAAAAGAAUUGUUGGCUUAUUACAAUGUCCUUGUGAGUUGUGGUAAGUGGCAAAUUGUUGUUAAUGGUAAAUAUUUUACUUUUAAGCAGGCAAAUAAUAAUUGCUUUGUUAAUGCUGCAUGUCUUAUGCUUCAGAAUGUUAAUUUGAAGUUUGUAAGCAUGCAAUGGCAGGAAGCAUGGCUCGAAUUUAGAGCCGGAAAACCCCUACGGUUUGUAGCACUUGUCUAUGCUAAGGGUGCUUUUAAAUUUGGCGAUCCUGCUGAUUCUAGAGAUUUUAUUCGUGUGGUUCUUAGCCAAACUGAUUUGGCUGAGGCUGCAUGUGAUUAUGAGAUUGUUUGUAAAUGUGGUGUUAAGCAAGAGCAGCGUAAAGGUAUUGACGCUGUUAUGCAUUUUGGAACAUUAAGUCGUGAAGAUCUUGAAAAAGGCUACACAAUUGAUUGUAGUUGUGGUGAUAAGCUAAUUCAUUGCACGCGAAUUAAUGUUCCAUUUUUAAUUUGCAGCAACACACCCAAAGACAGUGUCGUGCCUAAGGGUGUGACAUGUGCAAAUGUUUUUAUUGGUGGUAAUGUGGGGCACUAUACUCAUUUGAGGUGUGACUCAAGUUAUCAACUUUUUGAUGCUUCUACUGUUAAAAAGAUUACUACAGUCAAUGGUAAAAUCACUGACUGUUUGUAUCUUAAAAAUUUGAAGCAAACUUUUAGGUCUGUUUUGACGACUUAUUAUUUGGAUGAUGUUAAGAAGGUUGAGUAUAAUCCUGAUCUUACACAGUACUACUGUGAGGGUGGUAAGUAUUAUACUCAAAGAAUUAUAAAGGCUCAAUUUAGAACUUUUGAGAAGGUUGAUGGUGUCUAUACUAACUUUAAGUUAGUUGGUCACACCAUCUGUGAUAGCUUGAAUGCUAAAUUGGGUUUUGAUGCUAAUAAGCAUUUUGAAGAAUUUAAGGUUACUGAGUGGCCCAUAGCUACUGGUGAUGUGGUAUUGGUUACUGAUGAUAUGUAUGUUAAGAGGUAUGAGAAGGGAUGUAUUACUUUUGGUAAACCUGUUAUCUGGUAUAACCAUGAUCAGGCAUCCCUUAAUUCUCUUACAUAUUUUAAUCGACCUAGUUUGGUUGAUGUUAAUAAGUUUGAUGUUUUGAAAGUUGAUGAUGUUG-----UUGCAGAAGUUGAAUCUUGCAGCUCUGACUUGAGCCAAGGGAGUUUGAGUGGUAGUGUGAGUACAGGCAGCUCUUACCUGAGCCCACAAGGUAAUCAGGGGAGUAAUGUCGAAGCUC-AUACGACUGUUCUU-------------GCUUCAGGUAAUCAAGGGAGUAAUGCAA----UUAAUGGUUCAGCUAAUAGUAAUAAGAUUGUUAAAUUAAAUGGUGUUAAAAAGCCUUUUAAGGUUGAAAAUAGUGUUGUUGUUAAUGACAGCACUAGUGAGACCAAAUUUGUUAAGAGUUUGUCUAUUGUUGAUGUUUAUGAUAUGUGGCUGACUGGUAGUCGGUAUGUUGUUAAAACUGCUAAUGCACUUAGUGCUGCGGUUAACGUACCUACAAUCAAGAAGUUUAUAAAAUUUGGUAUGACUCUUGUUAGUAUACCAAUAGAUUUGUUGUAUUUGCGAGAAAUUAAGCCUGUGUUUGGUGCAGCGAAAGUGGUUAGAGACAGAGUUUCUGACUGCUACCGCUUUAUUAAAUGGCUUUUUGUUCUUUUGUUUGGGUGGAUAAAAAUAUCCAGUUAUAAUAGAGUUGUAUACACCACAGAGAUUGCUUCAAAGCUUACGUGUAAGCUUGUCGCUUUGGCUGUUAAAAAUGCUUUAUUGACAUUUAAAUGGAGUAUGGUUGUACGAGGAUCUUUUCUUAUUGCCACCAUAUUUUUGUUAUGGUUUAAUUUUAUAUAUGCCAAUGUAAUAUUUAGUGAUUUUUAUUUGCCUAAAAUUGGUUUUCUGCCAACAUUCGUUGGUAGUGUUGUGCAGUGGCUUAAGACUACAUUUGGGUUUUAUACCUUGUGUGAUUUUUAUGACACUGCUAGUAUAGGCUUUAAAAAUCAGUAUUGUAAUGGAAGUCUUGCUUGCCAGCUUUGUGUUUCUGGUUUUGAUAUGCUUGAUAAUUAUAAGGCUAUAGACGUUGUUCAGUACGAGGCUGAUCGACGUUCUGUAGUUGAUUAUACAGGCAUGAUUAAGUUGAUUAUUGAGUUGGUUGUUAGUUAUGCCUUGUAUACUGUUUGGUUUUACCCAUUGUUUGGUCUUAUCUGCUUGCAGAUGUUGACGACAUGGUUGCCUGAAUUUUUUAUGGUUAGUUCAUUGCAUUGGUUUUUGAGAAUACUUGUUUCUGUUGCCAAUUUGUUGCCAGCACAUGUGUUUUUGAGGUUUUACAUUACUGUGACCUUUAUUUUUAAAAUAUUUAGUCUUUUUAGACAUGUAAUACAUGGGUGUAAUAAAGCUGGUUGCUUGUUUUGCUAUAAGAGAAACCGUAGUGUUCGCGUCAAAUGCAGUACGGUUGUAGGUGGCAUGAUACGCUAUUACGAUGUGAUGGCUAAUGGUGGUACCGGUUUUUGUAGCAAACACCAAUGGAAUUGCAUUAAUUGUGAUUCCUAUAAACCAGGUAAUACAUUCAUUACUGUUGAAGCUGCCGCAGAGCUUUCUAAGGAAUUGCGACGGCCUGUUGUACCCACUGAUGUUGCUUACCAUACUGUUACAGAUGUUAAGCAGGUUGGUUGUUCUAUGCGUUUGUUCUACGAUAGGGAUGGACAACGUGUUUAUGAUGAUGUUAAUGCUAGUUUGUUUGUGGAUUAUAACAAUCUGCUGCAUUCUAAAGUUAAGAGUGUGCCUAAUUUGCAUGUUGUAGUGGUUGAGAAUGAUGCUGAUAAAGCCAACUUUCUCAAUGCCGCUGUAUUUUAUGCACAAUCUCUUUUUAGGCCUGUGCUGAUGGUGGAUAAGAGUUUAAUUACCACUGCAAACACGGGUACUUCUGUUUCUCAGACUAUGUUCGAUGUCUAUGUUGACACAUUGUUGUCGAUGUUUGACGUUGAUAGAAAGAGUCUGACUUCAUUUAUAAAUACAGCUCAUUCUUCUAUUAAGGAGGGUGUUCAGCUGGAUAAGGUUUUGAAUACGUUUAUUAGCUGUGCUAGAAAGAGUUGCUCUAUAGAUUCUGAUGUUGACACUAAAUGUGUGGCUGAUUCUGUCAUGUCUGCAGUUGCUGCGGGUAUUGAAUUGACAGAUGAAAGCUAUAAUAAUUUGGUACCAACGUAUAUAAAGAGUGAUAAUAUAGUCGCAGCUGAUUUAGGUGUUCUUAUUCAAAAUUCUUCUAAGCAUGUACAGGGCAAUGUUGCUAAAAUUGCUGGUGUGUCUUGUAUAUGGUCUGUGGAUGCUUUUAAUCAGCUUAGUUCUGAUUUUCAGCAUAAAUUGAAGAAGGCAUGUUGUAAAACUGGUCUUAAAUUGAAGCUUACUUAUAAUAAGCAGAGUUCUAAUGUCUCUGUUUUGACUACACCAUUUAGUUUGAAAGGUGGUGCUGUUUUUAGUUACUUUGUUUAUAGUUGUUUUGUUGUUAGUUUGAUUUGUUUUAUAGGAUUGUGGUGCUUGAUGCCUACUUAUUCUGUGCACAAAUCAGACUUCGAGCUUCCUAUUUAUGCCAGUUAUAAAGUUUUGGAUAAUGGUGUUAUCAGAGAUGUUAGCGUGAAUGAUGUUUGUUUCGCUAACAAAUUUGAACAGUUUGAUGCAUGGUAUGAGUCUACUUUUGGUUUGACUUAUUAUAGCAAUAGUAUGGCUUGUCCUAUUGUUGUUGCUGUGAUAGAUCAAGAUAUAGGCUCUACUGUUUUUAAUGUUCCUACCAAAGUGUUACGGUAUGGUUUUCAUGUGUUGCAUUUUAUAACUCAUGCACUUUCUACUGAUAGUGUGCAGUGUUAUACUCCACAUUACCAAAUACCGUAUUCUAAUUUUUAUGAUAGUGGUUGUGUUUUGUCAUCAGCUUGCACUAUGUUUGCUAUGUCUGAUGGAAAACCACAACCUUUUUGUUAUACGGAUGGGCUUAUGAAUAAUGCUUCUCUGUAUAGCUCAUUGGCUCCACACGUGCGUUAUAACCUUGCAAAUGUUAAAGGUUAUAUACGGUUUCCUGAAGUGCUGCGUGAAGGUCUUGUGCGUAUUGUUCGCACACGAUCUAUGACGUAUUGCAGAGUUGGGCUAUGUGAGGUUUCAGAUGAGGGUAUUUGUUUUAAUUUUAAUGGUUCAUGGGUUUUGAAUAAUGAUUAUUAUAGAAGUUUGCCAGGAACAUUUUGUGGUAGGGAUGUUUUUGAUUUGGUAUAUCAGUUUUUGAGCGGUUUGUCUCAGCCUGUGGAUUUCUUUGCUCUUACUGCAAGUUCCAUAGCUGGUGCCAUUCUUGCUAUUAUUGUUGUUUUGGUGUUUUAUUACCUAAUAAAGCUCAAAAGAGCUUUUGGUGAUUACACUAGUGUUGUGGUUGUUAAUGUGAUAGUUUGGUUUGUUAAUUUCCUGAUGCUAUUUGUGUUUCAGGUUUAUCCCACUCUAUCUUGUAUAUAUGCUGCAUUUUAUUUUUAUAUUACGCUCUAUUUCCCUUCGGAGAUUAGUGUAAUUAUGCAUUUGCAGUGGGUGGUGAUGUAUGGUAGUAUUAUGCCCUUGUGGUUUAGUCUGCUUUAUAUUGCCAUAGUUAUUUCAAACCACGCAUUCUGGGUAUUCUCUUACUGCAGAAAGCUUGGUACUGGUGUACGUAGUGAUGGCACUUUUGAAGAGAUGGCUCUCACUACUUUUAUGAUUACUAAGGAUUCUUAUUGUAAGCUUAAGAAUUCGCUUUCUGAUGUUGCUUUUAAUAGAUAUUUGGGUUUGUAUAAUAAAUAUAGGUAUUACAGUGGUAAAAUGGAUACCGCUGCUUAUAGAGAGGCUGCUUGUUCACAGUUGGCAAAGGCAAUGGACACAUUUACCAAUAAUAAUGGUAGUGACGUGCUUUACCAACCACCUACGGCGUCUGUUUCCACAUCAUUUUUGCAAUCUGGUAUUGUGAAGAUGGUUAGUCCUACUUCUAAAGUAGAACCUUGCGUUGUCAGUGUUACCUACGGUAAUAUGACAUUGAAUGGUCUUUGGUUGGAUGAUAAAGUCUACUGUCCUAGGCAUGUUAUUUGCUCUGCUUCAGAUAUGACUAAUCCAGAUUAUCCUAAUUUGCUUUGUAGAGUAACAUCAAGUGAUUUUACUAUAAUGUCUGAUCGUAUGAGCCUGACUGUUAUGUCUUAUCAGAUGCAAGGAUGUAUGCUUGUUCUAACUGUAACAUUGCAGAAUCCUCGAACACCAAAAUAUACUUUUGGUGUUGUUAAACCUGGUGAGACAUUUACAGUUCUUGCUGCUUAUAAUGGCAGACCACAAGGAGCCUUUCAUGUGACUAUGAGAAGUAGUUUUACUAUUAAGGGUUCCUUUUUGUGCGGAUCUUGUGGAUCUGUUGGUUAUGUUUUGAUGGGUGAUUGUGUUAAGUUUGUUUAUAUGCAUCAAUUGGAGCUUAGUACUGGUUGUCAUACUGGAACUGACUUCAAUGGGGACUUUUAUGGUCCUUAUAAAGAUGCACAAGUUGUCCAAUUGCCCGUUCAAGAUUAUGUGCAAUCUGUUAAUUUUGUAGCAUGGCUUUAUGCUGCAAUUCUUAACAAUUGCAAUUGGUUUGUACAAAGUGAUAGAUGUUCUAUUGAAGACUAUAAUGUUUGGGCUAUGUCAAAUGGAUUUAGCCAAAUUAAAUCUGAUUUGGUUGUUGAUGCUCUUGCAUCUAUGACUGGUGUGUCUUUGGAAAACUUGUUGGCUGCUAUUAAGCGCCUGCAUAAAGGAUUCCAGGGACGUCAGAUUAUGGGUAGUUGUGCUUUUGAAGAUGAGUUGACACCUAGCGAUGUUUACCAACAACUAGCUGGCGUCAAGUUACAAUCAAAGCGCUCUAGAGUUAUUAAAGGAACUAUUUGCUGGGUUAUUGCUUCUACAUUUUUGUUUAGUUGCAUAAUUACAGCAUUUGUUAAAUGGACUAUGUUUAUGUAUGUAACGACUCAUAUGUUGAGUGUUACAGUGUUGGCACUUUGUUGUGUGAGUUUUACUAUGCUUUUGGUGAAACAUAAGCAUCUUUAUUUGACAAUGUAUAUCAUUCCUGUACUUUUGACAUUGCUAUAUAACAACUAUUUGGUUGUUUAUAAGCAUUCUUUUAGAGGGUAUGUGUAUGCAUGGCUUUCUCAUUUCAUGCCGUCAGUGGAUUACACUUAUACGGAUGAGGUGAUUUAUAGCAUUGUUUUGCUCUUUGGUAUGAUUUUUAUUACUAUGCGUAGUAUUAAUCAUGAUGUGUUUUCUGUUAUAAUGUUUGCAGGCCGGGUGAUUUCUACUGUUUCUAUGUGGUACAUAGGUUCAAACUUGGAGGAGGAAGUUCUUCUCCUCCUUGUUUCUGCCUUUGGUACUUACACAUGGACUACAGUAUUGUCAUUGGCUGUGUCAAAGAUUAUUGCAAAAUGGAUUUCUGUGAAUUUGUUAUAUUUCACAGACAUACCGCUUAUUAAAUUGGUUCUUUUGAGCUAUUUGUUUGUUGGUUAUGUUGUUAGUUGUUAUUGGGGAUUGUUUUCCUUGAUGAACAAGCUUUUUAGAAUGCCUUUGGGUGUUUAUAAUUAUAAAAUUUCAGUGCAGGAAUUGAGGUAUAUGAAUGCUAAUGGUUUGCGCCCACCGCGUAAUAGCUUUGAAGCCCUUAUGCUUAAUUUUAAGCUUUUGGGUAUUGGUGGUGUGCCAAUCAUAGAAGUAUCUCAAAUUCAAUCAAAAUUGACUGAUGUUAAAUGUGCUAAUGUUGUCUUGCUUAAUUGCUUGCAGCAUUUGCAUGUGGCAUCUAAUUCUAAGUUGUGGCAGUAUUGUAGUACUCUUCAUAAUGAGAUACUUGCCACUUCAGAUUUGAGCACUGCUUUUGAAAAGCUUGCUCAGUUGCUUAUAGUUUUGUUUGCUAAUCCAGCUGCUGUGGAUAGCAAGUGCCUGUCUAGUAUUGAAGAAGUUUGCGAUGAUUAUGCAAAGGACAAUACUGUUUUGCAGGCUUUACAGAGUGAAUUUGUUAAUAUGGCUAGCUUCGUUGAAUAUGAAGUUGCUAAAAAGAAUCUUGAUGAGGCGCGCUCUAGUGGUUCUGCUAAUCAACAGCAAUUAAAACAACUAGAGAAAGCUUGUAAUAUUGCGAAAUCUGCUUAUGAGCGUGAUAGAGCUGUUGCUCGCAAGCUGGAGCGCAUGGCAGAUUUGGCUUUGACUAAUAUGUAUAAAGAAGCUAGAAUAAAUGACAAAAAGAGUAAGGUAGUUUCUGCUUUGCAAACUAUGCUUUUUAGUAUGGUUCGUAAACUGGAUAACCAAGCUCUUAAUUCGAUAUUAGAUAAUGCAGUUAAAGGUUGUGUACCCUUGAAUGCAAUACCAUUACUUACUGCUAACACUUUGACUAUAAUUGUACCAGAUAAACAAGUUUUUGAUCAGGUUGUUGAUAAUGUAUAUGUUGCCUAUGCAGGGAAUGUUUGGCAUAUACAAUCAGUGCAGGAUGCAGAUGGUACAAAUAAACAAUUGAAUGAGAUAAGUGAAGAUUCUAACUGGCCACUAGUUAUUGUUGCAAAUAGGCAUAAUGAGGUAUCUCAAGCCGUUUUGCAAAACAAUGAAUUGAUGCCUGCAAAGUUAAGAACGCAGAUUGUCAAUAGUGGUCCAGACAUGAAUUGUAAUACACCCACUCAGUGUUAUUAUAAUAAUAGUAACACGGGUAGAAUUAUAUAUGCUAUUCUUAGUGAUGUCGAUGGUCUUAAGUACACUAAGAUAGUAAAAGAAGAUGGAAAUUGUGUUGUUUUGGAGCUUGAUCCUCCUUGUAAGUUUACUGUUCAAGAUGCUAAAGGUCUUAAAGUUAAGUACCUUUAUUUUGUUAAGGGUUGUAACACACUAGCCCGUGGCUGGGUUGUUGGUACAAUAUCAUCGACAGUUAGAUUACAAGCUGGUACUGCUACUGAGUAUGCGUCCAACUCGUCUAUACUGUCAUUGUGUGCGUUUUCUGUAGAUCCUAAGAAAACGUAUCUUGAUUUUAUACAACAAGGAGGAGCUCCUAUUUCCAAUUGUGUUAAAAUGCUUUGUGACCAUGCUGGUACCGGUAUGGCUAUUACUGUUAAACCUGAGGCUACUACUAGUCAGGAUUCAUAUGGUGGUGCUUCUGUUUGUAUUUAUUGCCGCGCACGAAUUGAACAUCCAGAUGUUGAUGGAUUGUGCAAGUUACGCGGUAAGUUUGUUCAAGUGCCUGUAGGUAUAAAAGAUCCUGUGUCUUAUAUAUUGACACAUGAUGUUUGUCAAGUUUGUGGCUUUUGGAGGGAUGGUGGCUGCUCGUGCGUUAGUACGGGUGCUUUUGUUCAGUCAAAAGACACUAAUUUUUUAAACGGGUUCGGGGUGCGAGUGUAGAUGCCCGUCUCGUACCCUGUGCCACCGGUCUUUCUACCGAUGUUCAAUUAAGGGCAUUUGAUAUUUGUAAUGCUAGUGUUGCUGGCAUUGGUUUGCAUUUGAAAGUUAAUUGCUGCCGUUUUCAGCGUUUAGAUGAAAGUGGUAAUAAAAUGGAUCGAUUCUUUGUAGUUAAAAGAACUGAUUUAGUUACAUAUAAUAGAGAGAUGGAAUGUUAUGAGCGAGUAAAAGGUUGUAGAGUUGUGGCAGAACACGAUUUCUUUACUUUUGAUGUAGAGGGAAGUCGAGUGCCACAUAUAGUUCGCAAAGAUCUUACAAAGUACACUAUGUUGGAUCUUUGCUAUGCAUUGCGACAUUUCGAUCGCAAUGAUUGCUCGCUUCUGUGUGACAUACUCUCUAUGUAUGCUGGUUGUGAACAAUCCUAUUUUACACAAAAGGAUUGGUAUGAUUUUGUUGAAAAUCCUGAUAUAAUUAAUGUUUAUAAGAAGCUAGGUCCUAUUUUUAAUAGAGCCCUAGUUAACACUGCUGAGUUUGCUGAUGCACUUGUAGAGGCUGGCUUAGUAGGUGUUUUAACUCUUGAUAAUCAAGAUUUGAAUGGUAUGUGGUAUGAUUUUGGUGAUUAUGUUAUUACAGCACCUGGUUGUGGUGUUGCAGUAGCUGAUUCUUAUUAUUCUUAUAUGAUGCCUAUGCUGACCAUGUGUCAUGCAUUGGAUUGUGAGUUAUACGUAAAUAAUACUUAUAGACAAUUUGAUCUUGUACAGUAUGACUUUACUGAUUAUAAGCUCGAGUUGUUUAAUAAGUAUUUUAAGCACUGGAGUAUGCCUUAUCAUCCUAACACUAUUGAUUGUCAGGAUGAUAGGUGCAUUAUACAUUGUGCUAAUUUUAACAUACUUUUUAGUAUGGUGUUACCUAAUACUUGUUUUGGGCCUCUUGUUAGGCAAAUUUUUGUAGAUGGUGUUCCUUUUGUUGUUUCAAUUGGGUACCAUUAUAAAGAACUUGGUGUUGUUAUGAAUAUGGAUGUGGACACACAUCGUUAUCGCUUGUCUCUUAAAGACUUGCUUUUAUAUGCUGCUGAUCCUGCUUUGCAUGUUGCAUCAGCUACAGCAUUGUAUGAUUUACGUACCUGUUGCUUUAGUGUAGCAGCUAUAGCAAGUGGUGUGAAGUUUCAAACAGUUAAGCCUGGUAAUUUUAAUCAGGAUUUUUAUGAUUUUAUUUUAAGUAAGGGCUUGCUUAAAGAGGGUAGCUCAGUUGAUUUGAAGCACUUUUUCUUUACGCAAGAUGGUAAUGCUGCUAUUACUGAUUACAAUUAUUAUAAAUAUAAUUUGCCCACUAUGGUGGACAUUAAGCAGUUGUUGUUUGUUUUGGAGGUUGUUUAUAAGUAUUUUGAGAUUUAUGAUGGUGGUUGUAUACCCGCAUCACAAGUUAUUGUAAAUAAUUAUGAUAAGAGUGCUGGCUAUCCAUUUAAUAAAUUUGGAAAAGCCAGACUAUACUACGAGGCAUUGUCAUUUGAUGAGCAGGAUGAUAUUUACGCUUAUACUAAGCGGAAUGUCCUGCCCACACUUACACAAAUGAACCUUAAGUAUGCCAUUAGUGCUAAAAAUAGGGCCCGCACUGUAGCUGGAGUUUCUAUUUUGAGUACUAUGACUGGCAGAAUGUUUCACCAAAAGUGUUUGAAAAGUAUAGCAGCUACUCGUGGUGUUCCUGUUGUUAUAGGCACUACGAAAUUCUAUGGCGGGUGGGAUGAUAUGCUCCGCCGCCUUAUUAAAGAUGUUGAUAAUCCUGUACUUAUGGGUUGGGAUUAUCCAAAAUGUGAUCGUGCUAUGCCAAACAUACUACGUAUUGUUAGUAGUUUGGUAUUAGCGCGAAAACAUGAUGCAUGUUGUACGCAAAGUGAUAGGUUUUACCGACUUGCGAAUGAAUGUGCACAAGUGUUGAGCGAGAUUGUUAUGUGUGGUGGCUGUUAUUAUGUUAAACCUGGCGGUACUAGUAGUGGUGAUGCAACCACUGCCUUUGCUAACUCAGUUUUUAACAUAUGUCAAGCUGUUUCAGCCAAUGUAUGCUCAUUAAUGGCAUGCAAUGGAAAUAAGAUUGAAGAUUUGAGUAUUCGCGCUCUUCAAAAGCGUUUAUACUCACAUGUGUAUAGAAGUGACACUGUUGACCCAACAUUUGUCACAGAGUAUUAUGAAUUUUUAAAUAAGCAUUUUAGUAUGAUGAUUUUGAGUGAUGAUGGUGUUGUGUGUUAUAAUUCUGAUUAUGCGUCCAAAGGGUAUAUUGCUAAUAUAAGUGCCUUUCAACAGGUGUUAUAUUACCAAAAUAACGUUUUUAUGUCUGAAGCCAAGUGUUGGGUUGAAAAUGACAUAAACCAUGGACCUCAUGAAUUUUGUUCACAACAUACAAUGCUAGUUAAAAUGGAUGGUGAUGAUGUCUACCUUCCAUAUCCUGAUCCUAGUCGUAUUCUAGGAGCUGGAUGUUUUGUAGAUGAUUUGUUAAAGACUGAUAGCGUUCUUUUGAUAGAGCGCUUUGUAAGUCUUGCAAUAGAUGCUUAUCCAUUAGUAUAUCACGAAAAUGAAGAAUACCAAAAGGUGUUUCGUGUGUAUUUGGAGUAUAUAAAGAAGUUGUACAAUGAUCUGGGUAAUCAGAUUUUGGACAGCUAUAGUGUUAUUUUAAGUACUUGUGAUGGACAAAAAUUUACUGACGAGUCCUUUUACAAGAACAUGUAUUUAAGAAGUGCAGUUAUGCAAAGCGUUGGUGCCUGCGUAGUCUGUUCCUCUCAAACAUCUUUACGUUGUGGCAGUUGCAUUAGAAAACCUCUUUUGUGCUGCAAGUGCUGUUACGAUCAUGUUAUGGCAACUGAUCAUAAAUAUGUCCUGAGUGUUUCACCAUAUGUGUGUAAUUCGCCAGGAUGUGAUGUAAAUGAUGUUACCAAAUUGUAUCUAGGUGGUAUGUCAUAUUAUUGUGAAGACCAUAAACCACAGUAUUCUUUUAAGUUAGUAAUGAAUGGUAUGGUUUUUGGUUUGUAUAAACAGUCUUGUACUGGAUCUCCGUACAUAGAUGAUUUUAAUCGCAUUGCUAGCUGUAAAUGGACUGAUGUAGACGAUUACAUACUAGCAAAUGAAUGUACCGAACGCUUAAAAUUGUUUGCUGCAGAGACACAAAAGGCCACUGAAGAGGCAUUUAAGCAGAGCUAUGCAUCAGCAACAAUCCAAGAGAUUGUAAGCGAUCGUGAAUUAAUUCUCUCUUGGGAGACUGGUAAGGUUAAGCCACCGCUUAAUAAGAAUUAUGUUUUUACUGGUUACCAUUUCACUAAGAAUGGUAAGACAGUUUUGGGUGAAUAUAUUUUUGAUAAGAGUGAGUUGACUAAUGGUGUGUACUAUCGCGCCACAACCACUUAUAAGCUAUCUGUUGGUGAUGUCUUUGUUUUGACCUCUCAUUCAGUAGCUAAUUUAAGUGCUCCUACGCUUGUACCGCAGGAGAAUUAUAGUAGCAUAAGAUUUGCUAGUGUUUAUAGUGUGCCUGAAACGUUUCAGAGCAAUGUUGUCAAUUAUCAACACAUUGGAAUGAAACGUUAUUGUACCGUGCAAGGACCCCCUGGAACAGGGAAGUCACAUCUUGCUAUCGGUUUGGCUGUAUAUUAUUGUACAGCAAGAGUUGUAUAUACUGCUGCCAGCCAUGCUGCUGUUGAUGCAUUAUGUGAAAAGGCAUAUAAAUUUUUAAAUAUUAAUGACUGCACGCGUAUUGUUCCUGCUAAGGUGCGUGUGGAUUGCUAUGAUAAAUUUAAGAUUAAUGACACUUCUCGUAAGUAUGUGUUUACUACCAUAAAUGCAUUACCUGAGAUGGUGACUGAUAUUGUUGUUGUAGAUGAAGUAAGUAUGCUUACCAAUUACGAGCUAUCUGUUAUCAACGCUCGUAUUCGUGCUAAGCAUUAUGUCUAUAUUGGUGACCCUGCUCAGUUGCCAGCACCCCGUGUGUUAUUGAGUAAAGGAUCCCUAGAACCUAAAUAUUUUAAUACUGUAACUAAGCUAAUGUGUUGCUUAGGUCCUGAUAUUUUCUUGGGAACAUGCUAUCGCUGUCCUAAGGAAAUUGUGGAUACAGUAUCAGCCUUGGUUUAUGAUAAUAAGCUCAAGGCUAAGAAUGAAAAUAGCUCAUUGUGUUUUAAGGUCUAUUUUAAGGGCGUUACAACACAUGAGAGUUCUAGCGCUGUUAAUAUGCAGCAGAUUUAUUUAAUUAGUAAAUUUUUGAAGGCUAAUCCAUUGUGGCAUAAUGCCGUUUUUAUUAGCCCUUAUAAUAGUCAGAACUUUGCUGCUAAACGCGUUUUGGGUCUUCAGACUCAAACCGUUGAUUCAGCGCAAGGGUCUGAAUAUGAUUAUGUCAUUUAUUCACAGACUGCGGAAACAGCGCAUUCUGUUAAUGUUAAUCGCUUCAAUGUAGCUAUUACCAGGGCCAAGAAAGGUAUUCUUUGUGUCAUGUGUAAUAUGCAACUCUUUGAGGCUUUACAAUUUACAGCACUGACUUUGGAUAAAGUUCCUU------------CCAAAUUGCAGUGUACUACCAAUUUAUUCAAAGAUUGUAGCAAGAGCUAUAUUGGUUAUCAUCCAGCUCAUGCUCCUUCAUUUUUAGCAGUGGAUGAAAAAUACAAGGUAAAUGGUGAUUUGGCCGUUUGCCUUGGAGUAGGUGAUUCCUCUGUAACAUAUUCUAGACUAAUAUCACUCAUGGGUUUUAAGUUAGAUUUGACACUUGAGGGAUAUUGUAAGCUAUUUAUUACAAAAGAAGAGGCUGUCAAACGUGUUAGAGCUUGGGUCGGCUUCGAUGCUGAAGGUGCCCACGCUACACGUGACAACAUUGGGACUAAUUUCCCAUUACAAUUAGGAUUUUCCACUGGAAUAGAUUUUGUAGUGGAAGCUACUGGUUUGUUCUCAGAAAGAGAUGGUUACAGUUUUAGAAAAGCUGUGGCCAAAGCCCCACCUGGUGAACAAUUUAAACACCUCAUUCCGUUAAUGUCCCGGGGACAGCGGUGGGAUGUUGUUAGACCUAGAAUAGUACAAAUGUUUUCAGAUCAUUUAGUUGAUCUGGCUGAUAGCGUUGUACUUGUUACAUGGGCUGCCAGCUUUGAGCUUACUUGUCUCCGAUAUUUUGCUAAAAUAGGUAAGGAGACAUGUUGUAAUGUGUGCACUAAUCGUGCCACAGUCUAUAAUUCUAGAACUGGUUACUAUGGCUGCUGGCGUCAUAGUGUUUCAUGUGAUUACUUGUACAACCCACUUAUUGUUGAUAUUCAACAGUGGGGAUAUUUAGGUUCUUUGUCAAGUAAUCAUGAUAUGUAUUGUAGCAUCCAUAAAGGAGCACAUGUUGCUUCGUCAGAUGCUAUAAUGACACGGUGUUUGGCCGUUUAUGAUUGUUUUUGCAAUAAUAUAAAUUGGAAUGUGGAGUAUCCCAUUAUUUCAAAUGAGUUAAGUAUUAAUUCCUCUUGUAGGACAUUGCAGCGUGUUAUGCUUAAAGCCGCAAUGCUUUGCAACAGGUAUAGUUUGUGCUAUGAUAUAGGCAAUCCUAAGGCGAUUGCAUGUAUCAAAGGCUAUGAUUUUAAGUUCUAUGAUGCCCGACCGAUUGUUAAGUCUGUCAAGACUUUGGUUUAUUCUUAUGAGGCACAUAAGGACAGUUUUAAAGAUGGUUUGUGUAUGUUUUGGAACUGCAAUGUGGAUAAGUAUCCAUCGAAUGCAGUUGUAUGUAGAUUUGACACUAGAGUGUUGAAUAAUUUAAACCUUCCUGGCUGUAAUGGUGGAAGUUUGUAUGUUAAUAAACAUGCAUUCCACACUAAUCCCUUUUCGAGGGCAGCCUUUGAGUAUUUGAAGCCCAUGCCAUUUUACUAUUAUUCAGAUACGCCUUGUGUGUAUAUGGAUGGCAUGGAUAAUAAGCAGGUUGAUUAUGUACCUUUGAAAUCCGCCACUUGCAUCACGAAGUGCAAUUUAGGUGGCGCUGUUUGUUUAAAACAUGCUGAAGAGUAUCGCGAGUAUCUUGAAUGCUACAAUACAGCAACUACAGCAGGUUUUACUUUUUGGGUUUAUAAGACUUUUGAUUUUUAUAAUUUGUGGAAUACGUUCACCAAGCUACAAAGUUUGGAGAAUGUUGUGUAUAAUUUAGUCAAGACUGGACAUUAUACUGGACAGACUGGUGAAACGCCUUGUGCCAUUAUAAAUGAUAAAGUUGUGGCUAAGAUCGAACAGGAGGAUGUUGUUAUUUUUACUAAUAAUACAACAUACCCUACUAAUAUUGCUGUUGAACUCUUUGCUAAGCGCAGUGUUCGACACCACCCUGAGCUCAAGCUCCUUAGAAACUUGAAUAUUGACGUGUGCUGGAAGCACGUCAUUUGGGAUUAUGUUAGACAGAGUAUAUACUGCAGUAAUACCUAUGGUGUCUGCACAUAUACAGAUUUAAAGUUCAUUGAUAAAUUGAAUGUCCUUUUUGAUGGUCGUGAUAAUGGUGCUCUUGAAGCUUUUAAACGUUGUGAGAACGGCGUUUACAUUUCCACGACAAAAAUUAAAAGUCUUCAGAUGAUUAAAGGUCCACCACGUGCUGAAUUAAAUGGCGUAGUGGUGGAUAAAGUUGGAGACACUGAUGUUGUGUUUUACUUCGCUAUGAGAAAAGAUGGUCAGGAUGUUAUCUUCAGCCAUAUAGACAGCCUGGGAGUCAGCCCUUACUGGAGCCCACAAGGUAAUCCAGGGGGUAAUGGUAAACCCGGUAAUGUCGGUGGUAAUGAUGCUCUAGCACAGGUUACUAUCUUUACUCAGAGUCGCGUUAUUAGCUCUUUCGAAUGCCGUUCUGACAUGGAGAAAGAUUUUAUAGCUCUAGAUGAAGAGAUGUUUAUUCAGAAGUAUGGUCUGGAGGACUAUGCUUUUGAUCACAUUGUAUAUGGAAGUUUCAACCAGAAGAUUAUUGGGGGUUUGCAUUUGCUUAUAGGCUUGUUCCGGCGGCAUCAAAAAUCCAAUCUGGUUGUACAGGAGUUCGUUAGUUAUGACUCCAGCAUUCAUUCUUAUUUUAUUACUGAUGAUAAGAGUGGUAGUAGUAAGAGUGUCUGCACUGUUGUAGAUAUUUUGUUAGAUGAUUUUGUGGCUCUUGUUAAGUCACUGAAUCUAAAUUGUGUGAGUAAGGUUGUUAAUGUUAAUGUGGAUUUUAAAGAUUUUCAGUUUAUGCUGUGGUGCAAUGAGGAGAAAGUUAUGACUUUCUACCCCAGAUUGCAAGCUGCAUCUGACUGGAAACCUGGUUAUAGUAUGCCUGUGUUAUAUAAGUAUUUGACUUCCCCUAUGGAAAGAGUUAAUCUCUGGAACUACGGAAAGCCAAUUACAUUGCCUACAGGCUGUAUGAUGAAUGUUGCUAAGUAUACUCAAUUAUGUCAAUAUUUGAAUACUACAACAUUAGCAGUUCCUGUUAAUAUGCGUGUUUUGCAUUUAGGUGCAGGUUCUGAAAAAGGAGUGGCUCCUGGUUCUGCAGUUCUUAGGCAGUGGUUACCAGCUGGCACUAUCCUUAUAGAUAAUGAUUUAUAUCCAUUUGUGAGCGACAGUGUCGCCACAUAUUUUGGAGAUUGUAUUACCUUACCCUUUGAAUGUCAAUGGGAUUUGAUAAUUUCUGAUAUGUAUGACCCUAUUACUAAGAACAUAGGGGAGUACAAUGUAAGUAAAGAUGGGUUUUUUACAUACAUUUGUCAUAUGAUUCGCGACAAGUUAGCUCUGGGUGGCAGUGUUGCUAUAAAAAUAACAGAGUUUUCUUGGAAUGCAGAAUUAUAUAAGUUAAUGGGGUAUUUUGCAUUUUGGACGGUUUUCUGCACAAAUGCAAAUGCUUCUUCUAGUGAAGGAUUUUUAAUUGGCAUAAAUUAUUUGGGCAAGCCCAAGGUUGAUAUUGAUGGAAAUGUUAUGCAUGCCAAUUAUUUGUUUUGGAGAAAUUCCACAGUUUGGAACGGGGGUGCUUAUAGCCUGUUUGAUAUGGCCAAAUUCCCGCUUAAGUUGGCUGGUACUGCCGUAAUAAAUUUAAAACCAGACCAGAUCAAUGAUAUGGUUUAUUCCCUUCUUGAAAAGGGUAAACUACUUAUUAGAGACACAAAUAAAGAAGUUUUUGUUGGUGAUAGUUUGGUUAACGUAAUCUAAAUUU----UAGAAAUGGCUG------UCGCUUAUGCUGAUAUGCCUAAUUAUUUUAUCAAUUUUCCACUUACCCAUUUUGAGGGUUUUGUGUUAAAUUAUAAAGGUUUACAAUUUCAAAUUCUUGACGUAGGAGUGGAUUGUAAAAUAUAAACAGCGCCACACAUUAGUCUUAGCAUGCUGGCUAUACAGCCUGAAGACUAUAAAAGUGUUGAUGUCGCUAUUCAAGAAGUUUUUGAUGAUAUGCAUUGGUGUGAUGGUUUUCAGAUUAAGUUUGAGAACCCUCACAUCCUAGGAAGAUGCAUAGUUUUAGAUAUUAAAGGUGUAGAAGAAUUGCAUGAUGAUUUAGUUAAUUACAUUCGUGACUAAGGCUGUGUUUUUGACCAAUCCUGGAAAUGGAUUGGCCAUUGCACUAUAGCUCAACUCACGGAUGCAGCACUUUCCAUUAAGGAAAAUGUUGAUUUUAUAAAUAGCAUGCAUUUCAAUUAUAAAAUCAC---------------UAUCAAUCCCUCAUCACCGGCUA-----GAAACAGUUAAGCUUGGUGCUGAGAAGAAAGAUGGUUUUUAUGAAACCAUAGUUAGCCACUGGGUGGGAAU--------AACAUAAUCCACCCACUGAUAAUCUAGCUAUGAUUAUGGGUUAUUGGUUUUUAGAAGUGGUGCGUAAUGAGCUAGAAGAAGGCCAUCUUCCCGAGA------AUGAUGCUUGGUUUAAGCUAUCGUACCAUUAUGAAAACAAUUCUUGGUUCUUUCGGCAUGUCUAUAGGAAAAGUUUUUAUUUCCGUAAGGCUUGUCAAAA--UAGAUUGUAAUUGUCUGAGGUUUUAUGAAUCUUCAUUUGAAGAAGACUA--AACUCAGUGAAA--------------AUGUUUUUGCUUCCUAGAUAUAUUCUAGUUAGCUGCAUAAUUGGUAGC-----UUAGGUUUUGAUAACCCUCCUACCAAUGUUGUUUCGCAUGUAAAUGGAGAUUGGUUUUUAUUUGGUGACAGUCGUUCAGAUUGUAAUCAUGUUGUUAAUACUAAUCCUCGUAAUUAUUCUUAUAUGGACCUUAACCCAGCCCUAUGUGAUUCAGGUAAAAUCUCUUCGAAAGCUGGUAACUCUUUGUUCAGGAGUUUCCACUUCACGGAUUUUUAUAAUUACACAGGUGAAGGUCAACAAAUUAUAUUCUAUGAGGGUGUUAAUUUUAAUCCUUAUCACGCCUUUAAAUGUACCAGUUUUGGUAGUAAUGAUAUUUGGAUGCAGAAUAAAGGCUUGUUUUAUACUCAGGUUUAUAAGAAUAUGGCUGUGUAUCGCAGCCUUACUUUUGUUAAUGUACCAUAUGUUUACAAUGGUUCUGCACAAGCUACAGCUCUUUGUAAAUCUGGUAGUUUAGUCCUUAAUAAUCCUGCCUAUAUAGCUCGUGAAGCUAAUUUGGGGGAUUAUUACUAUAAGGUUGAAGCUGACUUUCAUUUGUCAGGUUGUGACGAGUAUAUCGUACCACUUUGUAUUUUUAAUGGUAAGUU---------UUUGUCGAAUAC------AAAGUAUUAUGAUGAUAGUCAAUAUUAUUUUAAUAAAGACACUGGUGUUAUUUAUGGUCUUAAUUCUACUGAGACUAUUACCA---------------CUGGUUUUGAUUUUAACUGUCAUUAUUUAGUUUUACCCUCUGGUAAUUAUUUAGCCAUUUCAAAUGAGCUAUUAUUAACUGUUCCCACGAAAGCAAUCUGUCUUAGUAGGCGUAAGGAUUUUACGCCUGUACAAGUGGUAGAUUCUCGUUGGAACAAUGCCAGGCCUUCUGAUAACAUGACGGCGGUUGCUUGUCAACCCCCGUACUGUUAUUUUCGUAAUUCUACUACCAACUAUGUUGGUG---UUUAUGAUAUCAAUCAUGGGGAUGCUGGUUUUACUAGCAUACUCAGUGGUUUGUUAUAUGAUUCACCUUGUUUUUCACAGCAAGGUGUUUUUAGGUAUGAUAAUGUUAGCAGUGUCUGGCCUCUCUACCCCUAUGGUAGAUGUCCUACUGCUGCUGAUAUUAAUACCCCUGAUGUACCUAUUUGUGUGUAUGAUCCGCUACCACUUAUUUUGCUUGGCAUUCUUUUGGGUGUUGCGGUCAUAAUUAUUGUAGUUUUGUUGUUAUAUUUUAUGGUGGAUAAUGGUACUAGGCUGCAUGAUGCUUAGACCAUAAUCUAAACAUGUUUUUGAUACUUUUAAUUUCCUUACCAACGGCUUUUGCUGUUAUAGGUGAUUUAAAGUGUAC------UACGGCUUCCAUUAAUGAUGUUGACACCGGUACUCCUUCUAUAAGUACUGACACUGUCGAUGUUACUAAUGGUUUGGGUACUUACUAUGUUUUAGAUCGUGUGUAUUUAAAUACCACGUUGUUGCUUAAUGGUUAUUAUCCUAUUUCAGGUUCCACAUUUCGUAAUAUGGCACUGAAAGGAACUCUACUAUUGAGCACACUAUGGUUUAAACCACCAUUUCUCUCUGAUUUUAAUAAUGGUAUUUUUGCUAAGGUCAAAAAUACCAAGGUUAUUAAAAAUGGUGUAAUGUAUAGUGAGUUUCCUGCUAUAACUAUAGGUAGUACUUUUGUGAAUACAUCCUAUAGUGUGGUAGUACAACCACAUACAACCAUUUCAG------------AUAAUAAAGUACUAGGUCUUUUAGAGAUCUCUGUUUGCCAGUAUACUAUGUGCGAGUACCCACAUACGAUUUGUCAUCCUAA---UCUGGGUAAUAAGCGUAUAGAAUUAUGGCAUUUUGAUACAGAUGUUGUUUCCUGUUUAUAUAAACGCAAUUUCACAUACGAUGUGAAUGCUGAUUUUUUGUAUUUUCACUUUUAUCAAGAAGGUGGUACUUUUUAUGCAUAUUUUACAGAUACUGGUUUUGUUACUAAGUUUCUGUUUAAUGUUUAUUUAGGCACGGUGCUUUCACAUUAUUAUGUUAUGCCUUUGACUUGUGAUAGUACA------------CUGUCUUUAGAAUAUUGGGUUACACCUCUCACUCCUAGGCAAUAUUUACUCGCCUUUAAUCAAGAUGGUAUUAUUUUUAAUGCUGCUGAUUGUAUGAGCGAUUUUAUGAGUGAGAUUAAGUGUAAAACACAAUCUAUAGCACCAUCUACUGGUGUUUAUGAAUUAAAUGGUUACACUGUUCAGCCAAUUGCAGAUGUUUACCGACGUAUACCUAAUCUUCCCGAUUGUAAUAUAGAGGCUUGGCUUAAUGAUAAGUCGGUGCCCUCUCCAUUAAAUUGGGAACGUAAGACUUUUUCAAAUUGUAAUUUUAACAUGAGCAGCUUGAUGUCUUUUAUUCAGGCAGACUCAUUUACUUGUAAUAAUAUUGAUGCUGCUAAGAUAUAUGGUAUGUGUUUUUCCAGCAUAACUAUUGAUAAGUUUGCUAUACCCAAUGGCAGGAAGGUUGAUCUACAAUUGGGUAAUUUAGGUUAUUUGCAGUCCUUUAAUUAUAAAAUUGACACUAGUGCUACAAGUUGUCAAUUGUAUUAUAAUUUACCUGCUGCUAAUGUUUCUGUUAGCAGAUUAAAUCCUUCUACCUGGAAUAGAAGGUUUGGUUUUACAGAGCAAUCUGUUUUUAAGCCUCAGCCUGCAGGUGUUUUU------ACUGCUCAUGAUGUUGUCUAUGCACAACAUUGUUUUAAAGCUCCCACCACUUUCUGUCCAUGCAAAUUGGAUGGUUCACUUUGUGUUGGUAGUGGCUCUGGUGUUGAUGCCGGUUUUAAACAUACUGGUAUAGGCACUUGCCCUGCAGGUACUAAUUAUUUAACAUGUUAUAAUUCUGUUCAAUGUAACUGUCAAUGUACACCAGAUCCUAUUUUAUCUAAAGCUACAGGCCCCUAUAAGUGCCCCCAAACUAAGU---AUUUAGUUGGUGUAGGUGAGCAUUGUUCGGGUCUUGCUAUUAAAAGUGAUUAUUGUGG------------AGGCAAUCCUUGUACUUGCCAACCACAAGCUUUUUUGGGUUGGUCUGUGGAUUCUUGUUUACAAGGAGACAGGUGUAAUAUUUUUGCUAAUUUAAUUUUGCAUGGUGUUAAUAGUGGUACUACUUGUUCUACUGAUUUACAAAAAGCUAACACAGAUAUAAUUGUUGGUGUUUGUGUUAAUUAUGAUCUCUAUGGCAUCUCAGGCCAAGGCAUUUUCGUCGAGGUUAAUGCGACUUAUUAUAAUAGUUGGCAGAACCUUUUAUAUGAUUCUAAUGGUAAUCUCUAUGGUUUUAGAGACUACUUAACAAAUAGAACUUUUAUGAUUCGUAGUUGCUAUAGCGGUCGUGUUUCAGCGGCCUUUCACGCUAAUUCUUCCGAACCAGCAUUGCUAUUUCGGAAUAUUAAAUGCAACUACGUUUUUAAUAAUACUUUUGCAAGACAGCUGCAACCCAUUAACUAUUUUGAUAGUUAUCUCGGUUGCGUCGUCAAUGCUGAUAAUAGUACCGCUUCCACUGUCCAAACAUGUGAUCUCACAGUAGGUAGUGGUUACUGUGUGGAUUACUCCACACAAUUACGGAGUCGUAGAGCGAUUACCACUGGUUAUCGGUUUACUAAUUUUGAGCCAUUUACUGUUAAUGCAGUAAAUGACAGUUUACAACCUGUGGGUGGUUUGUAUGAAAUUCAAAUACCUUCAGAGUUUACUAUAGGUAAUAUGGAGGAGUUUAUUCAAACAAGCGCUCCUAAAGUUACUAUUGAUUGUGCUGCAUUUGUCUGUGGUGAUUAUGCAGCAUGUAAAUCACAGUUAGUUGAGUAUGGUAGUUUCUGUGAUAACAUUAAUGCCAUACUCACAGAAGUAAAUGAACUACUUGACACUACACAGUUGCAAGUAGCUAAUAGUUUAAUGAAUGGCGUCACUCUUAGUACUAAGCUCAAAGAUGGCGUUAAUUUCAAUGUAGACGACAUCAAUUUUUCCCCUGUAUUAGGUUGUCUGGGCAGUGAUUGUAAUAAAGCGUCCAGUAGA---------------------UCUGCUAUAGAGGAUUUACUUUUCGAUAAAGUGAAAUUAGCUGAUGUCGGUUUUGUUGAGGCCUAUAAUAAUUGCACUGGAGGUGCCGAAAUUAGGGAUCUCAUUUGUGUGCAAAGUUAUAAUGGUAUCAAAGUUUUGCCGCCACUACUCUCAGAAAAUCAGAUUAGUGGCUACACUUUGGCUGCCACCUCUGCUAGUUUGUUCCCUCCUUGGACAGCAGCAGCAGGUGUACCAUUUUAUUUAAAUGUUCAGUUUCGUAUUAAUGGGCUUGGUGUCACCAUGGAUGUGCUAAGUCAAAACCAAAAGCUUAUUGCUAAUGCAUUUAACAAUGCCCUUGAUGCUAUUCAGGAUGGGUUUGAUGCAACCAAUUCUGCUUUAGCUAAAAUUCAGGCCGUUGUUAAUGCAAACGCUGAAGCUCUUAAUAAUUUAUUGCAACAAUUAUCUAAUAGAUUUGGUGCCAUAAGUUCUUCUUUACAAGAAAUUCUAUCUAGGCUCGAUGCUCUUGAAGCAGCUGCCCAGAUAGACAGACUUAUUAAUGGGCGUCUUACCGCUCUUAAUGCUUAUGUUUCCCAACAGCUUAGUGAUUCUACACUAGUGAAAUUUAGUGCAGCACAAGCUAUGGAAAAGGUUAAUGAAUGUGUUAAAAGCCAAUCAUCUAGGAUAAAUUUCUGUGGUAAUGGUAAUCAUAUUAUAUCAUUAGUGCAGAAUGCGCCAUAUGGUUUGUAUUUUAUCCACUUUAGCUAUGUCCCUACUAAAUAUGUCACAGCGAAGGUUAGUCCCGGUCUGUGCAUUGCUGGUGAUAGAGGUAUAGCGCCUAAGAGUGGCUAUUUUGUUAAUGUAAACAAUACUUGGAUGUUCACUGGUAGUGGUUAUUACUACCCUGAACCUAUAACUGAAAAUAAUGUCGCUGUUAUGAGUACCUGCGCUGUAAAUUACACUAAAGCGCCGGAUGUAAUGCUGAACAUUUCAACACCCAACCUUCCUGAUUUUAAGGAAGAGUUGGAUCAAUGGUUUAAAAAUCAAACUUCAGUGGCACCAGAUUUGUCACUUGAUU------AUAUAAAUGUUACAUUCUUGGACCUACAAGAUGAAAUGAAUAGGUUACAGGAGGCAAUAAAAGUUUUAAAUCAGAGCUACAUCAAUCUCAAGGACAUUGGUACAUAUGAAUAUUAUGUAAAAUGGCCUUGGUAUGUAUGGCUUUUAAUCGGCCUUGCUGGUGUAGCUGUGCUUGUUUUACUAUUCUUCAUAUGCUGUUGCACAGGAUGUGGGACUAGUUGUUUUAAGAAAUGUGGUGGUUGUUGUGAUGAUUAUACUGGACACCAGGA---------GUUAGUAAUCAAAACUUCACAUGACGACUAAGU---------------------------------------------------------------------------------------------------------------------------UCGUCUUUGAUUUAUUGACU------------------------CUUGAUGAUAUAGUACAUCC----CUUCAACCAUUUGUAGUUAUUUAUGGCUGAUUUAAGACC-------------------------------------------CAUUGAGGUCGAGCACAUUGGAU--UACCACACAUUUGUUGGUUU-UUAAUAUUAAGCCUACUACUGUUUUCAUAACAGUUUUCGUAGGCGGUUUUA-AGGUAUUGACACUAGUACAACUGGUU------GUGCAGUAUUAGUACUAGUUCCAAACCAUAUUAUAAUUCGGGUAGACCUUAUAACUUUAAUC--UUGCCAAAGUUUUUAAGGCCAUUCCCUAUUAAUGGACGUCUGGAGACCUGAGAAGAAAUACCUCCGUUACACUAAUGGAUUUAAUGUCUCAGAACUAGAAGAUGUUUGUUUUAAAUAUAAUUAUCAAUUUCCCAAAGUAGGCUAUUGUAGAGUUCCUAAUUACGCUUGGUGUCGUAACCAAGGUAGCUUUUGCGCUACAUUUACUCUUUACGGCAAAUCCAAACGUUAUGAUAAGUAUUUUGGGAUAAUAACUAGUUUCACAGCAUUCGCUAACACUGUAGAGGAGGCUGUUAACAAACUGGUUUUUUUAGCUGUUGACUUUAUUACCUGGCGGAGACAGGAGUUAAAUGUUUAUGGCUGAUGCUUAUCUUGCAGACACUGUGUGGUAUGUGGGUCAAAUAAUUUUUAUAGUUGCCAUUUGUUUAUUGGUUAUAAUAGUUGUAGUGGCAUUAUUGGCAACUUUUAAAUUGUGUAUUCAACUUUGCGGUAUGUGUAAUACCUUAGUACUGUCCCCUUCUAUUUAUGUGUUUAAUAGAGGUAGGCAGUUGUAUGAGUUUUACAAUGAUG---UAAAACCACCAGUCCUUGAUGUGGAUGACGUCU---UAAUCCAAACAUUAUGAGUAGUACAACU---ACACCAGCACCAGUUUACAUCUGGACUGCUGAUGAAGCUAUUAAAUUCCUAAAGGAAUGGAAUUUCUCUUUGGGUAUUAUACUACUUUUUAUUACAAUCAUACUGCAAUUUGGAUAUACAAGCCGCAGUAUGUUUGUUUAUGUCAUUAAGAUGAUUAUUUUGUGGCUUAUGUGGCCACUUACUAUCAUCUUAACUAUUUUCAACUGCGUAUACGCGUUGAAUAAUGUGUAUCUUGGUUUUUCUAUAGUUUUUACCAUAGUGGCCAUUAUUAUGUGGAUUGUGUAUUUUGUGAAUAGUAUCAGGUUGUUUAUUAGAACUGGCAGUUGGUGGAGUUUCAACCCAGAAACAAACAACUUGAUGUGUAUAGAUAUGAAGGGAAGAAUGUAUGUUAGGCCGAUUAUUGAGGACUACCAUACCCUGACGGUCACAAUAAUACGUGGCCAUCUCUACAUUCAAGGUAUAAAACUAGGUACUGGCUAUUCUUUGUCAGAUUUGCCAGCUUAUGUGACUGUUGCUAAGGUUACACAUCUUUGCACGUAUAAGCGUGGUUUUCUUGACAGGAUAGGCGAUACUAGUGGUUUUGCUGUUUAUGUUAAGUCCAAGGUCGGUAAUUAUCGACUGCCAUCAACUCAAAAGGGUUCUGGCAUGGACACCGCAUUGUUGAGAAAUAAUAUCUAAACUUUAAGGAUGUCCUUUACUCCUGGUAAGCAA---CCCAGCAGUAGAGCGUCCUCUGGAAAUCGUGCUGGUAAUGGCAUCCUUAAG---------UGGGCCGAUCAGUCCGAACAGUCUAGAAACAUUCAAACCAGGGGUAGAAGAGCUCAACCCAAGCAAACUGUUACUUCUCAGCAACCAACAGGAGGGAACGUUGUACCCUACUAUUCUUGGUUCUCUGGAAUUACUCAGUUUCAAAAGGGAAAGGAGUUUGAAUUUGCAGAAGGACAAGGUGUGCCUAUUGCACCAGGAGUCCCAGCUACUGAAGCUAAGGGGUAUUGGUACAGACACAGCAGACGUUCUUUUAAAACAGCCGACGGCAAUCAGCGUCAAUUGCUGCCACGAUGGUAUUUCUACUAUCUGGGAACAGGACCGCAUGCUAAAGACCAGUAUGGCACCGACAUUGACGGAGUCUUCUGGGUCGCUAGCAACCAGGCUGAUGUUAAUACCCCGGCUGACAUUCUCGAUCGGGACCCAAGUAGCGAUGAGGCUAUUCCGACUAGGUUUCCGCCUGGCACGGUACUCCCUCAAGGCUACUAUAUUGAAGGCUCAGGAAGGUCUGCUCCUAAUUCCAGAUCUACUUCUCGCGCAUCCAGCAGAGCCUCUAGUGCAGGAUCGCGUAGUAGAGCCAAUUCAGGUACUAGAACCCCUACCUCUGGUGUAACACCUGACAUGGCUGAUCAAAUUGCUAGUCUUGUUCUGGCAAAGCUUGGCAAGGAUGCCACUAAGCCUCAACAAGUAACUAAGCAGACAGCCAAAGAAGUCAGACAGAAAAUUUUGAACAAACCCCGCCAAAAGAGGAGCCCCAAUAAACAAUGCACUGUUCAGCAGUGUUUUGGGAAAAGAGGCCCCAAUCAGAAUUUUGGUGGUGGAGAAAUGUUAAAACUUGGAACUAGUGAUCCACAGUUCCCCAUUCUUGCAGAACUCGCACCCACAGCAGGUGCGUUUUUCUUUGGAUCAAGAUUAGAGUUGGCCAAAGUGCAGAAUUUGUCUGGGAAUGCUGAUGAACCCCAGAAGGAUGUUUAUGAAUUGCGCUAUAGUGGCGCGAUUAGAUUUGAUAGUACACUUUCAGGUUUUGAAACUAUAAUGAAGGUGUUAAAUGAGAAUUUGAAUGCCUAUCAGCAACAGGAUGAUGGG------AUGAGUCCUAAACCACA---------GCGUCAGCGUGGUCAAAGGA------AGGGAGAAAAUGAUAAUAUAAGUGUUGCAGUGCCUAAAAGCCGCGUGCAGCAAAAUAAGAGCAGAGAGUUGACAGCAGAGGACAUCAGCCUUCUUAAGAAGAUGGAUGA------------GCCUUAUA---CUGAAGACACCUCAGAAAUAUAA-GAGAAUGAACCUUAUGUCGGCACCUGGUGGUAACCCCUCGCAGGAAAGUCGGGAUAAGGCACUCUCUAUCAGAAUGGAUGUCUUGCUGCUAUAAUAGAUAGAGUAGGUUAUAGCAGACCAUAGAUUGAUUAGUUGAAAGUUUUGUGUGGUAAUGUAUAGUGUUGGAGAAAGUG--AAAGACUUGCG------GAAGUAAUUGCCGACAAGUGCCCCC-GGGAGGAGC---CAGCAUGUUAAGUUACCACCCAGUAAUUAGUAAAUGAAUGAAGUUAAUCAUGGCCAAUUGGAAGAAUCACAAAAAAAAAAAAAAAN
