# Supplementary material for: Recurrent viral capture of cellular phosphodiesterases that antagonize OAS-RNase L
Source: Proc Natl Acad Sci U S A. 2024 Jan 26;121(5):e2312691121. doi: 10.1073/pnas.2312691121 (PMC10835031; doi:10.1073/pnas.2312691121)
Supplement: Supplementary file 1 — Appendix 01 (ZIP) [file pnas.2312159120.sapp.zip › Supplementary Files/Supplementary File 3/ORF2 PHEV.fasta]

>FJ425184_extraction
AUGGCAGUCGCUUAUGCAGACAAGCCUAAUCACUUUAUCAAUUUUCCACUUACCCAGUUUCAGGGUUUUGUGUUAAAUUAUAAAGGUUUACAAUUUCAACUUCUCGAUGUAGGAGUGGAUUGUAAAAUACAAACAGCGCCUCACAUUAGUCUUGCUAUGCUGGAUAUUCAGCCUGAAGACUACAGAAGUGUUGAUGUUGCUAUUCAAGAAGUUAUUGAUGAUAUGCAUUGGGGUGAGGGCUUUCAGAUUAAAUUUGAAAACCCCCAUAUCCUAGGAAGAUGCAUAGUUUUAGAUGUUAAAGGUGUAGAAGAAUUGCAUGAUGAUUUAGUUAAUUACAUUCGUGAUAAAGGUUGUGUUGCUGACCAAUCCAGGAAGUGGAUUGGACAUUGCACCAUAGCCCAACUCACUGAUGCUGCACUUUCCAUUAAGGAAAAUGUUGAUUUUAUAAACAGCAUGCAAUUCAACUAUAAAAUCACUAUCAAUCCCUCAUCACCGGCUAGACUUGAAAUAGUUAAGCUUGGUGCUGAAAAGAAAGAUGGUUUUUAUGAAACCAUAGCUAGCCACUGGAUGGGAAUUCGUUUUGAAUAUAAUCCACCCACUGAUAAGCUAGCUAUGAUUAUGGGUUAUUGUUGUUUAGAAGUGGUGCGUAAAGAGCUAGAAGAAGGUGACCUUCCCGAGAAUGAUGAUGAUGCUUGGUUUAAGCUAUCGUACCAUUAUGAAAACAAUUCUUGG--UUCUUUCGAUAUGUCUACAGGAAAAGUUCUUAUUUCCGUAAGUCUUGUCAAAAUUUAGAUUGUAAUUGUUUGGGGUUUUAUGAAUCUUCAGUUGAAGAAGACUAA
>KY994645_extraction
AUGGCCGUCUCAUAUGCAGACAAUCCGAAUCAUUUUAUUAAUUUUCCACUUACCCAGUUUGAUGGUUUUGUGUUAAAUUAUAAGGGUUUACAAUUUCAACUUCUCGAUGAAGGAGUGGAUUGUAAAAUACAAACAGCACCUCACAUUAGUCUUACCAUGCUGGAUAUACAGCCUGAAGACUAUAUAAGUGUUGAUGUUGCUAUUCAAGAAGUUAUUGAUGAUAUGCAUUGGGGUGAGGGUUUUCAGAUUAAGUUUGAUAACCCCCACAUCCUAGGAAGAUGUUUAGUUUUAGACGUUAAAGGUGUAGAAGAGUUGCAUGAUGAUUUAGUUAAUUACAUUCGUGAUAAAGGUUGUGUUGCCGACCAAUCCAGAAAAUGGAUUGGCCACUGCACCAUAGCUCAACUCACGGAUGCUGCACUUUACAUUAAAGAAAAUGUUGAUUUUAUAAAUAGCAUGCAGUUCAAUUAUAAUAUCACCAUCAACCCUUCAUCACCCGCUAGACUUGAAAUAGUGAAGCUUGGUGCUGAAAAGAAGGAUGGUUUUUAUGAAACUGUAGUUAGCCAUUGGAUGGGAAUUCGUCAUGAAUAUAAACCACCCACUGAUAAGCUAGCUAAUAUUAUGGGUUAUUGUUGUUUAGAAUUGGUUCGUAAAGAGCUGGAGGAAGGUGAUCUUCCCGAGAAUGAUGAUUAUGCUUGGUUUUAGCUCUCGUACCAUUAUGAAAACAAUUCUUUGUUUUUUUUCGACAUGUCUACAGGAAAAGUUAUUAUUUCCGUAGGGCUUGUCAAACUUUAGAUUGUAAUUGUUUGGGAUUUUAUGAAUCUUCAUAAGAAGAAGACUAA
>MF083115_extraction
AUGGCCGUCUCAUAUGCAGACAAUCCGAAUCAUUUUAUUAAUUUUCCACUUACCCAGUUUGAUGGUUUUGUGUUAAAUUAUAAGGGUUUACAAUUUCAACUUCUCGAUGAAGGAGUGGAUUGUAAAAUACAAAUAGCACCUCACAUUAGUCUUACCAUGCUGGAUAUACAGCCUGAAGACUAUAUAAGUGUUGAUGUUGCUAUUCAAGAAGUUAUUGAUGAUAUGCAUUGGGGUGAGGGUUUUCAGAUUAAGUUUGAUAACCCCCACAUCCUAGGAAGAUGCUUAGUUUUAGACGUUAAAGGUGUAGAAGAGUUGCAUGAUGAUUUAGUUAAUUACAUUCGUGAUAAAGGUUGUGUUGCCGACCAAUCCAGAAAAUGGAUUGGCCACUGCACCAUAGCUCAACUCACGGAUGCUGCACUUUACAUUAAAGAAAAUGUUGAUUUUAUAAAUAGCAUGCAGUUCAAUUAUAAUAUCACCAUCAACCCUUCAUCACCCGCUAGACUUGAAAUAGUGAAGCUUGGUGCUGAAAAGAAGGAUGGUUUUUAUGAAACUGUAGUUAGCCAUUGGAUGGGAAUUCGUCAUGAAUAUAAACCACCCACUGAUAAGCUAGCUAAUAUUAUGGGUUAUUGUUGUUUAGAAUUGGUUCGUAAAGAGCUGGAGGAAGGUGAUCUUCCCGAGAAUGAUGAUUAUGCUUGGUUUUAGCUCUCGUACCAUUAUGAAAACAAUUCUUUGUUUUUUUUCGACAUGUCUACAGGAAAAGUUAUUAUUUCCGUAGGGCUUGUCAAACUUUAGAUUGUAAUUGUUUGGGAUUUUAUGAAUCUUCAUAAGAAGAAGACUAA
>MW165134_extraction
AUGGCCGUCUCAUAUGCAGACAAUCCGAAUCAUUUUAUUAAUUUUCCACUUACCCAGUUUGAUGGUUUUGUGUUAAAUUAUAAGGGUUUACAAUUUCAACUUCUCGAUGUAGGAGUGGAUUGUAAAAUACAAACAGCACCUCACAUUAGUCUCACCAUGCUGGAUAUACAGCCUGAAGACUAUAUAAGUGUUGAUGUUGCUAUUCAAGAAUUUAUUGAUGAUAUGCAUUGGGGUGAGGGUUUUCAGAUUAAGUUUGAUAACCCCCACAUCCUAGGAAGAUGCUUAGUUUUAGACGUUAAAGGUGUAGAAGAGUUGCAUGAUGAUUUAGUUAAUUACAUUCGUGAUAAAGGUUGUGUUGCCGACCAAUCCAGAAAAUGGAUCGGCCACUGCACCAUAGCUCAACUCACGGAUGCUGCACUUUCUAUUAAAGAAAAUGUUGAUUUCAUAAAUAGUAUGCAGUUCAAUUAUAAAUUCACCAUCAACCCUUCAUCACCCGCUAGACUUGAAAUAGUGAAGCUUGGUGCUGAAAAGAAGGAUGGUUUUUAUGAAACCGUAGUUAGCCAUUGGAUGGGAAUUCGUCAUGAAUAUAAACCACCCACUGAUAAGCUAGCUAAUAUUAUGGGUUAUUGUUGUUUAGAAUUGGUUCGUAAAGAGCUGGAUGAAGGUGAUCUUCCCGAGAAUGACGAUUAUGCUUGGUUUUAGCUCUCGUACCAUUAUGAAAACAAUUCUUUG--CUUUUUCGACAUGUCUACAGGAAAAGUUAUUAUUUCCGUAUGGCUUGUCAAACUUUAGAUUGUAAUUGUUUGGGAUUUUAUGAAUCUUCAUAAGAAGAAGACUAA
>OP959790_extraction
AUGGCCGUCUCAUAUGCAGACAAUCCGAAUCAUUUUAUUAAUUUUCCACUUACCCAGUUUGAUGGUUCUGUGUUAAAUUAUAAGGGUUUACAAUCUCAACUUCUCGAUGAAGGAGUGGAUUGUAAAAUACAAACAGCACCUCACAUUAGUCUUACCAUGCUGGAUAUACAGCCUGAAGACUAUAUAAGUGUUGAUGUUGCUAUUCAAGAAGUUAUUGAUGAUAUGCAUUGGGGUGAGGGUUUUCAGAUUAAGUUUGAUAACCCCCACAUCCUAGGAAGAUGCUUAGUUUUAGACGUUAAAGGUGUAGAAGAGUUGCAUGAUGAUUUAGUUAAUUACAUUCGUGAUAAAGGUUGUGUUGCCGACCAAUCCAGAAAAUGGAUUGGCCAUUGCACCAUAGCCCAAUUCACGGAUGCUGCACUUUCCAUUAAAGAAAAUGUUGAUUUUAUAAAUAGCAUGCAGUUCAAUUAUAAAAUCACCAUCAACCCUUCAUCACCCGCUAGACUUGAAAUAGUGAAGCUUGGUGCUGAAAAGAAGGAUGGUUUUUAUGAAACCGUAGUUAGCCAUUGGAUGGGAAUUCGUCAU-------------------------UAGCUAAUAUUA--------------------------------------------------------------------------------------------------------------------------------------------------------------------------------------------GAUUGUAUGAAUCUUCAUAAGAAGAAGACUAA
>DQ011855_extraction
AUGGCCGUCUCAUAUGCAGACAAUCCGAAUCAUUUUAUUAAUUUUCCACUUACCCAGUUUGAUGGUUCUGUGUUAAAUUAUAAGGGUUUACAAUCUCAACUUCUCGAUGAAGGAGUGGAUUGUAAAAUACAAACAGCACCUCACAUUAGUCUUACCAUGCUGGAUAUACAGCCUGAAGACUAUAUAAGUGUUGAUGUUGCUAUUCAAGAAGUUAUUGAUGAUAUGCAUUGGGGUGAGGGUUUUCAGAUUAAGUUUGAUAACCCCCACAUCCUAGGAAGAUGCUUAGUUUUAGACGUUAAAGGUGUAGAAGAGUUGCAUGAUGAUUUAGUUAAUUACAUUCGUGAUAAAGGUUGUGUUGCCGACCAAUCCAGAAAAUGGAUUGGCCAUUGCACCAUAGCCCAAUUCACGGAUGCUGCACUUUCCAUUAAAGAAAAUGUUGAUUUUAUAAAUAGCAUGCAGUUCAAUUAUAAAAUCACCAUCAACCCUUCAUCACCCGCUAGACUUGAAAUAGUGAAGCUUGGUGCUGAAAAGAAGGAUGGUUUUUAUGAAACCGUAGUUAGCCAUUGGAUGGGAAUUCGUCAU-------------------------UAGCUAAUAUUA--------------------------------------------------------------------------------------------------------------------------------------------------------------------------------------------GAUUGUAUGAAUCUUCAUAAGAAGAAGACUAA
>KY419109_extraction
AUGGCUGUCUCAUA---------------------------------------------UGAUGGUUUUGUAAU-------------------------------------------------------------------------------------------------------------------------------------------------------------------------------------------------------------------------------------------------------------------------------------------------------------------------------------------------------------------------------------------------------------------------------------------------------------------------------------------------------------------------------------------------------------------------------------------------------------------------------------------------------------------------------------------------------------------------------------------------------------UGUUUUAUGAAUCUUCAUAUGAAGAAGACUAA
>KY419111_extraction
AUGGCUGUCUCAUA---------------------------------------------UGAUGGUUUUGUAAU-------------------------------------------------------------------------------------------------------------------------------------------------------------------------------------------------------------------------------------------------------------------------------------------------------------------------------------------------------------------------------------------------------------------------------------------------------------------------------------------------------------------------------------------------------------------------------------------------------------------------------------------------------------------------------------------------------------------------------------------------------------UGUUUUAUGAAUCUUCAUAUGAAGAAGACUAA
>KY419107_extraction
AUGGCUGUCUCAUA---------------------------------------------UGAUGGUUUUGUAAU-------------------------------------------------------------------------------------------------------------------------------------------------------------------------------------------------------------------------------------------------------------------------------------------------------------------------------------------------------------------------------------------------------------------------------------------------------------------------------------------------------------------------------------------------------------------------------------------------------------------------------------------------------------------------------------------------------------------------------------------------------------UGUUUUAUGAAUCUUCAUAUGAAGAAGACUAA
>KY419113_extraction
AUGGCUGUCUCAUA---------------------------------------------UGAUGGUUUUGUAAU-------------------------------------------------------------------------------------------------------------------------------------------------------------------------------------------------------------------------------------------------------------------------------------------------------------------------------------------------------------------------------------------------------------------------------------------------------------------------------------------------------------------------------------------------------------------------------------------------------------------------------------------------------------------------------------------------------------------------------------------------------------UGUUUUAUGAAUCUUCAUAUGAAGAAGACUAA
>KY419106_extraction
AUGGCUGUCUCAUA---------------------------------------------UGAUGGUUUUGUAAU-------------------------------------------------------------------------------------------------------------------------------------------------------------------------------------------------------------------------------------------------------------------------------------------------------------------------------------------------------------------------------------------------------------------------------------------------------------------------------------------------------------------------------------------------------------------------------------------------------------------------------------------------------------------------------------------------------------------------------------------------------------UGUUUUAUGAAUCUUCAUAUGAAGAAGACUAA
>KY419112_extraction
AUGGCCGUCUCUUA--------------------------------------------UUGAUCGUUUUGUGUUAAAUUAUAAGGGUUUGUAAUCUCAACUUCUUGAUGUAGGAAUGGAUUGCAAAAUACAAACAGCACCUCACAUUAGUCUU-------------------------------------UUGAUGUUGCUAUUCAAGAAGUUAUUGCUGAUAUGCAUUGGGGUGAGGGUUUUCAGAUCAAGUUUGACAACC-CUACAUCCUAGGAAUAUGCUUAGUUUUAGACGUUAAAGGUGUAGAAGAGUUGCAUGAUGAUUUAUUUAAUUACAUUCGUGCUAUAGGUUGUGUUGUCGACCAAUUCAGAAAAUGGAUUGGCCACUGCACCACAGCUCAAUUCAUGGAUGCUGCACUUUCUAUUAAAGAAAAUGUUGAUUUUAUAAAUUGCAUGCAGUUCAAUUAUAAAAUCACCAUCAACCCUUCAUCACCCGCUAGACUUCAAAUAGUGAAGCUUGGUGCUGAAAAGUAGGAUGGUUUUUAUGAAACCGUAGUUAGCCAUUGGAUGGGAAUUCGUAAUGAAUAUAAACCACCCACUGAUAAGCUAGCUAAUAUUA-------UUGUUGUUUAGAAUUGGUUCGUAAAGAGCUGGAUGAAGGUGAUCUUCCCGAGAAUGAUGAUUAUGCUUGGUUUUAGCUCUCGUACCAUUAUGAAAACAAUUCUUUU--CUUUUUCGACAUGUCUACAGGAAAAG---UUAUUUCCGUAUGGCUUGUCAAACUUUAGAUUGUAAUUGUUUGGGAUUUUAUGAAUCUUCAUAAGAAGAAGACUAA
>KY419104_extraction
AUGGCCGUCUCUUA--------------------------------------------UUGAUCGUUUUGUGUUAAAUUAUAAGGGUUUGUAAUCUCAACUUCUUGAUGUAGGAAUGGAUUGCAAAAUACAAACAGCACCUCACAUUAGUCUU-------------------------------------UUGAUGUUGCUAUUCAAGAAGUUAUUGCUGAUAUGCAUUGGGGUGAGGGUUUUCAGAUCAAGUUUGACAACC-CUACAUCCUAGGAAUAUGCUUAGUUUUAGACGUUAAAGGUGUAGAAGAGUUGCAUGAUGAUUUAUUUAAUUACAUUCGUGCUAUAGGUUGUGUUGUCGACCAAUUCAGAAAAUGGAUUGGCCACUGCACCACAGCUCAAUUCAUGGAUGCUGCACUUUCUAUUAAAGAAAAUGUUGAUUUUAUAAAUUGCAUGCAGUUCAAUUAUAAAAUCACCAUCAACCCUUCAUCACCCGCUAGACUUCAAAUAGUGAAGCUUGGUGCUGAAAAGUAGGAUGGUUUUUAUGAAACCGUAGUUAGCCAUUGGAUGGGAAUUCGUAAUGAAUAUAAACCACCCACUGAUAAGCUAGCUAAUAUUA-------UUGUUGUUUAGAAUUGGUUCGUAAAGAGCUGGAUGAAGGUGAUCUUCCCGAGAAUGAUGAUUAUGCUUGGUUUUAGCUCUCGUACCAUUAUGAAAACAAUUCUUUU--CUUUUUCGACAUGUCUACAGGAAAAG---UUAUUUCCGUAUGGCUUGUCAAACUUUAGAUUGUAAUUGUUUGGGAUUUUAUGAAUCUUCAUAAGAAGAAGACUAA
>KY419110_extraction
AUGGCCGUCUCUUA--------------------------------------------UUGAUGGUUUUGUGUUAAAUUAUAAGGGUUUGUAAUCUCAACUUCUUGAUGUAGGAAUGGAUUGCAAAAUACAAACAGCACCUCACAUUAGUCUUU-------------------------------AAGUGUUGAUGUUGCUAUUCAAGAAGUUAUUGCUGAUAUGCAUUGGGGUGAGGGUUUUCAGAUCAAGUUUGACAACC-CUACAUCCUAGGAAUAUGCUUAGUUUUAGACGUUAAAGGUGUAGAAGAGUUGCAUGAUGAUUUAUUUAAUUACAUUCGUGCUAUAGGUUGUGUUGUCGACCAAUUCAGAAAAUGGAUUGGCCACUGCACCAUAGCUCAAUUCAUGGAUGCUGCACUUUCUAUUAAAGAAAAUGUUGAUUUUAUAAAUUGCAUGCAGUUCAAUUAUAAAAUCACCAUCAACCCUUCAUCACCCGCUAGACUUCAAAUAGUGAAGCUUGGUGCUGAAAAGUAGGAUGGUUUUUAUGAAACCGUAGUUAGCCAUUGGAUGGGAAUUCGUAAUGAAUAUAAACCACCCACUGAUAAGCUAGCUAAUAUUA-------UUGUUGUUUAGAAUUGGUUCGUAAAGAGCUGGAUGAAGGUGAUCUUCCCGAGAAUGAUGAUUAUGCUUGGUUUUAGCUCUCGUACCAUUAUGAAAACAAUUCUUUG--CUUUUUCGACAUGUCUACAGGAAAAG---UUAUUUCCGUAUGGCUUGUCAAACUUUAGAUUGUAAUUGUUUGGGAUUUUAUGAAUCUUCAUAAGAAGAAGACUAA
>KY419105_extraction
AUGGCCGUCUCUUA--------------------------------------------UUGAUGGUUUUGUGUUAAAUUAUAAGGGUUUGUAAUCUCAACUUCUUGAUGUAGGAAUGGAUUGCAAAAUACAAACAGCACCUCACAUUAGUCUUU-------------------------------AAGUGUUGAUGUUGCUAUUCAAGAAGUUAUUGCUGAUAUGCAUUGGGGUGAGGGUUUUCAGAUCAAGUUUGACAACC-CUACAUCCUAGGAAUAUGCUUAGUUUUAGACGUUAAAGGUGUAGAAGAGUUGCAUGAUGAUU--UUUAAUUACAUUCGUGCUAUAGGUUGUGUUGUCGACCAAUCCAGAAAAUGGAUUGGCCACUGCACCAUAGCUCAAUUCAUGGAUGCUGCACUUUCUAUUAAAGAAAAUGUUGAUUUUAUAAAUUGCAUGCAGUUCAAUUAUAAAAUCACCAUCAACCCUUCAUCACCCGCUAGACUUCAAAUAGUGAAGCUUGGUGCUGAAAAGUAGGAUGGUUUUUAUGAAACCGUAGUUAGCCAUUGGAUGGGAAUUCGUAAUGAAUAUAAACCACCCACUGAUAAGCUAGCUAAUAUUA-------UUGUUGUUUAGAAUUGGUUCGUAAAGAGCUGGAUGAAGGUGAUCUUCCCGAGAAUGAUGAUUAUGCUUGGUUUUAGCUCUCGUACCAUUAUGAAAACAAUUCUUUG--CUUUUUCGACAUGUCUACAGGAAAAG---UUAUUUCCGUAUGGCUCGUCAAACUUUAGAUUGUAAUUGUUUGGGAUUUUAUGAAUCUUCAUAAGAAGAAGACUAA
>KY419103_extraction
AUGGCCGUCUCAUAUGCAGACAAUCCCAACCAUUUUAUUAAUUUUCCACUUACCCAGUUUGAUGGUUUUGUGUUAAAUUAUAAGGGUUUACAAUCUCAACUUCUUGAUGUAGGAGUGGAUUGCAAAAUACAAACAGCACCUCACAUUAGUCUUACCAUGCUGGAUAUACAGCCUGAAGACUAUAUUAGUGUUGAUGUUGCUAUUCAAGAAGCUAUUGCUGAUAUGCAUUGGGGUGAGGGUUUUCAGAUCAAGUUUGAUAACCCCCACAUCCUAGGUAGAUGUUUAGUUUUAGACGUUAAAGGUAUACAAAAAUUGCAUGAUGAUUUAGUUAAUCACAUUCGUGCUAAAGGCUGUGUUGUUGACCAAUCCAGAAAAUGGAUUGGCCACUGCACCAUAGCUCAAUUCUUGGAUGCUGCACUUUCUAUUAAAGAAAAUGUUGAUUUUAUAAAUUGCAUGCAGUUCAAUUAUAAAAUCACCAUCAACCCUUCAUCACCUGCUAGACUUGAAAUAGUGAAGCUUGGUGCUGAAAAGAAGGAUGGUUUUUAUGAAACCGUAGUUAGCCAUUGGAUGGGAAUUCGUCAUGA--AUAAACCACCCACUGAUAAGCUAGCUAAUAUUA-------UUGUUGUUUAGAAUUGGUUCGUAAAGAGCUGGCUUAAGGUGAUCUUCCAUAGAAUGAUGAUUAUGCUUGGUUUUAGCUCUCGUACCAUUAUGAAAACAAUUUUUG---CUUUUUCGACAUGUCUACUGUAAAAGUU-UUAUUUCCGUAUGGCUUGUCAAACUUUAGAUUGUAAUUGUUUGGGAUUUUAUGAAUCUUCAUAAGAAGAAGACUAA
>OL542832_extraction
AUGUCUGUCUCAUAUGCAGACAAUUCUAGCCAUUUUAUUAAUUUUUCACUUACCCAGUUUGAUGGUUUUGUGUUAAAUUAUAAGGGUUUACAAUCUCAACUUCUUGAUGUAGGAGUGGAC----AAAUAGAAACCAAAGC--------------------------------------------------------------------------------------------------------------------------------------------------------------------------------------------------------------------------------------------------------------------------------------------------------------------------------------------------------------------------------------------------------------------------------------------------------------------------------GGCCACCUUACAUUA-----------------------------------------------------------------------------------------------------------------------------------------------------------------------------------AUUGUUUGGGAUUUUAUGAAUCUUCAUAGGAAGAAGACUAA
