# Supplementary material for: Recurrent viral capture of cellular phosphodiesterases that antagonize OAS-RNase L
Source: Proc Natl Acad Sci U S A. 2024 Jan 26;121(5):e2312691121. doi: 10.1073/pnas.2312691121 (PMC10835031; doi:10.1073/pnas.2312691121)
Supplement: Supplementary file 1 — Appendix 01 (ZIP) [file pnas.2312159120.sapp.zip › Supplementary Files/Supplementary File 1/L2_AKAP/L2.3_p9_del2 .fasta]

>NM_018747_-_Akap7_PDE_domain
GAUUAUCAGCCCAACUAUUUCCUGUCCAUUCCGAUCACCAACAAAAAGAUUACAACCGGAAUUAAAGUCUUGCAAAAUUCGAUACUACAGCAGGAUAAGCGACUGACCAAAGCCAUGGUGGGCGACGGCUCCUUUCAUAUUACCUUGCUAGUGAUGCAGUUAUUAAACGAAGAUGAAGUAAAUAUCGGUACCGAUGCACUUUUGGAAUUGAAGCCAUUCGUUGAGGAGAUCCUUGAAGGGAAACACUUGGCUUUGCCCUUCCAAGGGAUUGGCACUUUCCAAGGUCAGGUUGGCUUUGUGAAGCUGGCAGAUGGAGACCAUGUUAGCGCACUCCUGGAGAUAGCAGAGACUGCGAAAAGAACAUUUCGGGAAAAAGGCAUCCUAGCUGGAGAAAGCAGAACUUUUAAGCCCCACCUGACCUUUAUGAAGCUGUCCAAAGCACCGAUGCUCAGGAAGAAGGGAGUGAGAAAAAUCGAGCCUGGAUUGUAUGAACAAUUUAUCGACCACAGAUUUGGAGAAGAACUAUUGUACCAGAUAGAUCUCUGCUCCAUGCUGAAGAAAAAACAGAGCAAUGGUUAUUACCACUGUGAGUCUUCCAUCGUGAUCGGUGAGAAGGAC
>230518_AKAP_L_9_3_mut_A_f$B23.ab1
GATTATCAGCCCAACTATTTCCTGTCCATTCCGATC---------------------------------------------------------------------ACCAAAGCCATGGTGGGCGACGGCTCCTTTCATATTACCTTGCTAGTGATGCAGTT-----------------------------------------------------------------------------------------------------------------------------------------------------------------------------------------------------------------AAAAAGGCATCCTAGCTGGAGAAAGCAGAACTTTTAAGCCCCACCTGACCTTTATGAAGCTGTCCAAAGCACCGATGCTCAGGAAGAAGGGAGTGAGAAAAATCGAGCCTGGATTGTATGAACAATTTATCGACCACAGATTTGGAGAAGAACTATTGTACCAGATAGATCTCTGCTCCATGCTGAAGAAAAAACAGAGCAATGGTTATTACCACTGTGAGTCTTCCATCGTGATCGGTGAGAAGGAC
>230518_AKAP_L_9_3_mut_C_f$F23.ab1
GATTATCAGCCCAACTATTTCCTGTCCATTCCGATCACCAACAAAAAGAT-----------------------------------TACAGCAGGATAAGCGACTGACCAAAGCCATGGTGGGCGACGGCTCCTTTCATATTACCTTGCTAGTGATGCAGTT-----------------------------------------------------------------------------------------------------------------------------------------------------------------------------------------------------------------AAAAAGGCATCCTAGCTGGAGAAAGCAGAACTTTTAAGCCCCACCTGACCTTTATGAAGCTGTCCAAAGCACCGATGCTCAGGAAGAAGGGAGTGAGAAAAATCGAGCCTGGATTGTATGAACAATTTATCGACCACAGATTTGGAGAAGAACTATTGTACCAGATAGATCTCTGCTCCATGCTGAAGAAAAAACAGAGCAATGGTTATTACCACTGTGAGTCTTCCATCGTGATCGGTGAGAAGGAC
