# Supplementary material for: Recurrent viral capture of cellular phosphodiesterases that antagonize OAS-RNase L
Source: Proc Natl Acad Sci U S A. 2024 Jan 26;121(5):e2312691121. doi: 10.1073/pnas.2312691121 (PMC10835031; doi:10.1073/pnas.2312691121)
Supplement: Supplementary file 1 — Appendix 01 (ZIP) [file pnas.2312159120.sapp.zip › Supplementary Files/Supplementary File 1/L2_AKAP/L2.1_p10_del1.fasta]

>NM_018747_-_Akap7_PDE_domain
GAUUAUCAGCCCAACUAUUUCCUGUCCAUUCCGAUCACCAACAAAAAGAUUACAACCGGAAUUAAAGUCUUGCAAAAUUCGAUACUACAGCAGGAUAAGCGACUGACCAAAGCCAUGGUGGGCGACGGCUCCUUUCAUAUUACCUUGCUAGUGAUGCAGUUAUUAAACGAAGAUGAAGUAAAUAUCGGUACCGAUGCACUUUUGGAAUUGAAGCCAUUCGUUGAGGAGAUCCUUGAAGGGAAACACUUGGCUUUGCCCUUCCAAGGGAUUGGCACUUUCCAAGGUCAGGUUGGCUUUGUGAAGCUGGCAGAUGGAGACCAUGUUAGCGCACUCCUGGAGAUAGCAGAGACUGCGAAAAGAACAUUUCGGGAAAAAGGCAUCCUAGCUGGAGAAAGCAGAACUUUUAAGCCCCACCUGACCUUUAUGAAGCUGUCCAAAGCACCGAUGCUCAGGAAGAAGGGAGUGAGAAAAAUCGAGCCUGGAUUGUAUGAACAAUUUAUCGACCACAGAUUUGGAGAAGAACUAUUGUACCAGAUAGAUCUCUGCUCCAUGCUGAAGAAAAAACAGAGCAAUGGUUAUUACCACUGUGAGUCUUCCAUCGUGAUCGGUGAGAAGGAC
>AKAP_flank_L2_10_1_C$F01.ab1
GATTATCAGCCCAACTATTTCCTGTCCATTCCGATCACCAACAAAAAGATTACAACCGGAATTAAAGTCTTGCAAAATTCGATACTACAGCAGGATAAGCGACTGACCAAAGCCATGGTGGGCGACGGCTCCTTTCATATTACCTTGCTAGTGATGCAGTTAT-------------------------TACCGATGCACTTTTGGAATTGAAGCCATTCGTTGAGGAGATCCTTGAAGGGAAACACTTGGCTTTGCCCTTCCAAGGGATTGGCACTTTCCAAGGTCAGGTTGGCTTTGTGAAGCTGGCAGATGGAGACCATGTTAGCGCACTCCTGGAGATAGCAGAGACTGCGAAAAGAACATTTCGGGAAAAAGGCATCCTAGCTGGAGAAAGCAGAACTTTTAAGCCCCACCTGACCTTTATGAAGCTGTCCAAAGCACCGATGCTCAGGAAGAAGGGAGTGAGAAAAATCGAGCCTGGATTG------------------------------------------------------------------------------------------TATTACCACTGTGAGTCTTCCATCGTGATCGGTGAGAAGGAC
>AKAP_flank_L2_10_1_D$H01.ab1
GATTATCAGCCCAACTATTTCCTGTCCATTCCGATCACCAACAAAAAGATTACAACCGGAATTAAAGTCTTGCAAAATTCGATACTACAGCAGGATAAGCGACTGACCAAAGCCATGGTGGGCGACGGCTCCTTTCATATTACCTTGCTAGTGATGCAGTTAT-------------------------TACCGATGCACTTTTGGAATTGAAGCCATTCGTTGAGGAGATCCTTGAAGGGAAACACTTGGCTTTGCCCTTCCAAGGGATTGGCACTTTCCAAGGTCAGGTTGGCTTTGTGAAGCTGGCAGATGGAGACCATGTTAGCGCACTCCTGGAGATAGCAGAGACTGCGAAAAGAACATTTCGGGAAAAAGGCATCCTAGCTGGAGAAAGCAGAACTTTTAAGCCCCACCTGACCTTTATGAAGCTGTCCAAAGCACCGATGCTCAGGAAGAAGGGAGTGAGAAAAATCGAGCCTGGATTG------------------------------------------------------------------------------------------TATTACCACTGTGAGTCTTCCATCGTGATCGGTGAGAAGGAC
