# Supplementary material for: Recurrent viral capture of cellular phosphodiesterases that antagonize OAS-RNase L
Source: Proc Natl Acad Sci U S A. 2024 Jan 26;121(5):e2312691121. doi: 10.1073/pnas.2312691121 (PMC10835031; doi:10.1073/pnas.2312691121)
Supplement: Supplementary file 1 — Appendix 01 (ZIP) [file pnas.2312159120.sapp.zip › Supplementary Files/Supplementary File 1/L2_AKAP/L2.3_p5_del1.fasta]

>NM_018747_-_Akap7_PDE_domain
GAUUAUCAGCCCAACUAUUUCCUGUCCAUUCCGAUCACCAACAAAAAGAUUACAACCGGAAUUAAAGUCUUGCAAAAUUCGAUACUACAGCAGGAUAAGCGACUGACCAAAGCCAUGGUGGGCGACGGCUCCUUUCAUAUUACCUUGCUAGUGAUGCAGUUAUUAAACGAAGAUGAAGUAAAUAUCGGUACCGAUGCACUUUUGGAAUUGAAGCCAUUCGUUGAGGAGAUCCUUGAAGGGAAACACUUGGCUUUGCCCUUCCAAGGGAUUGGCACUUUCCAAGGUCAGGUUGGCUUUGUGAAGCUGGCAGAUGGAGACCAUGUUAGCGCACUCCUGGAGAUAGCAGAGACUGCGAAAAGAACAUUUCGGGAAAAAGGCAUCCUAGCUGGAGAAAGCAGAACUUUUAAGCCCCACCUGACCUUUAUGAAGCUGUCCAAAGCACCGAUGCUCAGGAAGAAGGGAGUGAGAAAAAUCGAGCCUGGAUUGUAUGAACAAUUUAUCGACCACAGAUUUGGAGAAGAACUAUUGUACCAGAUAGAUCUCUGCUCCAUGCUGAAGAAAAAACAGAGCAAUGGUUAUUACCACUGUGAGUCUUCCAUCGUGAUCGGUGAGAAGGAC
>230516_AKAP_L_5_3_mut_B_f$D11.ab1_-_akap
GATTATCAGCCCAACTATTTCCTGTCCATTCCGATCACCAACAAAAAG------------ATT---------------------------------------------------------------------------------------------------------------------------------------------------------------------------------------------------------------------------------------------------------------------------------------------------------------------------------------------------------------------------------------------ATGCTCAGGAAGAAGGGAGTGAGAAAAATCGAGCCTGGATTGTATGAACAATTTATCGACCACAGATTTGGAGAAGAACTATTGTACCAGATAGATCTCTGCTCCATGCTGAAGAAAAAACAGAGCAATGGTTATTACCACTGTGAGTCTTCCATCGTGATCGGTGAGAAGGAC
>230516_AKAP_L_5_3_mut_D_f$H11.ab1_-_akap
GATTATCAGCCCAACTATTTCCTGTCCATTCCGATCACCAACAAAAAG------------ATT---------------------------------------------------------------------------------------------------------------------------------------------------------------------------------------------------------------------------------------------------------------------------------------------------------------------------------------------------------------------------------------------ATGCTCAGGAAGAAGGGAGTGAGAAAAATCGAGCCTGGATTGTATGAACAATTTATCGACCACAGATTTGGAGAAGAACTATTGTACCAGATAGATCTCTGCTCCATGCTGAAGAAAAAACAGAGCAATGGTTATTACCACTGTGAGTCTTCCATCGTGATCGGTGAGAAGGAC
>230516_AKAP_L_5_3_mut_C_f$F11.ab1_-_akap
GATTATCAGCCCAACTATTTCCTGTCCATTCCGATCACCAACAAAAAGATTACAACCGGAATT---------------------------------------------------------------------------------------------------------------------------------------------------------------------------------------------------------------------------------------------------------------------------------------------------------------------------------------------------------------------------------------------ATGCTCAGGAAGAAGGGAGTGAGAAAAATCGAGCCTGGATTGTATGAACAATTTATCGACCACAGATTTGGAGAAGAACTATTGTACCAGATAGATCTCTGCTCCATGCTGAAGAAAAAACAGAGCAATGGTTATTACCACTGTGAGTCTTCCATCGTGATCGGTGAGAAGGAC
