# Supplementary material for: Recurrent viral capture of cellular phosphodiesterases that antagonize OAS-RNase L
Source: Proc Natl Acad Sci U S A. 2024 Jan 26;121(5):e2312691121. doi: 10.1073/pnas.2312691121 (PMC10835031; doi:10.1073/pnas.2312691121)
Supplement: Supplementary file 1 — Appendix 01 (ZIP) [file pnas.2312159120.sapp.zip › Supplementary Files/Supplementary File 1/L2_AKAP/L2.2_p7_del.fasta]

>NM_018747_-_Akap7_PDE_domain
GAUUAUCAGCCCAACUAUUUCCUGUCCAUUCCGAUCACCAACAAAAAGAUUACAACCGGAAUUAAAGUCUUGCAAAAUUCGAUACUACAGCAGGAUAAGCGACUGACCAAAGCCAUGGUGGGCGACGGCUCCUUUCAUAUUACCUUGCUAGUGAUGCAGUUAUUAAACGAAGAUGAAGUAAAUAUCGGUACCGAUGCACUUUUGGAAUUGAAGCCAUUCGUUGAGGAGAUCCUUGAAGGGAAACACUUGGCUUUGCCCUUCCAAGGGAUUGGCACUUUCCAAGGUCAGGUUGGCUUUGUGAAGCUGGCAGAUGGAGACCAUGUUAGCGCACUCCUGGAGAUAGCAGAGACUGCGAAAAGAACAUUUCGGGAAAAAGGCAUCCUAGCUGGAGAAAGCAGAACUUUUAAGCCCCACCUGACCUUUAUGAAGCUGUCCAAAGCACCGAUGCUCAGGAAGAAGGGAGUGAG-AAAAAUCGAGCCUGGAUUGUAUGAACAAUUUAUCGACCACAGAUUUGGAGAAGAACUAUUGUACCAGAUAGAUCUCUGCUCCAUGCUGAAG-AAAAAACAGAGCAAUGGUUAUUACCACUGUGAGUCUUCCAUCGUGAUCGGUGAGAAGGAC
>230517_AKAP_L_7_2_mut_B_f$D15.ab1_(reversed)_-_akap
GATTATCAGCCCAACTATTTCCTGTCCATTCCGATCACCAA-----------------------------------------------------------------------------------------------------------------------------------------------------------------------------------------------------------------------------------------------------------------------------------------------------------------------------------------------------------------------------------------------TGAAGCTGTCCAAAGCACCGATGCTCAGGAAGAAGGGAGTGAG-AAAAATCGAGCCTGGATTGTATGAACAATTTATCGACCACAGATTTGGAGAAGAACTATTGTACTAGATAGATCTCTGCTCCATGCTGAAGAAAAAAACAGAGCAATGGTTATTACCACTGTGAGTCTTCCATCGTGATCGGTGAGAAGGAC
>230517_AKAP_L_7_2_mut_C_f$F15.ab1_-_akap
GATTATCAGCCCAACTATTTCCTGTCCATTCCGATCACCAA-----------------------------------------------------------------------------------------------------------------------------------------------------------------------------------------------------------------------------------------------------------------------------------------------------------------------------------------------------------------------------------------------TGAAGCTGTCCAAAGCACCGATGCTCAGGAAGAAGGGAGTGAG-AAAAATCGAGCCTGGATTGTATGAACAATTTATCGACCACAGATTTGGAGAAGAACTATTGTACCAGATAGATCTCTGCTCCATGCTGAAG-AAAAAACAGAGCAATGGTTATTACCACTGTGAGTCTTCCATCGTGATCGGTGAGAAGGAC
>230517_AKAP_L_7_2_mut_D_f$H15.ab1_-_akap
GATTATCAGCCCAACTATTTCCTGTCCATTCCGATCACCAACAAAAAGATT---------------------------------------------------------------------------------------------------------------------------------------------------------------------------------------------------------------------------------------------------------------------------------------------------------------------------------------------------------------------------------------AAGCTGTCCAAAGCACCGATGCTCAGGAAGAAGGGAGTGAGAAAAAATCGAGCCTGGATTGTATGAACAATTTATCGACCACAGATTTGGAGAAGAACTATTGTACCAGATAGATCTCTGCTCCATGCTGAAG-AAAAAACAGAGCAATGGTTATTACCACTGTGAGTCTTCCATCGTGATCGGTGAGAAGGAC
