# Supplementary material for: Recurrent viral capture of cellular phosphodiesterases that antagonize OAS-RNase L
Source: Proc Natl Acad Sci U S A. 2024 Jan 26;121(5):e2312691121. doi: 10.1073/pnas.2312691121 (PMC10835031; doi:10.1073/pnas.2312691121)
Supplement: Supplementary file 1 — Appendix 01 (ZIP) [file pnas.2312159120.sapp.zip › Supplementary Files/Supplementary File 1/L2_AKAP/L2.3_p9_del1.fasta]

>230518_AKAP_L_9_3_B_f$L21.ab1_extraction
GATTATCAGCCCAACTATTTCCTGTCCATTCCGATCACCAACAAAAAGATTACAACCGGAATTAAAGTCTTGCAAAATTCGATACTANNNNNNNNNNNNNNNNNNNNNNNNNNNNNNNNNNNNNNNNNNNNNNNNNNNNNNNNNNNNNNNNNNNNNNNNNNNNNNNNNNNNNNNNNNNNNNNNNNNNNNNNNNNNNNNNNNNNNNNNNNNNNNNNNNNNNNNNNNNNNNNNNNNNNNNNNNNNNNNNNNNNNNNNNNNNNNNNNNNNNNNNNNNNNNNNNNNNNNNNNNNNNNNNNNNNNNNNNNNNNNNNNNNNNNNNNNNNNNNNNNNNNNNNNNNNNNNNNNNNNNNNNNNNNNNNNNNNNNNNNNNNNNNNNNNNNNNNNNNNNNNNNNNNNNNNNNNNNNNNNNNNNNNNNNNNNNNNNNNNNNNNNNNNNNNNNNNNNNNNNNNNNNNNNNNNNNNNNNNNNNNNNNNNNNNNNNNNNNNNNNNNNNNNNNNNNNNNNNNNNNNNNNNNNNNNNNNNNNNNNNNNNNNNNNNNNNNNNNNNNNNNNNNNNNNNNNNNNNNNNNNNNNNNNNNNNNNNNNNNNNNNNNNNNNNNNNNNNNNNNNNNNNNNNNN
>230518_AKAP_L_9_3_C_f$N21.ab1_extraction
GATTATCAGCCCAACTATTTCCTGTCCATTCCGATCACCAACAAAAAGATTACAACCGGAATTAAAGTCTTGCAAAATTCGATACTANNNNNNNNNNNNNNNNNNNNNNNNNNNNNNNNNNNNNNNNNNNNNNNNNNNNNNNNNNNNNNNNNNNNNNNNNNNNNNNNNNNNNNNNNNNNNNNNNNNNNNNNNNNNNNNNNNNNNNNNNNNNNNNNNNNNNNNNNNNNNNNNNNNNNNNNNNNNNNNNNNNNNNNNNNNNNNNNNNNNNNNNNNNNNNNNNNNNNNNNNNNNNNNNNNNNNNNNNNNNNNNNNNNNNNNNNNNNNNNNNNNNNNNNNNNNNNNNNNNNNNNNNNNNNNNNNNNNNNNNNNNNNNNNNNNNNNNNNNNNNNNNNNNNNNNNNNNNNNNNNNNNNNNNNNNNNNNNNNNNNNNNNNNNNNNNNNNNNNNNNNNNNNNNNNNNNNNNNNNNNNNNNNNNNNNNNNNNNNNNNNNNNNNNNNNNNNNNNNNNNNNNNNNNNNNNNNNNNNNNNNNNNNNNNNNNNNNNNNNNNNNNNNNNNNNNNNNNNNNNNNNNNNNNNNNNNNNNNNNNNNNNNNNNNNNNNNNNNNNNNNNNNNNNNNN
>NM_018747_-_Akap7_PDE_domain
GAUUAUCAGCCCAACUAUUUCCUGUCCAUUCCGAUCACCAACAAAAAGAUUACAACCGGAAUUAAAGUCUUGCAAAAUUCGAUACUACAGCAGGAUAAGCGACUGACCAAAGCCAUGGUGGGCGACGGCUCCUUUCAUAUUACCUUGCUAGUGAUGCAGUUAUUAAACGAAGAUGAAGUAAAUAUCGGUACCGAUGCACUUUUGGAAUUGAAGCCAUUCGUUGAGGAGAUCCUUGAAGGGAAACACUUGGCUUUGCCCUUCCAAGGGAUUGGCACUUUCCAAGGUCAGGUUGGCUUUGUGAAGCUGGCAGAUGGAGACCAUGUUAGCGCACUCCUGGAGAUAGCAGAGACUGCGAAAAGAACAUUUCGGGAAAAAGGCAUCCUAGCUGGAGAAAGCAGAACUUUUAAGCCCCACCUGACCUUUAUGAAGCUGUCCAAAGCACCGAUGCUCAGGAAGAAGGGAGUGAGAAAAAUCGAGCCUGGAUUGUAUGAACAAUUUAUCGACCACAGAUUUGGAGAAGAACUAUUGUACCAGAUAGAUCUCUGCUCCAUGCUGAAGAAAAAACAGAGCAAUGGUUAUUACCACUGUGAGUCUUCCAUCGUGAUCGGUGAGAAGGAC
