# Supplementary material for: Recurrent viral capture of cellular phosphodiesterases that antagonize OAS-RNase L
Source: Proc Natl Acad Sci U S A. 2024 Jan 26;121(5):e2312691121. doi: 10.1073/pnas.2312691121 (PMC10835031; doi:10.1073/pnas.2312691121)
Supplement: Supplementary file 1 — Appendix 01 (ZIP) [file pnas.2312159120.sapp.zip › Supplementary Files/Supplementary File 2/L2_ORF2/L2.1_p10.fasta]

>AY700211_-_nonstructural_protein_2a_CDS
AUGGCCUUUGCUGACAAGCCUAAUCAUUUCAUAAACUUUCCCCUGGCCCAAUUUAGUGGCUUUAUGGGUAAGUAUUUAAAGCUACAGUCUCAACUUGUGGAAAUGGGUUUAGACUGUAAAUUACAGAAGGCACCACAUGUUAGUAUUACCCUGCUUGAUAUUAAAGCAGACCAAUACAAACAGGUGGAAUUUGCAAUACAAGAAAUAAUAGAUGAUCUGGCGGCAUAUGAGGGAGAUAUUGUCUUUGACAACCCUCACAUGCUUGGCAGAUGCCUUGUUCUUGAUGUUAGAGGAUUUGAAGAGUUGCAUGAAGAUAUUGUUGAAAUUCUCCGCAGAAGGGGUUGCACGGCAGAUCAAUCCAGACACUGGAUUCCGCACUGCACUGUGGCCCAAUUUGACGAAGAAAGAGAAACAAAAGGAAUGCAAUUCUAUCAUAAAGAACCCUUCUACCUCAAGCAUAACAACCUAUUAACGGAUGCUGGGCUUGAGCUCGUGAAGAUAGGUUCUUCCAAAAUAGAUGGGUUUUAUUGUAGUGAACUGAGUGUUUGGUGUGGUGAGAGGCUUUGUUAUAAGCCUCCAACACCCAAAUUCAGUGAUAUAUUUGGCUAUUGCUGCAUAGAUAAAAUACGUGGUGAUUUAGAAAUAGGAGACCUACCGCAGGAUGAUGAGGAAGCGUGGGCCGAGCUAAGUUACCACUAUCAAAGAAACACCUACUUCUUCAGACAUGUGCACGAUAAUAGCAUCUAUUUUCGUACCGUGUGUAGAAUG-AAGGGUUGUAUGUGUUGA
>230504_NS2_L_10_1_A_f$I03.ab1
ATGGCCTTTGCTGACAAGCCTAATCATTTCATAAACTTTCCCCTGGCCCAATTTAGTGGCTTTATGGGTAAGTATTTAAAGCTACAGTCTCAACTTGTGGAAATGGGTTTAGACTGTAAATTACAGAAGGCACCACATGTTAGTATTACCCTGCTTGATATTAAAGCAGACCAATACAAACAGGTGGAATTTGCAATACAAGAAATAATAGATGATCTGGCGGCATATGAGGGAGATATTGTCTTTGACAACCCTCACATGCTTGGCAGATGCCTTGTTCTTGATGTTAGAGGATTTGAAGAGTTGCATGAAGATATTGTTGAAATTCTCCGCAGAAGGGGTTGCACGGCAGATCAATCCAGACACTGGATTCCGCGCTGCACTGTGGCCCAATTTGACGAAGAAAGAGAAACAAAAGGAATGCAATTCTATCATAAAGAACCCTTCTACCTCAAGCATAACAACCTATTAACGGATGCTGGGCTTGAGCTCGTGAAGATAGGTTCTTCCAAAATAGATGGGTTTTATTGTAGTGAACTGAGTGTTTGGTGTGGTGAGAGGCTTTGTTATAAGCCTCCAACACCCAAATTCAGTGATATATTTGGCTATTGCTGCATAGATAAAATACGTGGTGATTTAGAAATAGGAGACCTACCGCAGGATGATGAGGAAGCGTGGGCCGAGCTAAGTTACCACTATCAAAGAAACACCTACTTCTTCAGACATGTGCACGATAATAGCATCTATTTTCGTACCGTGTGTAGAATG-AAGGGTTGTATGTGTTGA
>230504_NS2_L_10_1_A_r$I09.ab1_(reversed)
ATGGCCTTTGCTGACAAGCCTAATCATTTCATAAACTTTCCCCTGGCCCAATTTAGTGGCTTTATGGGTAAGTATTTAAAGCTACAGTCTCAACTTGTGGAAATGGGTTTAGACTGTAAATTACAGAAGGCACCACATGTTAGTATTACCCTGCTTGATATTAAAGCAGACCAATACAAACAGGTGGAATTTGCAATACAAGAAATAATAGATGATCTGGCGGCATATGAGGGAGATATTGTCTTTGACAACCCTCACATGCTTGGCAGATGCCTTGTTCTTGATGTTAGAGGATTTGAAGAGTTGCATGAAGATATTGTTGAAATTCTCCGCAGAAGGGGTTGCACGGCAGATCAATCCAGACACTGGATTCCGCGCTGCACTGTGGCCCAATTTGACGAAGAAAGAGAAACAAAAGGAATGCAATTCTATCATAAAGAACCCTTCTACCTCAAGCATAACAACCTATTAACGGATGCTGGGCTTGAGCTCGTGAAGATAGGTTCTTCCAAAATAGATGGGTTTTATTGTAGTGAACTGAGTGTTTGGTGTGGTGAGAGGCTTTGTTATAAGCCTCCAACACCCAAATTCAGTGATATATTTGGCTATTGCTGCATAGATAAAATACGTGGTGATTTAGAAATAGGAGACCTACCGCAGGATGATGAGGAAGCGTGGGCCGAGCTAAGTTACCACTATCAAAGAAACACCTACTTCTTCAGACATGTGCACGATAATAGCATCTATTTTCGTACCGTGTGTAGAATG-AAGGGTTGTATGTGTTGA
>230504_NS2_L_10_1_D_r$O09.ab1_(reversed)
ATGGCCTTTGCTGACAAGCCTAATCATTTCATAAACTTTCCCCTGGCCCAATTTAGTGGCTTTATGGGTAAGTATTTAAAGCTACAGTCTCAACTTGTGGAAATGGGTTTAGACTGTAAATTACAGAAGGCACCACATGTTAGTATTACCCTGCTTGATATTAAAGCAGACCAATACAAACAGGTGGAATTTGCAATACAAGAAATAATAGATGATCTGGCGGCATATGAGGGAGATATTGTCTTTGACAACCCTCACATGCTTGGCAGATGCCTTGTTCTTGATGTTAGAGGATTTGAAGAGTTGCATGAAGATATTGTTGAAATTCTCCGCAGAAGGGGTTGCACGGCAGATCAATCCAGACACTGGATTCCGCGCTGCACTGTGGCCCAATTTGACGAAGAAAGAGAAACAAAAGGAATGCAATTCTATCATAAAGAACCCTTCTACCTCAAGCATAACAACCTATTAACGGATGCTGGGCTTGAGCTCGTGAAGATAGGTTCTTCCAAAATAGATGGGTTTTATTGTAGTGAACTGAGTGTTTGGTGTGGTGAGAGGCTTTGTTATAAGCCTCCAACACCCAAATTCAGTGATATATTTGGCTATTGCTGCATAGATAAAATACGTGGTGATTTAGAAATAGGAGACCTACCGCAGGATGATGAGGAAGCGTGGGCCGAGCTAAGTTACCACTATCAAAGAAACACCTACTTCTTCAGACATGTGCACGATAATAGCATCTATTTTCGTACCGTGTGTAGAATG-AAGGGTTGTATGTGTTGA
>230504_NS2_L_10_1_D_f$O03.ab1
ATGGCCTTTGCTGACAAGCCTAATCATTTCATAAACTTTCCCCTGGCCCAATTTAGTGGCTTTATGGGTAAGTATTTAAAGCTACAGTCTCAACTTGTGGAAATGGGTTTAGACTGTAAATTACAGAAGGCACCACATGTTAGTATTACCCTGCTTGATATTAAAGCAGACCAATACAAACAGGTGGAATTTGCAATACAAGAAATAATAGATGATCTGGCGGCATATGAGGGAGATATTGTCTTTGACAACCCTCACATGCTTGGCAGATGCCTTGTTCTTGATGTTAGAGGATTTGAAGAGTTGCATGAAGATATTGTTGAAATTCTCCGCAGAAGGGGTTGCACGGCAGATCAATCCAGACACTGGATTCCGCGCTGCACTGTGGCCCAATTTGACGAAGAAAGAGAAACAAAAGGAATGCAATTCTATCATAAAGAACCCTTCTACCTCAAGCATAACAACCTATTAACGGATGCTGGGCTTGAGCTCGTGAAGATAGGTTCTTCCAAAATAGATGGGTTTTATTGTAGTGAACTGAGTGTTTGGTGTGGTGAGAGGCTTTGTTATAAGCCTCCAACACCCAAATTCAGTGATATATTTGGCTATTGCTGCATAGATAAAATACGTGGTGATTTAGAAATAGGAGACCTACCGCAGGATGATGAGGAAGCGTGGGCCGAGCTAAGTTACCACTATCAAAGAAACACCTACTTCTTCAGACATGTGCACGATAATAGCATCTATTTTCGTACCGTGTGTAGAATGAAAGGGTTGTATGTGTTGA
>230504_NS2_L_10_1_C_f$M03.ab1
ATGGCCTTTGCTGACAAGCCTAATCATTTCATAAACTTTCCCCTGGCCCAATTTAGTGGCTTTATGGGTAAGTATTTAAAGCTACAGTCTCAACTTGTGGAAATGGGTTTAGACTGTAAATTACAGAAGGCACCACATGTTAGTATTACCCTGCTTGATATTAAAGCAGACCAATACAAACAGGTGGAATTTGCAATACAAGAAATAATAGATGATCTGGCGGCATATGAGGGAGATATTGTCTTTGACAACCCTCACATGCTTGGCAGATGCCTTGTTCTTGATGTTAGAGGATTTGAAGAGTTGCATGAAGATATTGTTGAAATTCTCCGCAGAAGGGGTTGCACGGCAGATCAATCCAGACACTGGATTCCGCGCTGCACTGTGGCCCAATTTGACGAAGAAAGAGAAACAAAAGGAATGCAATTCTATCATAAAGAACCCTTCTACCTCAAGCATAACAACCTATTAACGGATGCTTGGCTTGAGCTCGTGAAGATAGGTTCTTCCAAAATAGATGGGTTTTATTGTAGTGAACTGAGTGTTTGGTGTGGTGAGAGGCTTTGTTATAAGCCTCCAACACCCAAATTCAGTGATATATTTGGCTATTGCTGCATAGATAAAATACGTGGTGATTTAGAAATAGGAGACCTACCGCAGGATGATGAGGAAGCGTGGGCCGAGCTAAGTTACCACTATCAAAGAAACACCTACTTCTTCAGACATGTGCACGATAATAGCATCTATTTTCGTACCGTGTGTAGAATGAAAGGGTTGTATGTGTTGA
>230504_NS2_L_10_1_C_r$M09.ab1_(reversed)
ATGGCCTTTGCTGACAAG-CTAATCATTTCATAAACTTTCCCCTGGCCCAATTTAGTGGCTTTATGGGTAAGTATTTAAAGCTACAGTCTCAACTTGTGGAAATGGGTTTAGACTGTAAATTACAGAAGGCACCACATGTTAGTATTACCCTGCTTGATATTAAAGCAGACCAATACAAACAGGTGGAATTTGCAATACAAGAAATAATAGATGATCTGGCGGCATATGAGGGAGATATTGTCTTTGACAACCCTCACATGCTTGGCAGATGCCTTGTTCTTGATGTTAGAGGATTTGAAGAGTTGCATGAAGATATTGTTGAAATTCTCCGCAGAAGGGGTTGCACGGCAGATCAATCCAGACACTGGATTCCGCGCTGCACTGTGGCCCAATTTGACGAAGAAAGAGAAACAAAAGGAATGCAATTCTATCATAAAGAACCCTTCTACCTCAAGCATAACAACCTATTAACGGATGCTTGGCTTGAGCTCGTGAAGATAGGTTCTTCCAAAATAGATGGGTTTTATTGTAGTGAACTGAGTGTTTGGTGTGGTGAGAGGCTTTGTTATAAGCCTCCAACACCCAAATTCAGTGATATATTTGGCTATTGCTGCATAGATAAAATACGTGGTGATTTAGAAATAGGAGACCTACCGCAGGATGATGAGGAAGCGTGGGCCGAGCTAAGTTACCACTATCAAAGAAACACCTACTTCTTCAGACATGTGCACGATAATAGCATCTATTTTCGTACCGTGTGTAGAATG-AAGGGTTGTATGKGTTGA
>230504_NS2_L_10_1_B_r$K09.ab1
ATGGCCTTTGCTGACAAGCCTAATCATTTCATAAACTTTCCCCTGGCCCAATTTAGTGGCTTTATGGGTAAGTATTTAAAGCTACAGTCTCAACTTGTGGAAATGGGTTTAGACTGTAAATTACAGAAGGCACCACATGTTAGTATTACCCTGCTTGATATTAAAGCAGACCAATACAAACAGGTGGAATTTGCAATACAAGAAATAATAGATGATCTGGCGGCATATGAGGGAGATATTGTCTTTGACAACCCTCACATGCTTGGCAGATGCCTTGTTCTTGATGTTAGAGGATTTGAAGAGTTGCATGAAGATATTGTTGAAATTCTCCGCAGAAGGGGTTGCACGGCAGATCAATCCAGACACTGGATTCCGCGCTGCACTGTGGCCCAATTTGACGAAGAAAGAGAAACAAAAGGAATGCAATTCTATCATAAAGAACCCTTCTACCTCAAGCATAACAACCTATTAACGGATGCTGGGCTTGAGCTCGTGAAGATAGGTTCTTCCAAAATAGATGGGTTTTATTGTAGTGAACTGAGTGTTTGGTGTGGTGAGAGGCTTTGTTATAAGCCTCCAACACCCAAATTCAGTGATATATTTGGCTATTGCTGCATAGATAAAATACGTGGTGATTTAGAAATAGGAGACCTACCGCAGGATGATGAGGAAGCGTGGGCCGAGCTAAGTTACCACTATCAAAGAAACACCTACTTCTTCAGACATGTGCACGATAATAGCATCTATTTTCGTACCGTGTGTAGAATG-AAGGGTTGTATGTGTTGA
>230504_NS2_L_10_1_B_f$K03.ab1_(reversed)
ATGGCCTTTGCTGACAAGCGTAATCATTTCATAAACTTTCCCCTGGCCCAATTTAGTGGCTTTATGGGTAAGTATTTAAAGCTACAGTCTCAACTTGTGGAAATGGGTTTAGACTGTAAATTACAGAAGGCACCACATGTTAGTATTACCCTGCTTGATATTAAAGCAGACCAATACAAACAGGTGGAATTTGCAATACAAGAAATAATAGATGATCTGGCGGCATATGAGGGAGATATTGTCTTTGACAACCCTCACATGCTTGGCAGATGCCTTGTTCTTGATGTTAGAGGATTTGAAGAGTTGCATGAAGATATTGTTGAAATTCTCCGCAGAAGGGGTTGCACGGCAGATCAATCCAGACACTGGATTCCGCGCTGCACTGTGGCCCAATTTGACGAAGAAAGAGAAACAAAAGGAATGCAATTCTATCATAAAGAACCCTTCTACCTCAAGCATAACAACCTATTAACGGATGCTGGGCTTGAGCTCGTGAAGATAGGTTCTTCCAAAATAGATGGGTTTTATTGTAGTGAACTGAGTGTTTGGTGTGGTGAGAGGCTTTGTTATAAGCCTCCAACACCCAAATTCAGTGATATATTTGGCTATTGCTGCATAGATAAAATACGTGGTGATTTAGAAATAGGAGACCTACCGCAGGATGATGAGGAAGCGTGGGCCGAGCTAAGTTACCACTATCAAAGAAACACCTACTTCTTCAGACATGTGCACGATAATAGCATCTATTTTCGTACCGTGTGTAGAATG-AAGGGTTGTATGTGTTGA
