# Supplementary material for: Recurrent viral capture of cellular phosphodiesterases that antagonize OAS-RNase L
Source: Proc Natl Acad Sci U S A. 2024 Jan 26;121(5):e2312691121. doi: 10.1073/pnas.2312691121 (PMC10835031; doi:10.1073/pnas.2312691121)
Supplement: Supplementary file 1 — Appendix 01 (ZIP) [file pnas.2312159120.sapp.zip › Supplementary Files/Supplementary File 2/Mac_ORF2/Mac.2_p10_consensus_align.fasta]

>AY700211_-_nonstructural_protein_2a_CDS
AUGGCCUUUGCUGACAAGCCUAAUCAUUUCAUAAACUUUCCCCUGGCCCAAUUUAGUGGCUUUAUGGGUAAGUAUUUAAAGCUACAGUCUCAACUUGUGGAAAUGGGUUUAGACUGUAAAUUACAGAAGGCACCACAUGUUAGUAUUACCCUGCUUGAUAUUAAAGCAGACCAAUACAAACAGGUGGAAUUUGCAAUACAAGAAAUAAUAGAUGAUCUGGCGGCAUAUGAGGGAGAUAUUGUCUUUGACAACCCUCACAUGCUUGGCAGAUGCCUUGUUCUUGAUGUUAGAGGAUUUGAAGAGUUGCAUGAAGAUAUUGUUGAAAUUCUCCGCAGAAGGGGUUGCACGGCAGAUCAAUCCAGACACUGGAUUCCGCACUGCACUGUGGCCCAAUUUGACGAAGAAAGAGAAACAAAAGGAAUGCAAUUCUAUCAUAAAGAACCCUUCUACCUCAAGCAUAACAACCUAUUAACGGAUGCUGGGCUUGAGCUCGUGAAGAUAGGUUCUUCCAAAAUAGAUGGGUUUUAUUGUAGUGAACUGAGUGUUUGGUGUGGUGAGAGGCUUUGUUAUAAGCCUCCAACACCCAAAUUCAGUGAUAUAUUUGGCUAUUGCUGCAUAGAUAAAAUACGUGGUGAUUUAGAAAUAGGAGACCUACCGCAGGAUGAUGAGGAAGCGUGGGCCGAGCUAAGUUACCACUAUCAAAGAAACACCUACUUCUUCAGACAUGUGCACGAUAAUAGCAUCUAUUUUCGUACCGUGUGUAGAAUGAAGGGUUGUAUGUGUUGA
>Mac.2_p10_consensus
ATGGCCTTTGCTGACAAGCCTAATCATTTCATAAACTTTCCCCTGGCCCAATTTAGTGGCTTTATGGGTAAGTATTTAAAGCTACAGTCTCAACTTGTGGAAATGGGTTTAGACTGTAAATTACAGAAGGCACCACATGTTAGTATTACCCTGCTTGATATTAAAGCAGACCAATACAAACAGGTGGAATTTGCAATACAAGAAATAATAGATGATCTGGCGGCATATGAGGGAGATATTGTCTTTGACAACCCTCACATGCTTGGCAGATGCCTTGTTCTTGATGTTAGAGGATTTGAAGAGTTGCATGAAGATATTGTTGAAATTCTCCGCAGAAGGGGTTGCACGGCAGATCAATCCAGACACTGGATTCCGCGCTGCACTGTGGCCCAATTTGACGAAGAAAGAGAAACAAAAGGAATGCAATTCTATCATAAAGAACCCTTCTACCTCAAGCATAACAACCTATTAACGGATGCTGGGCTTGAGCTCGTGAAGATAGGTTCTTCCAAAATAGATGGGTTTTATTGTAGTGAACTGAGTGTTTGGTGTGGTGAGAGGCTTTGTTATAAGCCTCCAACACCCAAATTCAGTGATATATTTGGCTATTGCTGCATAGATAAAATACGTGGTGATTTAGAAATAGGAGACCTACCGCAGGATGATGAGGAAGCGTGGGCCGAGCTAAGTTACCACTATCAAAGAAACACCTACTTCTTCAGACATGTGCACGATAATAGCATCTATTTTCGTACCGTGTGTAGAATGAAGGGTTGTATGTGTTAA
