# Supplementary material for: Recurrent viral capture of cellular phosphodiesterases that antagonize OAS-RNase L
Source: Proc Natl Acad Sci U S A. 2024 Jan 26;121(5):e2312691121. doi: 10.1073/pnas.2312691121 (PMC10835031; doi:10.1073/pnas.2312691121)
Supplement: Supplementary file 1 — Appendix 01 (ZIP) [file pnas.2312159120.sapp.zip › Supplementary Files/Supplementary File 2/Mac_ORF2/mac.2_p15.fasta]

>AY700211_-_nonstructural_protein_2a_CDS
AUGGCCUUUGCUGACAAGCCUAAUCAUUUCAUAAACUUUCCCCUGGCCCAAUUUAGUGGCUUUAUGGGUAAGUAUUUAAAGCUACAGUCUCAACUUGUGGAAAUGGGUUUAGACUGUAAAUUACAGAAGGCACCACAUG-UUAGUAUUACCCUGCUUGAUAUUAAAGCAGACCAAUACAAACAGGUGGAAUUUGCAAUACAAGAAAUAAUAGAUGAUCUGGCGGCAUAUGAGGGAGAUAUUGUCUUUGACAACCCUCACAUGCUUGGCAGAUGCCUUGUUCUUGAUGUUAGAGGAUUUGAAGAGUUGCAUGAAGAUAUUGUUGAAAUUCUCCGCAGAAGGGGUUGCACGGCAGAUCAAUCCAGACACUGGAUUCCGCACUGCACUGUGGCCCAAUUUGACGAAGAAAGAGAAACAAAAGGAAUGCAAUUCUAUCAUAAAGAACCCUUCUACCUCAAGCAUAACAACCUAUUAACGGAUGCUGGGCUUGAGCUCGUGAAGAUAGGUUCUUCCAAAAUAGAUGGGUUUUAUUGUAGUGAACUGAGUGUUUGGUGUGGUGAGAGGCUUUGUUAUAAGCCUCCAACACCCAAAUUCAGUGAUAUAUUUGGCUAUUGCUGCAUAGAUAAAAUACGUGGUGAUUUAGAAAUAGGAGACCUACCGCAGGAUGAUGAGGAAGCGUGGGCCGAGCUAAGUUACCACUAUCAAAGAAACACCUACUUCUUCAGACAUGUGCACGAUAAUAGCAUCUAUUUUCGUACCGUGUGUAGAAUG-AAGGGUUGUAUGUGUUGA
>230803_NS2_iBMM_15_2_A_17_r$J01.ab1
ATGGSCTTTGCTGACAAGCCTAATCATTTCATAAACTTTCCCCTGGCCCAATTTAGTGGCTTTATGGGTAAGTATTTAAAGCTACAGTCTCAACTTGTGGAAATGGGTTTAGACTGTAAATTACAGAAGGCACCACATG-TTAGTATTACCCTGCTTGATATTAAAGCAGACCAATACAAACAGGTGGAATTTGCAATACAAGAAATAATAGATGATCTGGCGGCATATGAGGGAGATATTGTCTTTGACAACCCTCACATGCTTGGCAGATGCCTTGTTCTTGATGTTAGAGGATTTGAAGAGTTGCATGAAGATATTGTTGAAATTCTCCGCAGAAGGGGTTGCACGGCAGATCAATCCAGACACTGGATTCCGCGCTGCACTGTGGCCCAATTTGACGAAGAAAGAGAAACAAAAGGAATGCAATTCTATCATAAAGAACCCTTCTACCTCAAGCATAACAACCTATTAACGGATGCTGGGCTTGAGCTCGTGAAGATAGGTTCTTCCAAAATAGATGGGTTTTATTGTAGTGAACTGAGTGTTTGGTGTGGTGAGAGGCTTTGTTATAAGCCTCCAACACCCAAATTCAGTGATATATTTGGCTATTGCTGCATAGATAAAATACGTGGTGATTTAGAAATAGGAGACCTACCGCAGGATGATGAGGAAGCGTGGGCCGAGCTAAGTTACCACTATCAAAGAAACACCTACTTCTTCAGACATGTGCACGATAATAGCATCTATTTTCGTACCGTGTGTAGAATGAAAGGGTTGTATGTGTTGA
>230803_NS2_iBMM_15_2_B_17_r$L01.ab1
ATGGCCTTTGCTGACAAGCCTAATCATTTCATAAACTTTCCCCTGGCCCAATTTAGTGGCTTTATGGGTAAGTATTTAAAGCTACAGTCTCAACTTGTGGAAATGGGTTTAGACTGTAAATTACAGAAGGCACCACATG-TTAGTATTACCCTGCTTGATATTAAAGCAGACCAATACAAACAGGTGGAATTTGCAATACAAGAAATAATAGATGATCTGGCGGCATATGAGGGAGATATTGTCTTTGACAACCCTCACATGCTTGGCAGATGCCTTGTTCTTGATGTTAGAGGATTTGAAGAGTTGCATGAAGATATTGTTGAAATTCTCCGCAGAAGGGGTTGCACGGCAGATCAATCCAGACACTGGATTCCGCGCTGCACTGTGGCCCAATTTGACGAAGAAAGAGAAACAAAAGGAATGCAATTCTATCATAAAGAACCCTTCTACCTCAAGCATAACAACCTATTAACGGATGCTGGGCTTGAGCTCGTGAAGATAGGTTCTTCCAAAATAGATGGGTTTTATTGTAGTGAACTGAGTGTTTGGTGTGGTGAGAGGCTTTGTTATAAGCCTCCAACACCCAAATTCAGTGATATATTTGGCTATTGCTGCATAGATAAAATACGTGGTGATTTAGAAATAGGAGACCTACCGCAGGATGATGAGGAAGCGTGGGCCGAGCTAAGTTACCACTATCAAAGAAACACCTACTTCTTCAGACATGTGCACGATAATAGCATCTATTTTCGTACCGTGTGTAGAATG-AAGGGTTGTATGTGTTGA
>230803_NS2_iBMM_15_2_D_17_r$P01.ab1
ATGGCCTTTGCTGACAAGCCTAATCATTTCATAAACTTTCCCCTGGCCCAATTTAGTGGCTTTATGGGTAAGTATTTAAAGCTACAGTCTCAACTTGTGGAAATGGGTTTAGACTGTAAATTACAGAAGGCACCACATG-TTAGTATTACCCTGCTTGATATTAAAGCAGACCAATACAAACAGGTGGAATTTGCAATACAAGAAATAATAGATGATCTGGCGGCATATGAGGGAGATATTGTCTTTGACAACCCTCACATGCTTGGCAGATGCCTTGTTCTTGATGTTAGAGGATTTGAAGAGTTGCATGAAGATATTGTTGAAATTCTCCGCAGAAGGGGTTGCACGGCAGATCAATCCAGACACTGGATTCCGCGCTGCACTGTGGCCCAATTTGACGAAGAAAGAGAAACAAAAGGAATGCAATTCTATCATAAAGAACCCTTCTACCTCAAGCATAACAACCTATTAACGGATGCTGGGCTTGAGCTCGTGAAGATAGGTTCTTCCAAAATAGATGGGTTTTATTGTAGTGAACTGAGTGTTTGGTGTGGTGAGAGGCTTTGTTATAAGCCTCCAACACCCAAATTCAGTGATATATTTGGCTATTGCTGCATAGATAAAATACGTGGTGATTTAGAAATAGGAGACCTACCGCAGGATGATGAGGAAGCGTGGGCCGAGCTAAGTTACCACTATCAAAGAAACACCTACTTCTTCAGACATGTGCACGATAATAGCATCTATTTTCGTACCGTGTGTAGAATG-AAGGGTTGTATGTGTTGA
>230803_NS2_iBMM_15_2_D_17$O01.ab1_(reversed)
ATGGCCTTTGCTGACAAGCGTAATCATTTCATAAACTTTCCCCTGGCCCAATTTAGTGGCTTTATGGGTAAGTATTTAAAGCTACAGTCTCAACTTGTGGAAATGGGTTTAGACTGTAAATTACAGAAGGCACCACATG-TTAGTATTACCCTGCTTGATATTAAAGCAGACCAATACAAACAGGTGGAATTTGCAATACAAGAAATAATAGATGATCTGGCGGCATATGAGGGAGATATTGTCTTTGACAACCCTCACATGCTTGGCAGATGCCTTGTTCTTGATGTTAGAGGATTTGAAGAGTTGCATGAAGATATTGTTGAAATTCTCCGCAGAAGGGGTTGCACGGCAGATCAATCCAGACACTGGATTCCGCGCTGCACTGTGGCCCAATTTGACGAAGAAAGAGAAACAAAAGGAATGCAATTCTATCATAAAGAACCCTTCTACCTCAAGCATAACAACCTATTAACGGATGCTGGGCTTGAGCTCGTGAAGATAGGTTCTTCCAAAATAGATGGGTTTTATTGTAGTGAACTGAGTGTTTGGTGTGGTGAGAGGCTTTGTTATAAGCCTCCAACACCCAAATTCAGTGATATATTTGGCTATTGCTGCATAGATAAAATACGTGGTGATTTAGAAATAGGAGACCTACCGCAGGATGATGAGGAAGCGTGGGCCGAGCTAAGTTACCACTATCAAAGAAACACCTACTTCTTCAGACATGTGCACGATAATAGCATCTATTTTCGTACCGTGTGTAGAATG-AAGGGTTGTATGTGTTGA
>230803_NS2_iBMM_15_2_B_17$K01.ab1_(reversed)
ATGGCCTTTGCTGACAAGCATAATCATTTCATAAACTTTCCCCTGGCCCAATTTAGTGGCTTTATGGGTAAGTATTTAAAGCTACAGTCTCAACTTGTGGAAATGGGTTTAGACTGTAAATTACAGAAGGCACCACATG-TTAGTATTACCCTGCTTGATATTAAAGCAGACCAATACAAACAGGTGGAATTTGCAATACAAGAAATAATAGATGATCTGGCGGCATATGAGGGAGATATTGTCTTTGACAACCCTCACATGCTTGGCAGATGCCTTGTTCTTGATGTTAGAGGATTTGAAGAGTTGCATGAAGATATTGTTGAAATTCTCCGCAGAAGGGGTTGCACGGCAGATCAATCCAGACACTGGATTCCGCGCTGCACTGTGGCCCAATTTGACGAAGAAAGAGAAACAAAAGGAATGCAATTCTATCATAAAGAACCCTTCTACCTCAAGCATAACAACCTATTAACGGATGCTGGGCTTGAGCTCGTGAAGATAGGTTCTTCCAAAATAGATGGGTTTTATTGTAGTGAACTGAGTGTTTGGTGTGGTGAGAGGCTTTGTTATAAGCCTCCAACACCCAAATTCAGTGATATATTTGGCTATTGCTGCATAGATAAAATACGTGGTGATTTAGAAATAGGAGACCTACCGCAGGATGATGAGGAAGCGTGGGCCGAGCTAAGTTACCACTATCAAAGAAACACCTACTTCTTCAGACATGTGCACGATAATAGCATCTATTTTCGTACCGTGTGTAGAATG-AAGGGTTGTATGTGTTGA
>230803_NS2_iBMM_15_2_C_17$M01.ab1
ATGGCCTTTGCTGACAAGCCTAATCATTTCATAAACTTTCCCCTGGCCCAATTTAGTGGCTTTATGGGTAAGTATTTAAAGCTACAGTCTCAACTTGTGGAAATGGGTTTAGACTGTAAATTACAGAAGGCACCACATG-TTAGTATTACCCTGCTTGATATTAAAGCAGACCAATACAAACAGGTGGAATTTGCAATACAAGAAATAATAGATGATCTGGCGGCATATGAGGGAGATATTGTCTTTGACAACCCTCACATGCTTGGCAGATGCCTTGTTCTTGATGTTAGAGGATTTGAAGAGTTGCATGAAGATATTGTTGAAATTCTCCGCAGAAGGGGTTGCACGGCAGATCAATCCAGACACTGGATTCCGCGCTGCACTGTGGCCCAATTTGACGAAGAAAGAGAAACAAAAGGAATGCAATTCTATCATAAAGAACCCTTCTACCTCAAGCATAACAACCTATTAACGGATGCTGGGCTTGAGCTCGTGAAGATAGGTTCTTCCAAAATAGATGGGTTTTATTGTAGTGAACTGAGTGTTTGGTGTGGTGAGAGGCTTTGTTATAAGCCTCCAACACCCAAATTCAGTGATATATTTGGCTATTGCTGCATAGATAAAATACGTGGTGATTTAGAAATAGGAGACCTACCGCAGGATGATGAGGAAGCGTGGGCCGAGCTAAGTTACCACTATCAAAGAAACACCTACTTCTTCAGACATGTGCACGATAATAGCATCTATTTTCGTACCGTGTGTAGAATGAAAGGGTTGTATGTGTTGA
>230803_NS2_iBMM_15_2_C_17_r$N01.ab1_(reversed)
ATGGCCTTTGCTGACAAGCCTAATCATTTCATAAACTTTCCCCTGGCCCAATTTAGTGGCTTTATGGGTAAGTATTTAAAGCTACAGTCTCAACTTGTGGAAATGGGTTTAGACTGTAAATTACAGAAGGCACCACATG-TTAGTATTACCCTGCTTGATATTAAAGCAGACCAATACAAACAGGTGGAATTTGCAATACAAGAAATAATAGATGATCTGGCGGCATATGAGGGAGATATTGTCTTTGACAACCCTCACATGCTTGGCAGATGCCTTGTTCTTGATGTTAGAGGATTTGAAGAGTTGCATGAAGATATTGTTGAAATTCTCCGCAGAAGGGGTTGCACGGCAGATCAATCCAGACACTGGATTCCGCGCTGCACTGTGGCCCAATTTGACGAAGAAAGAGAAACAAAAGGAATGCAATTCTATCATAAAGAACCCTTCTACCTCAAGCATAACAACCTATTAACGGATGCTGGGCTTGAGCTCGTGAAGATAGGTTCTTCCAAAATAGATGGGTTTTATTGTAGTGAACTGAGTGTTTGGTGTGGTGAGAGGCTTTGTTATAAGCCTCCAACACCCAAATTCAGTGATATATTTGGCTATTGCTGCATAGATAAAATACGTGGTGATTTAGAAATAGGAGACCTACCGCAGGATGATGAGGAAGCGTGGGCCGAGCTAAGTTACCACTATCAAAGAAACACCTACTTCTTCAGACATGTGCACGATAATAGCATCTATTTTCGTACCGTGTGTAGAATG-AAGGGTTGTATGTGKTGA
>230803_NS2_iBMM_15_2_A_17$I01.ab1_(reversed)
GTGGCCTATGCTGACAAGCMTAATCATTTCATAAACTTTCCCCTGGCCCAAATTAGTGGSTTTATGRGTAAGTA-TTAAAGCTACAGTCTCAACYTGTGGAAATGGGTTTAGMCTGTAAATTACAGAAGGCACCACATGTTTAGTATTACCCTGCTTGATATTAAAGCAGACCAATACAAACAGGTGGAATTTGCAATACAAGAAATAATAGATGATCTGGCGGCATATGAGGGAGATATTGTCTTTGACAACCCTCACATGCTTGGCAGATGCCTTGTTCTTGATGTTAGAGGATTTGAAGAGTTGCATGAAGATATTGTTGAAATTCTCCGCAGAAGGGGTTGCACGGCAGATCAATCCAGACACTGGATTCCGCGCTGCACTGTGGCCCAATTTGACGAAGAAAGAGAAACAAAAGGAATGCAATTCTATCATAAAGAACCCTTCTACCTCAAGCATAACAACCTATTAACGGATGCTGGGCTTGAGCTCGTGAAGATAGGTTCTTCCAAAATAGATGGGTTTTATTGTAGTGAACTGAGTGTTTGGTGTGGTGAGAGGCTTTGTTATAAGCCTCCAACACCCAAATTCAGTGATATATTTGGCTATTGCTGCATAGATAAAATACGTGGTGATTTAGAAATAGGAGACCTACCGCAGGATGATGAGGAAGCGTGGGCCGAGCTAAGTTACCACTATCAAAGAAACACCTACTTCTTCAGACATGTGCACGATAATAGCATCTATTTTCGTACCGTGTGTAGAATG-AAGGGTTGTATGTGTTGA
